# Supplementary material for: Crystal structure and Hirshfeld surface analysis of 1-carb­oxy-2-(3,4-di­hydroxy­phen­yl)ethan-1-aminium chloride 2-ammonio-3-(3,4-di­hydroxy­phen­yl)propano­ate: a new polymorph of l-dopa HCl and isotypic with its bromide counterpart
Source: Acta Crystallogr E Crystallogr Commun. 2016 Oct 25;72(Pt 11):1628–32. doi: 10.1107/S2056989016016789 (PMC5095848; doi:10.1107/S2056989016016789)
Supplement: Supplementary file 1 [file e-72-01628-sup1.cif]

##############################################################################
#                                                                            #
# This CIF contains the data in a paper accepted for publication in          #
# Acta Crystallographica Section E. It conforms to the requirements of       #
# Notes for Authors for Acta Crystallographica Section E, and has been       #
# peer reviewed under the auspices of the IUCr Commission on Journals.       #
#                                                                            #
# Full details of the Crystallographic Information File format               #
# are given in the paper "The Crystallographic Information File (CIF):       #
# a New Standard Archive File for Crystallography" by S. R. Hall, F. H.      #
# Allen and I. D. Brown [Acta Cryst. (1991), A47, 655-685].                  #
#                                                                            #
# The current version of the core CIF dictionary is obtainable from          #
# ftp://ftp.iucr.org/pub/cif_core.dic.                                       #
#                                                                            #
# Software is freely available for graphical display of the structure(s)     #
# in this CIF. For information consult the CIF software page                 #
# http://www.iucr.org/resources/cif/software.                                #
#                                                                            #
# This file may be used for bona fide research purposes within the           #
# scientific community so long as proper attribution is given to the journal # 
# article from which it was obtained.                                        #
#                                                                            #
##############################################################################
data_I
_database_code_depnum_ccdc_archive 'CCDC 1511067'
_audit_creation_method     'SHELXL-2014/7'
_journal_date_recd_electronic     2016-10-11
_journal_date_accepted     2016-10-19
_journal_name_full     'Acta Crystallographica, Section E'
_journal_year     2016
_journal_volume     72
_journal_issue     11
_journal_page_first     1628
_journal_page_last     1632
_journal_paper_category     GO
_journal_paper_doi     10.1107/S2056989016016789
_journal_coeditor_code     SU5331
loop_
    _publ_contact_author_name
    _publ_contact_author_address
    _publ_contact_author_email
    'Thangavelu Balakrishnan'
;
Crystal Growth Laboratory
PG and Research Department of Physics
Periyar EVR Government College (Autonomous)
Tiruchirappalli-620 023
Indai
;
 balacrystalgrowth@gmail.com
    'Subbiah Thamotharan'
;
Biomolecular Crystallography Laboratory
Department of Bioinformatics
School of Chemical and Biotechnology
SASTRA University, Thanjavur 613 401
India
;
 thamu@scbt.sastra.edu
_publ_contact_author_fax     '+91 4362 264120'
_publ_contact_author_phone     '+91 4362 264101'
_publ_section_title
;
Crystal structure and Hirshfeld surface analysis of
1-carboxy-2-(3,4-dihydroxyphenyl)ethan-1-aminium chloride
2-ammonio-3-(3,4-dihydroxyphenyl)propanoate: a new polymorph of <i>L</i>-dopa
HCl and isotypic with its bromide counterpart
;
loop_
    _publ_author_name
    _publ_author_footnote
    _publ_author_address
    'Kathiravan, Perumal' .
;
Crystal Growth Laboratory
PG and Research Department of Physics
Periyar EVR Government College (Autonomous)
Tiruchirappalli 620 023
India
;
    'Balakrishnan, Thangavelu' .
;
Crystal Growth Laboratory
PG and Research Department of Physics
Periyar EVR Government College (Autonomous)
Tiruchirappalli 620 023
India
;
    'Venkatesan, Perumal' .
;
Laboratorio de Pol\'imeros
Centro de Qu\'imica Instituto de Ciencias
Benem\'erita Universidad Aut\'onoma de Puebla (BUAP)
Complejo de Ciencias, ICUAP, Edif. 103H, 22 Sur y San Claudio
CP 72570 Puebla, Puebla,
Mexico
;
    'Ramamurthi, Kandasamy' .
;
Crystal Growth and Thin Film Laboratory
Department of Physics and Nanotechnology
SRM University
Kattankulathur 603 203
India
;
    'Percino, Mar\'ia Judith' .
;
Laboratorio de Pol\'imeros
Centro de Qu\'imica Instituto de Ciencias
Benem\'erita Universidad Aut\'onoma de Puebla (BUAP)
Complejo de Ciencias, ICUAP, Edif. 103H, 22 Sur y San Claudio
CP 72570 Puebla, Puebla,
Mexico
;
    'Thamotharan, Subbiah' .
;
Biomolecular Crystallography Laboratory
Department of Bioinformatics
School of Chemical and Biotechnology
SASTRA University, Thanjavur 613 401
India
;
_publ_section_synopsis
;
The crystal structure of new monoclininc polymorph of <i>L</i>-dopa HCl is
reported, and hydrogen-bonding interactions are discussed.
;
_chemical_name_systematic
;
1-Carboxy-2-(3,4-dihydroxyphenyl)ethan-1-aminium chloride
2-ammonio-3-(3,4-dihydroxyphenyl)propanoate
;
_chemical_name_common     ?
_chemical_formula_moiety     'C9 H12 N O4 +, Cl -, C9 H11 N O4'
_chemical_formula_sum     'C18 H23 Cl N2 O8'
_chemical_formula_iupac     'C9 H12 N O4 +, Cl -, C9 H11 N O4'
_chemical_formula_weight     430.83
_chemical_melting_point     ?
_shelx_space_group_comment
;
The symmetry employed for this shelxl refinement is uniquely defined
by the following loop, which should always be used as a source of
symmetry information in preference to the above space-group names.
They are only intended as comments.
;
_space_group_crystal_system     monoclinic
_space_group_name_H-M_alt     'I 2'
_space_group_name_Hall     'I 2y'
loop_
    _space_group_symop_operation_xyz
    'x, y, z'
    '-x, y, -z'
    'x+1/2, y+1/2, z+1/2'
    '-x+1/2, y+1/2, -z+1/2'
_cell_length_a     6.1768(3)
_cell_length_b     5.4349(3)
_cell_length_c     28.7651(16)
_cell_angle_alpha     90
_cell_angle_beta     98.140(4)
_cell_angle_gamma     90
_cell_volume     955.92(9)
_cell_formula_units_Z     2
_cell_measurement_reflns_used     7161
_cell_measurement_theta_min     3.80
_cell_measurement_theta_max     31.07
_cell_measurement_temperature     293(2)
_exptl_crystal_description     block
_exptl_crystal_colour     colourless
_exptl_crystal_size_max     0.30
_exptl_crystal_size_mid     0.25
_exptl_crystal_size_min     0.20
_exptl_crystal_density_diffrn     1.497
_exptl_crystal_density_meas     ?
_exptl_crystal_density_method     ?
_exptl_crystal_F_000     452
_exptl_absorpt_coefficient_mu     0.251
_exptl_absorpt_correction_type     multi-scan
_exptl_absorpt_process_details
;
(SADABS; Bruker, 2004)
;
_shelx_estimated_absorpt_T_min     0.929
_shelx_estimated_absorpt_T_max     0.952
_exptl_absorpt_correction_T_min     0.927
_exptl_absorpt_correction_T_max     0.959
_diffrn_ambient_temperature     293(2)
_diffrn_radiation_type     MoK\a
_diffrn_radiation_wavelength     0.71073
_diffrn_measurement_device_type     'Bruker Kappa APEXII CCD'
_diffrn_measurement_method     '\w and \f scan'
_diffrn_detector_area_resol_mean     ?
_diffrn_reflns_number     14303
_diffrn_reflns_av_R_equivalents     0.0239
_diffrn_reflns_theta_min     2.861
_diffrn_reflns_theta_max     33.525
_diffrn_reflns_theta_full     25.242
_diffrn_measured_fraction_theta_max     0.840
_diffrn_measured_fraction_theta_full     0.999
_diffrn_reflns_limit_h_min     -8
_diffrn_reflns_limit_h_max     9
_diffrn_reflns_limit_k_min     -7
_diffrn_reflns_limit_k_max     7
_diffrn_reflns_limit_l_min     -39
_diffrn_reflns_limit_l_max     40
_refine_special_details
;
 Refined as a two-component inversion twin
;
_reflns_number_total     2982
_reflns_number_gt     2623
_reflns_threshold_expression     'I > 2\s(I)'
_refine_ls_structure_factor_coef     Fsqd
_refine_ls_matrix_type     full
_refine_ls_R_factor_all     0.0442
_refine_ls_R_factor_gt     0.0348
_refine_ls_wR_factor_gt     0.0880
_refine_ls_wR_factor_ref     0.0936
_refine_ls_goodness_of_fit_ref     1.049
_refine_ls_restrained_S_all     1.048
_refine_ls_number_reflns     2982
_refine_ls_number_parameters     151
_refine_ls_number_restraints     2
_refine_ls_hydrogen_treatment     mixed
_refine_ls_weighting_scheme     calc
_refine_ls_weighting_details
              'w=1/[\s^2^(Fo^2^)+(0.0541P)^2^+0.2360P] where P=(Fo^2^+2Fc^2^)/3'
_atom_sites_solution_hydrogens     mixed
_atom_sites_solution_primary     ?
_atom_sites_solution_secondary     ?
_refine_ls_shift/su_max     0.000
_refine_ls_shift/su_mean     0.000
_refine_diff_density_max     0.571
_refine_diff_density_min     -0.207
_refine_ls_extinction_method     none
_refine_ls_extinction_coef
;
 Flack x determined using 1021 quotients [(I+)-(I-)]/[(I+)+(I-)]
 (Parsons, Flack and Wagner, Acta Cryst. B69 (2013) 249-259).
;
_refine_ls_abs_structure_Flack     0.033(17)
loop_
    _atom_type_symbol
    _atom_type_description
    _atom_type_scat_dispersion_real
    _atom_type_scat_dispersion_imag
    _atom_type_scat_source
    'C' 'C' 0.0033 0.0016
                         'International Tables Vol C Tables 4.2.6.8 and 6.1.1.4'
    'H' 'H' 0.0000 0.0000
                         'International Tables Vol C Tables 4.2.6.8 and 6.1.1.4'
    'Cl' 'Cl' 0.1484 0.1585
                         'International Tables Vol C Tables 4.2.6.8 and 6.1.1.4'
    'N' 'N' 0.0061 0.0033
                         'International Tables Vol C Tables 4.2.6.8 and 6.1.1.4'
    'O' 'O' 0.0106 0.0060
                         'International Tables Vol C Tables 4.2.6.8 and 6.1.1.4'
_computing_data_collection
;
APEX2 (Bruker, 2004)
;
_computing_cell_refinement
;
APEX2/SAINT (Bruker, 2004)
;
_computing_data_reduction
;
SAINT/XPREP (Bruker, 2004)
;
_computing_structure_solution
                                 'structure solution -- isomorphous replacement'
_computing_structure_refinement
;
<i>SHELXL2014/7</i> (Sheldrick, 2015)
;
_computing_molecular_graphics
;
Mercury (Macrae <i>et al.</i>,  2006)
;
_computing_publication_material
;
<i>SHELXL2014/7</i> (Sheldrick, 2015) and publCIF (Westrip,
2010)
;
loop_
    _atom_site_type_symbol
    _atom_site_label
    _atom_site_fract_x
    _atom_site_fract_y
    _atom_site_fract_z
    _atom_site_U_iso_or_equiv
    _atom_site_adp_type
    _atom_site_calc_flag
    _atom_site_occupancy
    _atom_site_disorder_assembly
    _atom_site_disorder_group
    O O1 0.3951(2) 1.2691(3) 0.33134(6) 0.0290(3) Uani d 1 . .
    H H1O 0.4509 1.3678 0.3510 0.044 Uiso calc 1 . .
    O O2 0.3026(2) 0.9556(3) 0.26334(5) 0.0299(3) Uani d 1 . .
    H H2O 0.2767 0.8411 0.2448 0.045 Uiso calc 1 . .
    O O3 1.4771(2) 0.5509(3) 0.41112(5) 0.0329(4) Uani d 1 . .
    O O4 1.32315(19) 0.6323(4) 0.47766(4) 0.0276(3) Uani d 1 . .
    H H4O 1.467(5) 0.623(16) 0.489(3) 0.07(2) Uiso d 0.5 . .
    N N1 0.9230(2) 0.6219(4) 0.44032(5) 0.0192(3) Uani d 1 . .
    H H1A 0.937(4) 0.751(7) 0.4608(11) 0.038(8) Uiso d 1 . .
    H H1B 0.933(3) 0.498(5) 0.4608(8) 0.013(5) Uiso d 1 . .
    H H1C 0.784(5) 0.629(7) 0.4261(10) 0.043(7) Uiso d 1 . .
    C C1 0.8763(3) 0.8689(4) 0.34670(6) 0.0203(4) Uani d 1 . .
    C C2 0.7324(3) 1.0590(4) 0.35439(7) 0.0216(4) Uani d 1 . .
    H H2 0.7691 1.1672 0.3793 0.026 Uiso calc 1 . .
    C C3 0.5418(3) 1.0860(3) 0.32596(6) 0.0202(4) Uani d 1 . .
    C C4 0.4932(3) 0.9175(4) 0.29009(6) 0.0207(4) Uani d 1 . .
    C C5 0.6340(3) 0.7289(4) 0.28237(7) 0.0237(4) Uani d 1 . .
    H H5 0.5961 0.6194 0.2577 0.028 Uiso calc 1 . .
    C C6 0.8254(3) 0.7042(4) 0.31046(7) 0.0238(4) Uani d 1 . .
    H H6 0.9217 0.5784 0.3056 0.029 Uiso calc 1 . .
    C C7 1.0881(3) 0.8448(4) 0.37635(7) 0.0231(4) Uani d 1 . .
    H H7A 1.1137 0.9888 0.3963 0.028 Uiso calc 1 . .
    H H7B 1.2030 0.8373 0.3566 0.028 Uiso calc 1 . .
    C C8 1.0974(2) 0.6136(4) 0.40704(6) 0.0170(3) Uani d 1 . .
    H H8 1.0707 0.4692 0.3866 0.020 Uiso calc 1 . .
    C C9 1.3196(3) 0.5949(4) 0.43384(6) 0.0193(4) Uani d 1 . .
    Cl Cl1 1.0000 0.12970(14) 0.5000 0.0428(2) Uani d 1 . .
loop_
    _atom_site_aniso_label
    _atom_site_aniso_U_11
    _atom_site_aniso_U_22
    _atom_site_aniso_U_33
    _atom_site_aniso_U_12
    _atom_site_aniso_U_13
    _atom_site_aniso_U_23
    O1 0.0242(7) 0.0254(7) 0.0347(8) 0.0052(6) -0.0053(6) -0.0063(6)
    O2 0.0210(6) 0.0325(8) 0.0314(8) 0.0000(6) -0.0127(5) -0.0043(6)
    O3 0.0148(5) 0.0560(11) 0.0263(7) 0.0060(6) -0.0025(5) -0.0092(7)
    O4 0.0137(5) 0.0486(9) 0.0186(6) 0.0019(7) -0.0049(4) -0.0034(7)
    N1 0.0122(6) 0.0258(8) 0.0185(7) -0.0008(6) -0.0015(5) 0.0018(8)
    C1 0.0176(7) 0.0246(9) 0.0175(8) -0.0016(7) -0.0022(6) 0.0054(7)
    C2 0.0201(7) 0.0237(9) 0.0192(8) -0.0031(7) -0.0028(6) -0.0007(7)
    C3 0.0180(7) 0.0205(10) 0.0210(8) -0.0009(7) -0.0007(6) 0.0025(7)
    C4 0.0178(7) 0.0240(9) 0.0188(8) -0.0028(7) -0.0029(6) 0.0025(7)
    C5 0.0240(9) 0.0258(10) 0.0197(9) -0.0012(8) -0.0021(7) -0.0029(7)
    C6 0.0216(8) 0.0265(10) 0.0224(9) 0.0041(7) 0.0003(7) 0.0007(7)
    C7 0.0151(7) 0.0291(10) 0.0233(9) -0.0042(7) -0.0038(6) 0.0065(8)
    C8 0.0122(6) 0.0215(8) 0.0161(7) -0.0002(7) -0.0022(5) -0.0005(7)
    C9 0.0130(6) 0.0237(10) 0.0197(8) 0.0003(7) -0.0033(5) -0.0012(7)
    Cl1 0.0677(5) 0.0189(3) 0.0390(4) 0.000 -0.0016(4) 0.000
_geom_special_details
;
 All esds (except the esd in the dihedral angle between two l.s. planes)
 are estimated using the full covariance matrix.  The cell esds are taken
 into account individually in the estimation of esds in distances, angles
 and torsion angles; correlations between esds in cell parameters are only
 used when they are defined by crystal symmetry.  An approximate (isotropic)
 treatment of cell esds is used for estimating esds involving l.s. planes.
;
loop_
    _geom_bond_atom_site_label_1
    _geom_bond_atom_site_label_2
    _geom_bond_site_symmetry_2
    _geom_bond_distance
    _geom_bond_publ_flag
    O1 C3 . 1.369(2) ?
    O1 H1O . 0.8200 ?
    O2 C4 . 1.329(2) ?
    O2 H2O . 0.8200 ?
    O3 C9 . 1.269(2) ?
    O4 C9 . 1.274(2) ?
    O4 H4O . 0.90(3) ?
    N1 C8 . 1.540(2) ?
    N1 H1A . 0.91(3) ?
    N1 H1B . 0.89(3) ?
    N1 H1C . 0.90(3) ?
    C1 C6 . 1.376(3) ?
    C1 C2 . 1.401(3) ?
    C1 C7 . 1.463(2) ?
    C2 C3 . 1.343(2) ?
    C2 H2 . 0.9300 ?
    C3 C4 . 1.380(3) ?
    C4 C5 . 1.382(3) ?
    C5 C6 . 1.341(3) ?
    C5 H5 . 0.9300 ?
    C6 H6 . 0.9300 ?
    C7 C8 . 1.532(3) ?
    C7 H7A . 0.9700 ?
    C7 H7B . 0.9700 ?
    C8 C9 . 1.479(2) ?
    C8 H8 . 0.9800 ?
loop_
    _geom_angle_atom_site_label_1
    _geom_angle_atom_site_label_2
    _geom_angle_atom_site_label_3
    _geom_angle_site_symmetry_1
    _geom_angle_site_symmetry_3
    _geom_angle
    _geom_angle_publ_flag
    C3 O1 H1O . . 109.5 ?
    C4 O2 H2O . . 109.5 ?
    C9 O4 H4O . . 103(5) ?
    C8 N1 H1A . . 114.6(18) ?
    C8 N1 H1B . . 113.7(14) ?
    H1A N1 H1B . . 99(2) ?
    C8 N1 H1C . . 115.1(18) ?
    H1A N1 H1C . . 105(3) ?
    H1B N1 H1C . . 108(3) ?
    C6 C1 C2 . . 121.15(15) ?
    C6 C1 C7 . . 118.24(18) ?
    C2 C1 C7 . . 120.58(17) ?
    C3 C2 C1 . . 120.37(17) ?
    C3 C2 H2 . . 119.8 ?
    C1 C2 H2 . . 119.8 ?
    C2 C3 O1 . . 123.21(17) ?
    C2 C3 C4 . . 117.50(17) ?
    O1 C3 C4 . . 119.29(15) ?
    O2 C4 C3 . . 114.24(17) ?
    O2 C4 C5 . . 123.27(17) ?
    C3 C4 C5 . . 122.47(16) ?
    C6 C5 C4 . . 119.90(18) ?
    C6 C5 H5 . . 120.0 ?
    C4 C5 H5 . . 120.0 ?
    C5 C6 C1 . . 118.60(18) ?
    C5 C6 H6 . . 120.7 ?
    C1 C6 H6 . . 120.7 ?
    C1 C7 C8 . . 111.52(15) ?
    C1 C7 H7A . . 109.3 ?
    C8 C7 H7A . . 109.3 ?
    C1 C7 H7B . . 109.3 ?
    C8 C7 H7B . . 109.3 ?
    H7A C7 H7B . . 108.0 ?
    C9 C8 C7 . . 108.25(15) ?
    C9 C8 N1 . . 110.92(13) ?
    C7 C8 N1 . . 111.19(16) ?
    C9 C8 H8 . . 108.8 ?
    C7 C8 H8 . . 108.8 ?
    N1 C8 H8 . . 108.8 ?
    O3 C9 O4 . . 129.22(14) ?
    O3 C9 C8 . . 117.83(15) ?
    O4 C9 C8 . . 112.93(14) ?
loop_
    _geom_torsion_atom_site_label_1
    _geom_torsion_atom_site_label_2
    _geom_torsion_atom_site_label_3
    _geom_torsion_atom_site_label_4
    _geom_torsion_site_symmetry_1
    _geom_torsion_site_symmetry_2
    _geom_torsion_site_symmetry_3
    _geom_torsion_site_symmetry_4
    _geom_torsion
    _geom_torsion_publ_flag
    C6 C1 C2 C3 . . . . -0.8(3) ?
    C7 C1 C2 C3 . . . . 177.45(18) ?
    C1 C2 C3 O1 . . . . -179.42(18) ?
    C1 C2 C3 C4 . . . . 1.3(3) ?
    C2 C3 C4 O2 . . . . -179.88(17) ?
    O1 C3 C4 O2 . . . . 0.8(3) ?
    C2 C3 C4 C5 . . . . -1.1(3) ?
    O1 C3 C4 C5 . . . . 179.57(18) ?
    O2 C4 C5 C6 . . . . 179.00(19) ?
    C3 C4 C5 C6 . . . . 0.4(3) ?
    C4 C5 C6 C1 . . . . 0.2(3) ?
    C2 C1 C6 C5 . . . . 0.0(3) ?
    C7 C1 C6 C5 . . . . -178.29(19) ?
    C6 C1 C7 C8 . . . . -69.7(2) ?
    C2 C1 C7 C8 . . . . 112.0(2) ?
    C1 C7 C8 C9 . . . . 176.83(16) ?
    C1 C7 C8 N1 . . . . -61.1(2) ?
    C7 C8 C9 O3 . . . . -67.7(2) ?
    N1 C8 C9 O3 . . . . 170.10(19) ?
    C7 C8 C9 O4 . . . . 110.8(2) ?
    N1 C8 C9 O4 . . . . -11.4(3) ?
loop_
    _geom_hbond_atom_site_label_D
    _geom_hbond_atom_site_label_H
    _geom_hbond_atom_site_label_A
    _geom_hbond_site_symmetry_A
    _geom_hbond_distance_DH
    _geom_hbond_distance_HA
    _geom_hbond_distance_DA
    _geom_hbond_angle_DHA
    O1 H1O O3 1_465 0.82 1.98 2.746(2) 155
    O2 H2O O1 4_545 0.82 2.33 2.999(2) 140
    O2 H2O O2 4_545 0.82 2.16 2.8730(8) 146
    O4 H4O O4 2_856 0.90(3) 1.50(3) 2.373(2) 161(8)
    N1 H1A Cl1 1_565 0.91(3) 2.35(4) 3.249(2) 167(3)
    N1 H1B Cl1 . 0.89(3) 2.31(3) 3.178(2) 166(2)
    N1 H1C O3 1_455 0.90(3) 1.93(3) 2.7901(19) 160(3)
_shelx_hkl_file
;
   1  -1   0 2581.74   40.70
   1  -1   0 2658.53   40.90
   1  -1   0 2496.35   41.10
   1  -1   0 2642.54   63.29
   1  -1   0 2586.34   39.40
  -1   1   0 2640.54   63.29
  -1   1   0 2578.24   40.90
  -1   1   0 2471.05   41.10
  -1   1   0 2613.34   40.80
  -1   1   0 2537.85   39.30
  -1   1   0 2582.74   39.50
   2  -2   0 5118.79   79.19
   2  -2   0 5000.00  122.39
   2  -2   0 4738.93   79.49
   2  -2   0 5000.30   76.39
   2  -2   0 5155.18   79.19
  -2   2   0 5110.69   76.49
  -2   2   0 5059.79   79.09
  -2   2   0 5016.50   79.29
  -2   2   0 4973.00   76.49
  -2   2   0 4975.00  122.59
  -2   2   0 4853.41   79.69
   3  -3   0   34.30    4.20
   3  -3   0   38.90    3.50
   3  -3   0   26.10    5.70
   3  -3   0   35.40    3.80
   3  -3   0   36.10    3.80
   3  -3   0   39.30    4.30
  -3   3   0   37.00    4.00
  -3   3   0   28.70    7.10
  -3   3   0   34.00    4.00
  -3   3   0   36.20    4.30
  -3   3   0   34.00    4.10
  -3   3   0   37.40    3.90
   4  -4   0  749.73   20.20
   4  -4   0  700.03   18.30
  -4   4   0  749.92   19.10
  -4   4   0  790.92   20.10
   5  -5   0  621.04   18.50
   5  -5   0  599.04   19.60
  -5   5   0  625.44   20.50
  -5   5   0  582.24   18.40
   6  -6   0    0.00    4.20
   6  -6   0    4.00    4.20
  -6   6   0    0.00    3.90
  -6   6   0   -2.60    3.10
   7  -7   0   81.99   10.60
  -7   7   0   64.89   10.10
  -7   7   0   77.59   10.20
  -7   7   1   33.80    6.90
  -7   7   1   21.50    7.00
   7  -7  -1   34.00    6.60
   7  -7  -1   26.70    7.80
  -6   6   1   19.70    4.90
  -6   6   1   15.80    6.20
   6  -6  -1   19.90    4.90
   6  -6  -1   16.40    5.80
  -5   5   1  142.79   10.30
  -5   5   1  129.69    9.00
   5  -5  -1  130.69    8.90
   5  -5  -1  135.09    8.80
  -4   4   1   99.59    7.60
  -4   4   1   79.29    5.90
   4  -4  -1   93.19   11.70
   4  -4  -1   96.09    6.70
   4  -4  -1   92.19    6.10
  -3   3   1  411.36   11.80
  -3   3   1  416.86   12.40
  -3   3   1  394.46   12.70
  -3   3   1  424.66   11.60
  -3   3   1  416.96   20.50
   3  -3  -1  397.86   19.50
   3  -3  -1  393.26   12.20
   3  -3  -1  405.26   12.60
   3  -3  -1  395.76   11.40
   3  -3  -1  411.06   12.10
  -2   2   1  256.27    8.30
  -2   2   1  255.17    7.50
  -2   2   1  266.97    8.10
  -2   2   1  270.67   13.60
  -2   2   1  248.38    7.50
   2  -2  -1  271.57   13.20
   2  -2  -1  254.97    7.60
   2  -2  -1  270.27    8.10
   2  -2  -1  265.47    8.40
   2  -2  -1  244.58    8.10
   2  -2  -1  257.27    7.40
  -1   1   1  429.86    9.20
  -1   1   1  408.76    8.70
  -1   1   1  431.46   14.50
  -1   1   1  418.06    8.60
  -1   1   1  429.26    9.40
   1  -1  -1  430.56    8.60
   1  -1  -1  427.06    8.70
   1  -1  -1  434.86    9.30
   1  -1  -1  443.46    9.20
   1  -1  -1  460.25   14.60
   0   0   1  179.18    3.60
   0   0   1  187.38    3.70
   0   0  -1  184.48    3.60
   0   0  -1  187.38    3.80
   0   0  -1  182.38    3.50
   0   0  -1  180.88    3.90
   1  -1   1 4678.43   71.09
   1  -1   1 4684.83   70.99
   1  -1   1 4685.53   71.39
   1  -1   1 4549.44   76.69
   1  -1   1 4662.43   71.29
  -1   1  -1 4702.93   71.49
  -1   1  -1 5005.80   69.59
  -1   1  -1 4731.73   73.79
  -1   1  -1 4435.96   73.29
  -1   1  -1 4708.73   71.09
   2  -2   1  303.37    8.50
   2  -2   1  277.97    7.70
   2  -2   1  299.17    8.40
   2  -2   1  302.17    8.60
   2  -2   1  294.87    7.80
   2  -2   1  299.87    7.70
  -2   2  -1  309.37   14.40
  -2   2  -1  281.47    7.80
  -2   2  -1  275.57    8.30
  -2   2  -1  274.97    8.40
  -2   2  -1  284.77    7.70
  -2   2  -1  280.07    8.40
   3  -3   1  255.27    9.40
   3  -3   1  267.47    8.70
   3  -3   1  268.07    8.70
   3  -3   1  261.57    9.20
   3  -3   1  283.87    9.60
   3  -3   1  260.67    8.00
  -3   3  -1  273.27   15.90
  -3   3  -1  259.27    9.80
  -3   3  -1  269.37    8.60
  -3   3  -1  277.87    9.70
  -3   3  -1  265.57    8.90
  -3   3  -1  259.97    9.30
   4  -4   1   59.89    4.60
   4  -4   1   49.60    4.60
   4  -4   1   50.19    5.40
   4  -4   1   60.69    5.30
  -4   4  -1   48.50    4.60
  -4   4  -1   53.79    5.10
  -4   4  -1   44.60    5.60
   5  -5   1  482.05   17.10
   5  -5   1  497.85   16.20
  -5   5  -1  473.55   17.10
  -5   5  -1  492.55   16.30
   6  -6   1   -0.60    4.10
   6  -6   1   15.50    4.40
  -6   6  -1   14.90    4.90
  -6   6  -1   14.60    4.30
  -6   6  -1    1.90    4.90
  -7   7  -1   33.20    7.40
  -7   7   2   28.50    9.00
   7  -7  -2   37.60    7.60
   7  -7  -2   39.10    7.90
  -6   6   2   -4.10    3.00
  -6   6   2    2.00    4.10
   6  -6  -2    2.70    3.50
   6  -6  -2   -3.70    3.50
  -5   5   2   50.49    7.10
  -5   5   2   45.50    6.10
   5  -5  -2   46.20    6.00
   5  -5  -2   46.40    6.90
   5  -5  -2   38.00   10.50
  -4   4   2    9.90    4.10
  -4   4   2   13.20    3.00
  -4   4   2   12.50    3.30
  -4   4   2    7.00    1.90
   4  -4  -2   13.40    7.60
   4  -4  -2   13.40    3.70
   4  -4  -2    6.50    3.40
  -3   3   2 1305.07   25.90
  -3   3   2 1312.37   28.00
  -3   3   2 1276.17   29.90
  -3   3   2 1287.77   43.00
  -3   3   2 1277.57   26.20
  -3   3   2 1292.97   30.10
  -3   3   2 1311.27   24.60
   3  -3  -2 1324.37   27.60
   3  -3  -2 1331.97   28.00
   3  -3  -2 1262.77   42.20
   3  -3  -2 1278.57   25.70
  -2   2   2  106.49    8.60
  -2   2   2  105.49    4.90
  -2   2   2  109.39    5.20
  -2   2   2  107.59    5.00
  -2   2   2  102.99    5.50
  -2   2   2  112.89    5.40
   2  -2  -2  109.69    8.70
   2  -2  -2  109.89    5.00
   2  -2  -2  117.69    5.40
   2  -2  -2  105.99    4.70
  -1   1   2  385.96    9.30
  -1   1   2  401.36    8.90
  -1   1   2  406.26    9.20
  -1   1   2  390.36   14.40
  -1   1   2  412.86   10.00
  -1   1   2  403.86    8.60
   1  -1  -2  384.96    9.20
   1  -1  -2  402.16    9.50
   1  -1  -2  382.76    8.50
   1  -1  -2  394.16   14.50
   1  -1  -2  396.26    8.70
   0   0   2 2826.82   43.00
   0   0   2 2796.82   45.50
   0   0   2 2726.83   42.10
   0   0  -2 2797.42   43.60
   0   0  -2 2863.11   42.20
   0   0  -2 2736.03   41.80
   0   0  -2 2867.51   43.40
   1  -1   2  182.68    6.00
   1  -1   2  183.48    4.70
   1  -1   2  180.58    4.90
   1  -1   2  187.98    4.90
   1  -1   2  181.48    6.00
   1  -1   2  180.68    4.80
  -1   1  -2  195.58    5.30
  -1   1  -2  190.58    5.30
  -1   1  -2  182.38    6.30
  -1   1  -2  189.08    4.80
  -1   1  -2  189.98    4.90
   2  -2   2 1830.02   31.60
   2  -2   2 1797.02   31.60
   2  -2   2 1819.42   31.40
   2  -2   2 1806.32   30.40
   2  -2   2 1817.92   33.70
   2  -2   2 1807.22   30.60
  -2   2  -2 1817.22   32.20
  -2   2  -2 1776.02   33.70
  -2   2  -2 1803.52   30.50
  -2   2  -2 1821.62   32.20
  -2   2  -2 1874.71   50.99
   3  -3   2  115.79    5.80
   3  -3   2  113.09    5.60
   3  -3   2  108.39    6.00
   3  -3   2  111.99    5.70
  -3   3  -2  107.89    6.20
  -3   3  -2  115.09    6.40
  -3   3  -2  119.39    5.80
  -3   3  -2  104.79    6.00
   4  -4   2  269.77   10.10
   4  -4   2  274.67   10.40
   4  -4   2  290.47   11.20
   4  -4   2  276.07   10.00
  -4   4  -2  275.37   11.70
  -4   4  -2  278.27   10.50
  -4   4  -2  271.77   11.50
  -4   4  -2  276.67   11.60
   5  -5   2   11.50    4.10
   5  -5   2    8.40    3.30
   5  -5   2    6.30    3.50
  -5   5  -2   10.20    3.70
  -5   5  -2    6.80    3.30
  -5   5  -2    6.90    4.00
   6  -6   2   18.60    5.50
   6  -6   2    9.60    3.90
  -6   6  -2   13.80    4.80
  -6   6  -2   19.80    5.20
  -7   7  -2   -2.50    6.40
  -7   7   3   28.30    8.80
   7  -7  -3   20.10    5.60
  -6   6   3    6.20    4.70
  -6   6   3    3.50    5.00
   6  -6  -3    2.90    4.00
   6  -6  -3    3.90    3.20
  -5   5   3   56.89    6.90
  -5   5   3   52.59    8.00
   5  -5  -3   44.80   11.50
   5  -5  -3   52.89    6.90
   5  -5  -3   58.49    6.80
  -4   4   3   72.89    6.60
  -4   4   3   60.39    6.50
  -4   4   3   72.29    6.40
   4  -4  -3   84.29    7.30
   4  -4  -3   75.59    5.80
   4  -4  -3   69.39   11.80
  -3   3   3   93.69    6.10
  -3   3   3   86.09    5.90
  -3   3   3   93.09    5.70
  -3   3   3   85.29    6.40
   3  -3  -3  102.09    6.60
   3  -3  -3   94.69    6.20
   3  -3  -3  102.49   12.20
   3  -3  -3   88.59    5.30
  -2   2   3  483.05   12.40
  -2   2   3  481.65   12.70
  -2   2   3  496.05   13.30
  -2   2   3  501.55   20.60
  -2   2   3  485.45   12.00
  -2   2   3  486.55   13.50
   2  -2  -3  484.75   13.30
   2  -2  -3  500.05   12.30
   2  -2  -3  501.05   13.20
   2  -2  -3  481.05   11.80
   2  -2  -3  519.55   20.90
  -1   1   3  256.77   12.10
  -1   1   3  268.87    7.70
  -1   1   3  272.67    7.10
  -1   1   3  254.77    7.20
  -1   1   3  259.17    7.30
  -1   1   3  265.47    9.30
   1  -1  -3  273.57    7.10
   1  -1  -3  261.67    7.90
   1  -1  -3  265.77    7.70
   1  -1  -3  265.57   12.10
   1  -1  -3  266.57    7.10
   0   0   3  332.47    7.40
   0   0   3  335.47    7.10
   0   0   3  290.57    6.80
   0   0   3  329.47   10.00
   0   0  -3  330.67    7.20
   0   0  -3  321.17   13.00
   0   0  -3  330.37    7.00
   0   0  -3  331.27    7.70
   0   0  -3  340.27    8.10
   1  -1   3   59.89    2.70
   1  -1   3   60.89    2.90
   1  -1   3   56.39    4.10
   1  -1   3   61.49    2.70
   1  -1   3   64.79    4.80
  -1   1  -3   59.49    2.70
  -1   1  -3   61.79    3.20
  -1   1  -3   62.89    3.40
  -1   1  -3   66.79    2.90
  -1   1  -3   56.59    4.20
   2  -2   3  728.73   14.90
   2  -2   3  745.63   15.20
   2  -2   3  701.63   15.10
   2  -2   3  719.33   18.20
   2  -2   3  741.53   14.70
   2  -2   3  739.93   17.30
  -2   2  -3  735.73   14.90
  -2   2  -3  740.33   16.20
  -2   2  -3  733.43   14.80
  -2   2  -3  734.93   18.30
  -2   2  -3  724.43   16.10
   3  -3   3   41.00    3.90
   3  -3   3   43.60    3.70
   3  -3   3   42.00    3.90
   3  -3   3   46.90    5.10
  -3   3  -3   46.90    4.40
  -3   3  -3   41.60    4.60
  -3   3  -3   42.00    5.00
  -3   3  -3   45.80    3.80
   4  -4   3  474.05   13.80
   4  -4   3  455.55   14.90
   4  -4   3  473.75   14.10
   4  -4   3  493.25   14.90
  -4   4  -3  462.55   14.00
  -4   4  -3  481.05   16.50
  -4   4  -3  502.45   16.00
  -4   4  -3  494.35   16.10
   5  -5   3   90.99    7.40
   5  -5   3   99.39    7.40
   5  -5   3   89.89    6.90
  -5   5  -3   90.49    7.10
  -5   5  -3   91.19    8.60
  -5   5  -3   92.99    8.40
   6  -6   3   33.30    6.30
   6  -6   3   35.80    6.30
  -6   6  -3   33.30    7.10
  -6   6   4    8.00    5.40
  -6   6   4   -3.30    5.30
   6  -6  -4    0.20    5.10
   6  -6  -4   -1.50    3.90
  -5   5   4  145.29   11.00
  -5   5   4  155.08   10.40
   5  -5  -4  148.69   10.70
   5  -5  -4  141.79    9.40
   5  -5  -4  121.39   15.60
  -4   4   4    8.50    4.30
  -4   4   4   13.70    4.20
  -4   4   4    6.80    3.70
   4  -4  -4    1.90    7.60
   4  -4  -4   10.80    4.10
   4  -4  -4   13.50    3.30
  -3   3   4  253.37   11.30
  -3   3   4  260.67   10.90
  -3   3   4  240.38   10.00
  -3   3   4  256.97    9.70
   3  -3  -4  243.58    9.40
   3  -3  -4  252.27   17.80
   3  -3  -4  235.78   10.40
   3  -3  -4  252.07   10.90
  -2   2   4  152.18   10.90
  -2   2   4  149.19    7.00
  -2   2   4  155.98    6.40
  -2   2   4  156.78    6.80
  -2   2   4  150.08    8.50
   2  -2  -4  138.09    7.00
   2  -2  -4  145.69    5.00
   2  -2  -4  139.19   11.60
   2  -2  -4  151.28    6.30
   2  -2  -4  148.39    7.10
  -1   1   4  100.49    7.00
  -1   1   4   94.49    4.40
  -1   1   4   92.49    4.60
  -1   1   4   91.49    4.20
  -1   1   4   87.09    4.50
   1  -1  -4   95.89    8.00
   1  -1  -4   93.99    4.40
   1  -1  -4   92.59    4.20
   1  -1  -4   87.09    4.80
   1  -1  -4   89.89    4.70
   0   0   4  227.78    9.40
   0   0   4  218.18    8.10
   0   0   4  202.08    6.00
   0   0   4  208.68    5.60
   0   0   4  218.08    5.50
   0   0  -4  220.88    6.70
   0   0  -4  208.28   11.10
   0   0  -4  208.48    6.80
   0   0  -4  212.88    5.70
   0   0  -4  221.08    5.90
   1  -1   4  253.77    6.10
   1  -1   4  252.97    9.30
   1  -1   4  273.27    6.20
   1  -1   4  264.27    6.90
  -1   1  -4  254.57   10.40
  -1   1  -4  255.07    6.50
  -1   1  -4  255.07    7.80
  -1   1  -4  258.87    6.70
  -1   1  -4  259.17    7.60
   2  -2   4   99.19    4.30
   2  -2   4   89.89    6.20
   2  -2   4   96.59    4.60
   2  -2   4   92.09    4.20
  -2   2  -4   94.99    4.30
  -2   2  -4   91.29    5.00
  -2   2  -4   91.09    5.20
  -2   2  -4   83.09    6.10
   3  -3   4  108.59    5.90
   3  -3   4  110.59    5.70
   3  -3   4  109.29    7.00
   3  -3   4  111.29    5.50
  -3   3  -4  107.99    6.70
  -3   3  -4   95.39    5.30
  -3   3  -4  101.69    7.60
  -3   3  -4  104.19    6.60
   4  -4   4    0.90    2.30
   4  -4   4    3.20    2.40
  -4   4  -4    3.40    3.40
  -4   4  -4    2.40    2.80
   5  -5   4   40.00    6.00
   5  -5   4   40.60    5.60
  -5   5  -4   41.00    6.50
  -5   5  -4   30.10    6.10
   6  -6   4   15.60    5.50
   6  -6   4   25.70    5.70
  -6   6  -4   29.00    6.60
  -5   5   5  120.79    9.80
   5  -5  -5   94.19   15.60
   5  -5  -5  124.99   10.40
  -4   4   5   50.89    6.50
   4  -4  -5   51.79    6.30
   4  -4  -5   37.10   10.60
   4  -4  -5   44.00    6.60
  -3   3   5   86.09    6.70
  -3   3   5   63.89    7.40
  -3   3   5   76.79    6.20
   3  -3  -5   59.09   10.40
   3  -3  -5   69.69    5.60
   3  -3  -5   81.39    6.70
  -2   2   5   36.00    4.50
  -2   2   5   33.90    4.30
  -2   2   5   36.40    4.00
  -2   2   5   37.70    5.90
   2  -2  -5   30.10    7.40
   2  -2  -5   42.40    4.80
   2  -2  -5   42.80    5.10
   2  -2  -5   34.00    4.50
   2  -2  -5   41.60    4.20
  -1   1   5  390.06   15.10
  -1   1   5  407.06   10.30
  -1   1   5  417.26   10.90
   1  -1  -5  351.26    9.70
   1  -1  -5  424.16   12.00
   1  -1  -5  414.26   18.30
   1  -1  -5  414.56   11.70
   0   0   5  489.75    9.30
   0   0   5  466.25   14.10
   0   0   5  477.35   16.60
   0   0   5  445.76    9.10
   0   0   5  473.65   10.80
   0   0  -5  474.55   19.30
   0   0  -5  482.55   12.20
   0   0  -5  478.05   11.90
   1  -1   5  163.08    5.40
   1  -1   5  166.08    3.20
   1  -1   5  152.18    5.00
   1  -1   5  172.88    8.50
   1  -1   5  143.69    3.00
  -1   1  -5  174.88    9.60
  -1   1  -5  164.28    6.60
  -1   1  -5  160.88    6.40
  -1   1  -5  174.68    5.20
   2  -2   5  550.84   17.10
   2  -2   5  531.25   10.80
   2  -2   5  557.84   12.50
   2  -2   5  559.64   10.90
  -2   2  -5  529.35   14.00
  -2   2  -5  532.05   17.80
  -2   2  -5  546.15   12.10
   3  -3   5   13.40    4.30
   3  -3   5   11.10    2.70
  -3   3  -5   13.50    3.70
  -3   3  -5   10.80    3.00
   4  -4   5    8.60    3.20
   4  -4   5   15.60    4.90
  -4   4  -5   13.10    4.70
  -4   4  -5   13.50    4.30
   5  -5   5    8.80    3.90
   5  -5   5    4.60    3.20
  -5   5  -5   13.30    4.40
  -5   5  -5    4.60    4.50
   6  -6   5   38.50    7.60
  -4   4   6   25.50    5.20
   4  -4  -6   24.90    5.40
  -3   3   6   62.59    6.40
   3  -3  -6   52.49   10.50
   3  -3  -6   54.89    6.60
  -2   2   6  109.59    9.40
  -2   2   6  102.99    6.40
   2  -2  -6   87.19   11.90
   2  -2  -6  105.79    6.90
  -1   1   6  320.67   12.30
  -1   1   6  313.97    9.60
   1  -1  -6  312.67   10.60
   1  -1  -6  346.07   16.90
   0   0   6  148.49    8.40
   0   0   6  140.29    5.50
   0   0  -6  139.79    6.40
   0   0  -6  146.59   10.70
   0   0  -6  132.09    9.10
   1  -1   6  137.59    8.50
   1  -1   6  136.89    5.10
  -1   1  -6  142.39    6.50
  -1   1  -6  144.69   10.00
  -1   1  -6  156.98   11.50
   2  -2   6   31.30    3.10
   2  -2   6   29.20    5.80
  -2   2  -6   34.40    5.80
  -2   2  -6   33.50    4.10
   3  -3   6   27.60    5.90
   3  -3   6   32.20    3.80
  -3   3  -6   25.60    4.40
  -3   3  -6   28.40    5.80
   4  -4   6    9.00    3.20
   4  -4   6    6.90    3.90
  -4   4  -6    6.80    3.40
  -4   4  -6    8.30    4.70
   5  -5   6   52.89    8.80
   5  -5   6   76.19    7.30
   6  -6   6   50.59    8.40
  -4   4   7   53.59    7.40
  -3   3   7   38.10    5.90
  -3   3   7   29.00    5.00
   3  -3  -7   29.20    5.60
  -2   2   7    8.60    3.10
  -2   2   7    9.10    4.00
   2  -2  -7   12.00    3.50
  -1   1   7   14.00    2.90
  -1   1   7   19.70    4.90
   1  -1  -7   20.00    3.80
   0   0   7  244.58   11.90
   0   0   7  252.37    7.30
   0   0  -7  256.47   14.10
   0   0  -7  260.17    9.40
   1  -1   7   45.50    6.90
  -1   1  -7   46.00    4.30
  -1   1  -7   31.20    6.30
   2  -2   7   10.80    5.00
  -2   2  -7   10.00    4.50
  -2   2  -7   10.30    3.10
   3  -3   7   79.49    9.60
  -3   3  -7   60.89    8.50
  -3   3  -7   68.89    6.30
   4  -4   7   11.80    5.60
  -4   4  -7   17.00    4.90
   5  -5   7   31.80    7.80
  -3   3   8   29.70    5.40
  -2   2   8   23.10    5.60
   2  -2  -8   10.60    3.90
  -1   1   8    6.20    4.30
   0   0   8    3.80    3.20
   1  -1   8    4.30    4.40
   2  -2   8    0.70    4.30
   3  -3   8   93.19   11.00
  -2   2   9   -0.70    3.80
  -1   1   9    8.30    4.70
   0   0   9   37.40    7.50
   1  -1   9   12.20    4.90
  -1  -1   9    4.40    4.50
  -2   0   9    8.00    4.90
  -3   1   9   -0.60    3.30
  -4   2   9   15.90    5.40
   2  -4   8   18.40    6.00
   1  -3   8   37.30    7.90
   0  -2   8   34.20    7.20
  -1  -1   8    7.00    4.20
   2   0  -8    2.70    4.10
  -2   0   8   -0.60    3.80
  -3   1   8   18.20    5.10
   4  -2  -8    6.20    3.60
  -4   2   8    6.60    4.00
   3  -5   7   42.40    8.60
   2  -4   7    7.70    5.40
  -1   3  -7   19.60    5.70
   1  -3   7    8.70    5.00
   0   2  -7   32.90    6.70
   0   2  -7   31.50    3.70
   0  -2   7   31.80    6.40
   1   1  -7   14.00    2.60
   1   1  -7   16.10    4.90
  -1  -1   7   20.00    4.70
   2   0  -7   60.79    8.20
   2   0  -7   60.39    4.40
  -2   0   7   61.39    7.30
   3  -1  -7   55.99    5.10
  -3   1   7   58.79    4.10
  -3   1   7   52.19    6.60
   4  -2  -7   95.29    7.00
  -4   2   7  104.59    7.40
  -4   2   7   94.39   11.00
  -4   2   7   98.49    6.20
   5  -3  -7   59.39    7.20
  -5   3   7   52.89    6.10
  -6   4   7   11.50    4.60
   4  -6   6   19.30    6.80
   3  -5   6   17.30    4.20
   3  -5   6   12.00    5.80
  -2   4  -6   28.60    5.00
  -2   4  -6   26.80    5.60
   2  -4   6   26.80    3.90
   2  -4   6   22.80    5.40
  -1   3  -6   31.10    4.30
  -1   3  -6   27.30    5.70
   1  -3   6   27.40    5.20
   1  -3   6   24.80    3.00
   0   2  -6  100.59    5.50
   0   2  -6   99.19    8.20
   0  -2   6  105.39    8.20
   0  -2   6  101.59    3.90
   1   1  -6  313.27   14.20
   1   1  -6  314.37   17.90
   1   1  -6  320.87    9.10
  -1  -1   6  331.07    6.80
  -1  -1   6  318.87   13.00
  -1  -1   6  327.17    6.80
   2   0  -6 1171.98   22.70
   2   0  -6 1121.09   38.50
  -2   0   6 1152.18   20.00
  -2   0   6 1175.28   26.90
  -2   0   6 1165.08   30.40
  -2   0   6 1159.18   20.00
   3  -1  -6  197.58    7.90
   3  -1  -6  175.88   13.50
  -3   1   6  193.68    9.20
  -3   1   6  194.18   11.50
  -3   1   6  195.98    7.10
   4  -2  -6  187.08    8.90
   4  -2  -6  172.68   14.90
  -4   2   6  192.18   11.70
  -4   2   6  168.78    8.30
  -4   2   6  183.28    8.00
   5  -3  -6    1.70    9.00
   5  -3  -6   27.60    5.00
  -5   3   6   19.10    6.50
  -5   3   6   32.40    4.90
   6  -4  -6   79.69    8.70
   6  -4  -6   48.00   12.90
  -6   4   6   77.59    9.40
  -6   4   6   93.69    7.80
   4  -6   5    7.60    5.30
  -3   5  -5   30.90    6.10
  -3   5  -5   29.40    6.20
   3  -5   5   24.50    5.50
   3  -5   5   29.90    5.00
  -2   4  -5  107.79    8.50
  -2   4  -5  106.29    7.70
   2  -4   5  106.59    8.70
   2  -4   5  109.79    6.50
  -1   3  -5  482.95   17.30
  -1   3  -5  492.35   14.00
   1  -3   5  483.75   12.00
   1  -3   5  449.56   16.00
   0   2  -5  231.58    8.00
   0   2  -5  225.78    8.10
   0   2  -5  235.28   11.20
   0  -2   5  219.88   10.40
   0  -2   5  241.38    6.60
   1   1  -5  395.16   10.10
   1   1  -5  398.26   14.60
   1   1  -5  409.66   10.10
   1   1  -5  409.26    8.20
   1   1  -5  418.76    8.20
  -1  -1   5  417.76   14.70
  -1  -1   5  416.86    8.30
  -1  -1   5  392.66   13.30
  -1  -1   5  419.76    8.50
   2   0  -5   82.69    8.50
   2   0  -5   89.89    4.30
   2   0  -5   80.29    3.20
   2   0  -5   80.89    3.30
   2   0  -5   81.59    4.30
  -2   0   5   82.19    5.50
  -2   0   5   83.59    3.40
  -2   0   5   87.99    7.00
  -2   0   5   91.99    3.70
   3  -1  -5 1376.06   26.30
   3  -1  -5 1355.76   26.60
   3  -1  -5 1400.66   43.40
   3  -1  -5 1389.06   24.00
  -3   1   5 1371.46   24.80
  -3   1   5 1364.66   27.20
  -3   1   5 1363.36   24.30
  -3   1   5 1333.27   31.20
  -3   1   5 1300.27   24.00
   4  -2  -5    4.60    5.70
   4  -2  -5    5.30    2.40
   4  -2  -5    4.20    2.20
   4  -2  -5    3.80    1.30
   4  -2  -5   -1.00    1.90
  -4   2   5    7.50    3.50
  -4   2   5    7.40    2.60
  -4   2   5    3.60    2.20
  -4   2   5    3.80    2.30
   5  -3  -5  452.55   25.80
   5  -3  -5  471.75   15.50
   5  -3  -5  441.46   13.40
  -5   3   5  460.15   14.90
  -5   3   5  470.45   14.60
  -5   3   5  448.56   16.90
   6  -4  -5  319.27   14.20
   6  -4  -5  325.47   24.30
  -6   4   5  361.56   14.00
  -6   4   5  371.96   15.70
   7  -5  -5  209.88   12.40
   7  -5  -5  194.28   22.70
  -7   5   5  222.68   12.50
   8  -6  -5   -0.30   11.20
  -4   6  -4   43.40    7.60
   4  -6   4   40.40    7.20
   4  -6   4   51.39    7.00
  -3   5  -4   38.10    6.30
  -3   5  -4   39.80    6.70
   3  -5   4   35.30    5.70
   3  -5   4   33.20    5.20
  -2   4  -4  132.89    8.10
  -2   4  -4  138.59    8.80
   2  -4   4  151.18    7.50
   2  -4   4  132.69    8.80
  -1   3  -4  256.97    9.60
  -1   3  -4  265.97   11.30
  -1   3  -4  265.07    8.40
  -1   3  -4  259.97    9.50
   1  -3   4  251.67    8.00
   1  -3   4  278.67    8.60
   1  -3   4  265.47   11.10
   0   2  -4   57.99    4.00
   0   2  -4   62.69    5.20
   0   2  -4   57.59    3.20
   0   2  -4   51.19    3.70
   0  -2   4   63.09    2.90
   0  -2   4   57.99    3.30
   0  -2   4   53.79    5.60
   0  -2   4   58.89    2.80
   1   1  -4   89.09    3.80
   1   1  -4   90.59    5.80
   1   1  -4   89.69    3.10
   1   1  -4   91.29    3.00
   1   1  -4   85.49    3.90
  -1  -1   4   95.39    5.50
  -1  -1   4   90.89    3.10
  -1  -1   4   88.09    5.90
  -1  -1   4   87.69    3.20
   2   0  -4    0.60    2.30
   2   0  -4    0.30    1.00
   2   0  -4    0.10    1.00
   2   0  -4    0.10    0.80
   2   0  -4    0.70    0.90
  -2   0   4    0.90    0.90
  -2   0   4   -0.60    1.00
  -2   0   4    0.20    0.40
  -2   0   4    0.90    1.90
  -2   0   4    0.80    0.40
  -2   0   4    2.40    2.90
   3  -1  -4  710.63   14.00
   3  -1  -4  693.43   13.70
   3  -1  -4  681.73   15.40
   3  -1  -4  682.23   25.40
   3  -1  -4  691.93   15.10
  -3   1   4  705.33   14.00
  -3   1   4  686.03   18.40
  -3   1   4  704.93   14.40
  -3   1   4  696.73   14.00
   4  -2  -4  790.12   18.30
   4  -2  -4  791.12   16.70
   4  -2  -4  767.42   29.60
  -4   2   4  760.82   17.90
  -4   2   4  755.42   29.40
  -4   2   4  757.02   20.00
  -4   2   4  767.52   16.70
  -4   2   4  750.52   17.20
   5  -3  -4  164.28    8.80
   5  -3  -4  163.58    7.60
   5  -3  -4  170.88   15.80
   5  -3  -4  173.88    8.60
  -5   3   4  160.18    8.00
  -5   3   4  156.88    9.00
  -5   3   4  156.18    8.40
  -5   3   4  168.18    7.70
   6  -4  -4   17.10    4.40
   6  -4  -4   14.40    3.60
   6  -4  -4   13.90    9.00
  -6   4   4   10.40    4.30
  -6   4   4   20.50    4.40
  -6   4   4   12.30    4.40
   7  -5  -4    7.30    3.70
   7  -5  -4   -7.30    8.80
   7  -5  -4   13.90    4.50
  -7   5   4    4.00    4.40
  -7   5   4   -2.60    4.10
  -7   5   4    8.00    4.50
   8  -6  -4   94.59    9.90
   8  -6  -4   56.99   14.80
   8  -6  -4   87.99   10.30
  -8   6   4   75.09    9.00
  -4   6  -3    5.00    4.80
   4  -6   3   10.20    4.60
  -3   5  -3   21.80    4.40
  -3   5  -3   14.90    4.60
  -3   5  -3   12.10    3.80
   3  -5   3   15.20    4.00
   3  -5   3   16.30    4.40
   3  -5   3   22.00    4.50
  -2   4  -3   29.50    4.80
  -2   4  -3   33.70    5.00
  -2   4  -3   30.00    4.30
  -2   4  -3   22.00    4.30
   2  -4   3   37.20    4.50
   2  -4   3   33.60    4.40
   2  -4   3   39.80    5.30
   2  -4   3   33.20    4.40
  -1   3  -3  137.19    6.80
  -1   3  -3  137.99    6.70
  -1   3  -3  136.69    7.30
  -1   3  -3  147.69    6.10
   1  -3   3  137.69    5.80
   1  -3   3  127.99    6.00
   1  -3   3  147.39    6.30
   1  -3   3  140.49    7.10
   0   2  -3  503.55   11.80
   0   2  -3  465.15   13.50
   0   2  -3  504.85   10.70
   0   2  -3  498.05   11.70
   0  -2   3  488.05   10.50
   0  -2   3  491.95   10.70
   0  -2   3  507.05   13.30
   0  -2   3  515.15   10.80
   0  -2   3  428.26   10.30
   1   1  -3  259.87    6.30
   1   1  -3  251.47    8.90
   1   1  -3  272.17    5.70
   1   1  -3  257.67    6.50
   1   1  -3  270.67    5.80
  -1  -1   3  279.17    8.60
  -1  -1   3  267.67    8.60
  -1  -1   3  278.17    5.10
  -1  -1   3  255.07    5.60
  -1  -1   3  267.67    5.80
  -1  -1   3  263.87    5.00
   2   0  -3  105.19    3.00
   2   0  -3  105.69    3.60
   2   0  -3   97.29    7.30
   2   0  -3  104.89    2.90
   2   0  -3  106.29    3.40
  -2   0   3   87.59    2.80
  -2   0   3  104.39    2.60
  -2   0   3  106.39    3.20
  -2   0   3  100.19    5.30
  -2   0   3  105.39    4.70
  -2   0   3   96.09    2.50
   3  -1  -3   83.59    3.60
   3  -1  -3   75.99    3.90
   3  -1  -3   78.29    3.90
   3  -1  -3   73.59    7.00
   3  -1  -3   64.69    3.20
  -3   1   3   80.59    3.50
  -3   1   3   76.39    3.60
  -3   1   3   77.79    3.60
  -3   1   3   76.69    5.10
  -3   1   3   82.09    7.00
  -3   1   3   79.59    3.80
   4  -2  -3  647.74   14.30
   4  -2  -3  626.24   14.30
   4  -2  -3  622.84   15.60
   4  -2  -3  614.74   15.30
   4  -2  -3  635.64   25.20
  -4   2   3  635.14   25.00
  -4   2   3  640.34   14.30
  -4   2   3  660.33   14.90
  -4   2   3  654.63   16.10
  -4   2   3  627.84   15.00
  -4   2   3  652.83   15.60
   5  -3  -3   24.30    4.00
   5  -3  -3   22.50    7.30
   5  -3  -3   15.60    3.10
   5  -3  -3   23.80    4.10
  -5   3   3   23.00    3.80
  -5   3   3   28.30    4.10
  -5   3   3   21.80    3.40
  -5   3   3   21.10    3.50
   6  -4  -3  278.97   11.30
   6  -4  -3  301.57   12.90
   6  -4  -3  300.07   22.00
  -6   4   3  290.47   10.90
  -6   4   3  302.07   12.80
  -6   4   3  286.27   11.90
   7  -5  -3  150.28   17.00
   7  -5  -3  163.18   10.90
   7  -5  -3  149.69    9.50
  -7   5   3  147.59   10.30
  -7   5   3  154.28   10.00
  -7   5   3  148.79    8.50
   8  -6  -3   25.60    6.00
   8  -6  -3   33.10    7.40
  -8   6   3   39.90    7.20
  -8   6   3   26.30    7.00
   9  -7  -3   23.70    6.80
  -9   7   3    8.20    5.80
  -5   7  -2  159.88   13.50
  -4   6  -2  259.77   14.10
  -4   6  -2  260.37   14.20
  -4   6  -2  253.97   12.30
   4  -6   2  275.17   13.70
   4  -6   2  267.07   12.90
  -3   5  -2   38.20    5.90
  -3   5  -2   30.50    5.10
   3  -5   2   31.60    5.10
   3  -5   2   36.80    5.60
  -2   4  -2  264.87   10.80
  -2   4  -2  277.97   11.20
  -2   4  -2  277.67   10.20
  -2   4  -2  251.57   11.10
   2  -4   2  270.77   10.20
   2  -4   2  294.77   10.30
   2  -4   2  265.67    9.80
   2  -4   2  275.77   10.60
  -1   3  -2  384.56   11.60
  -1   3  -2  383.36   10.70
  -1   3  -2  378.76   11.90
  -1   3  -2  378.76   11.80
   1  -3   2  400.16   12.50
   1  -3   2  413.56   10.90
   1  -3   2  410.96   11.50
   1  -3   2  402.16   11.50
   1  -3   2  415.06   12.30
   1  -3   2  395.16   10.80
   0   2  -2  198.58    7.20
   0   2  -2  215.28    6.80
   0   2  -2  206.78    6.10
   0   2  -2  205.28    6.00
   0   2  -2  208.08    6.70
   0  -2   2  199.18    6.20
   0  -2   2  201.28    6.00
   0  -2   2  204.48    7.30
   0  -2   2  206.58    7.10
   0  -2   2  204.98    6.20
   0  -2   2  204.08    6.10
   1   1  -2  394.16    9.90
   1   1  -2  397.96    8.00
   1   1  -2  399.06    7.40
   1   1  -2  401.96    8.00
   1   1  -2  396.46    7.40
  -1  -1   2  373.86    7.40
  -1  -1   2  388.76    9.30
  -1  -1   2  394.36    9.40
  -1  -1   2  394.36    7.40
   2   0  -2  990.90   16.10
   2   0  -2 1015.30   16.00
   2   0  -2  992.30   15.40
   2   0  -2  982.60   15.20
  -2   0   2 1005.40   18.70
  -2   0   2 1008.00   15.30
  -2   0   2  966.40   15.40
  -2   0   2  960.20   15.30
   3  -1  -2   47.00    2.60
   3  -1  -2   45.10    2.80
   3  -1  -2   42.30    2.50
   3  -1  -2   42.40    2.50
   3  -1  -2   46.10    5.50
  -3   1   2   41.50    2.40
  -3   1   2   44.60    2.70
  -3   1   2   44.60    5.00
  -3   1   2   40.90    3.30
  -3   1   2   39.90    2.70
  -3   1   2   47.00    2.80
   4  -2  -2  318.77    9.70
   4  -2  -2  315.07    9.60
   4  -2  -2  312.17    8.80
   4  -2  -2  317.17    8.80
   4  -2  -2  334.07   16.30
  -4   2   2  306.67    9.60
  -4   2   2  307.97    9.00
  -4   2   2  322.17    9.00
  -4   2   2  322.27    8.80
  -4   2   2  313.47    9.40
  -4   2   2  304.37   15.20
   5  -3  -2  401.26   12.70
   5  -3  -2  410.96   11.90
   5  -3  -2  423.86   21.80
   5  -3  -2  397.86   13.00
  -5   3   2  399.76   11.40
  -5   3   2  416.26   11.80
  -5   3   2  400.66   10.80
  -5   3   2  401.56   13.00
  -5   3   2  380.76   11.80
   6  -4  -2   24.90    4.00
   6  -4  -2   19.90    4.60
   6  -4  -2   26.60    7.90
  -6   4   2   31.80    3.80
  -6   4   2   24.80    5.00
  -6   4   2   25.60    4.20
  -6   4   2   19.30    3.80
   7  -5  -2  370.36   15.30
   7  -5  -2  336.37   13.80
   7  -5  -2  340.67   23.80
  -7   5   2  358.06   14.30
  -7   5   2  375.56   16.20
   8  -6  -2   33.30    6.00
   8  -6  -2   19.00    6.20
  -8   6   2   29.70    6.50
  -8   6   2   26.70    7.00
   9  -7  -2   99.19   11.00
  -9   7   2  106.69   13.30
  -5   7  -1  161.68   11.30
  -4   6  -1   64.89    8.40
  -4   6  -1   83.49   10.10
  -4   6  -1   90.99    8.50
   4  -6   1   70.69    8.70
   4  -6   1   79.39    8.50
  -3   5  -1  123.49    9.30
  -3   5  -1  132.89    8.50
  -3   5  -1  133.59    9.10
   3  -5   1  147.69    8.80
   3  -5   1  119.69    8.60
  -2   4  -1   38.80    5.00
  -2   4  -1   33.70    4.50
  -2   4  -1   37.60    5.30
   2  -4   1   37.70    4.50
   2  -4   1   34.00    4.70
   2  -4   1   36.00    4.60
  -1   3  -1  899.41   20.00
  -1   3  -1  892.31   32.00
  -1   3  -1  868.91   20.30
  -1   3  -1  860.11   18.50
  -1   3  -1  865.11   18.70
  -1   3  -1  875.91   19.70
   1  -3   1  882.81   19.80
   1  -3   1  900.51   18.10
   1  -3   1  892.21   19.70
   1  -3   1  902.81   19.80
   1  -3   1  892.91   18.70
   1  -3   1  913.81   18.90
   0   2  -1 1236.88   23.30
   0   2  -1 1232.98   23.00
   0   2  -1 1271.27   22.00
   0   2  -1 1263.97   23.30
   0   2  -1 1289.07   37.00
   0   2  -1 1245.98   22.00
   0  -2   1 1226.98   22.80
   0  -2   1 1241.58   22.90
   0  -2   1 1216.98   23.10
   0  -2   1 1262.07   21.80
   0  -2   1 1212.88   21.80
   0  -2   1 1237.78   22.00
   1   1  -1  420.16    7.90
   1   1  -1  430.96    9.00
   1   1  -1  423.56    8.40
   1   1  -1  428.36    8.50
   1   1  -1  420.36    7.90
  -1  -1   1  429.06    8.20
  -1  -1   1  445.86    8.40
  -1  -1   1  436.56    9.00
  -1  -1   1  441.86    8.00
  -1  -1   1  429.46    7.90
   2   0  -1  303.57    5.10
   2   0  -1  333.77    5.20
   2   0  -1  312.37    4.90
  -2   0   1  306.87    5.00
   3  -1  -1  664.63   13.00
   3  -1  -1  665.73   12.20
   3  -1  -1  664.93   13.00
   3  -1  -1  673.43   21.20
  -3   1   1  666.63   12.40
  -3   1   1  671.43   15.80
  -3   1   1  682.33   21.10
  -3   1   1  665.13   12.90
  -3   1   1  677.23   12.30
   4  -2  -1 2292.07   40.00
   4  -2  -1 2334.87   40.10
   4  -2  -1 2278.67   38.10
   4  -2  -1 2318.77   40.30
   4  -2  -1 2270.37   62.39
  -4   2   1 2336.27   62.69
  -4   2   1 2264.57   38.30
  -4   2   1 2310.37   39.80
  -4   2   1 2366.36   38.30
   5  -3  -1  650.63   17.00
   5  -3  -1  643.54   15.70
   5  -3  -1  643.74   16.30
   5  -3  -1  673.03   17.10
   5  -3  -1  644.84   27.10
   5  -3  -1  624.94   15.40
  -5   3   1  618.04   15.60
  -5   3   1  635.54   26.60
  -5   3   1  654.33   16.80
  -5   3   1  644.14   15.50
  -5   3   1  646.44   13.00
   6  -4  -1   87.79    6.40
   6  -4  -1   92.99    6.80
   6  -4  -1   91.79   12.00
  -6   4   1   85.49    4.10
  -6   4   1   88.69    6.60
  -6   4   1   94.19    6.90
   7  -5  -1  256.37   20.50
   7  -5  -1  265.87   12.10
   7  -5  -1  277.37   12.90
  -7   5   1  282.87   13.50
  -7   5   1  272.87   12.50
   8  -6  -1    0.60    3.10
   8  -6  -1    1.30    4.00
  -8   6   1    2.00    3.80
  -8   6   1    5.10    4.60
   9  -7  -1  125.99   13.30
   9  -7  -1  128.69   11.50
  -9   7   1  126.29   12.60
  -9   7   1  115.99   13.10
  -5   7   0   63.19    8.60
  -5   7   0   59.29   10.20
   5  -7   0   56.79    7.90
   5  -7   0   63.39    9.60
  -4   6   0  170.38   10.60
  -4   6   0  181.18   13.00
   4  -6   0  195.48   12.30
   4  -6   0  179.08   10.50
  -3   5   0  356.36   13.90
  -3   5   0  373.06   15.70
   3  -5   0  343.97   14.40
   3  -5   0  345.57   13.40
  -2   4   0 1118.49   24.70
  -2   4   0 1138.69   25.40
  -2   4   0 1087.69   26.40
   2  -4   0 1102.19   25.70
   2  -4   0 1102.69   24.30
  -1   3   0  526.75   13.50
  -1   3   0  528.05   13.00
  -1   3   0  513.95   13.20
  -1   3   0  533.05   22.60
  -1   3   0  506.75   13.90
  -1   3   0  533.45   14.50
   1  -3   0  501.65   13.00
   1  -3   0  511.15   14.10
   1  -3   0  492.25   13.60
   1  -3   0  512.25   13.30
   0   2   0 4541.05   71.99
   0   2   0 4535.85   72.29
   0   2   0 4486.55   72.29
   0   2   0 4617.04   69.59
   0   2   0 4532.25   69.79
   0   2   0 4560.04  111.59
   0  -2   0 4467.75   71.79
   0  -2   0 4616.54   72.19
   0  -2   0 4579.44   69.59
   0  -2   0 4336.57   71.99
   0  -2   0 4609.04   69.69
   1   1   0 2625.54   39.60
   1   1   0 2575.74   42.40
   1   1   0 2617.34   39.40
   1   1   0 2567.84   40.60
   1   1   0 2592.54   40.90
  -1  -1   0 2600.54   39.50
  -1  -1   0 2498.55   42.30
  -1  -1   0 2560.84   40.60
  -1  -1   0 2601.84   39.40
   3  -1   0 2760.12   43.60
   3  -1   0 2724.03   43.60
   3  -1   0 2747.82   42.20
   3  -1   0 2818.82   67.89
   3  -1   0 2718.03   42.20
   3  -1   0 2661.33   44.10
  -3   1   0 2762.32   42.20
  -3   1   0 2643.54   44.10
  -3   1   0 2803.02   42.20
  -3   1   0 2753.62   43.70
  -3   1   0 2845.42   67.99
  -3   1   0 2788.02   43.70
   4  -2   0  413.86   10.40
   4  -2   0  448.26   11.00
   4  -2   0  439.76   11.40
   4  -2   0  443.76   11.30
   4  -2   0  437.36   10.50
   4  -2   0  438.66   17.80
  -4   2   0  448.56   11.20
  -4   2   0  429.96   10.40
  -4   2   0  447.36   18.00
  -4   2   0  440.76   11.30
  -4   2   0  435.86   11.50
  -4   2   0  431.46   10.50
   5  -3   0  585.94   25.00
   5  -3   0  570.64   15.30
   5  -3   0  564.14   14.10
   5  -3   0  583.34   15.40
   5  -3   0  604.54   15.20
   5  -3   0  585.74   14.40
  -5   3   0  565.34   25.00
  -5   3   0  554.54   15.20
  -5   3   0  549.25   15.40
  -5   3   0  568.04   14.10
  -5   3   0  566.04   15.30
  -5   3   0  542.65   14.10
   6  -4   0   77.39    6.20
   6  -4   0   71.99    5.50
   6  -4   0   78.29   11.00
  -6   4   0   66.89    5.80
  -6   4   0   60.09    6.60
  -6   4   0   57.99    5.10
   7  -5   0  245.48   12.50
   7  -5   0  254.17   11.80
  -7   5   0  227.58   11.40
  -7   5   0  230.08   11.60
   8  -6   0  102.39    9.10
   8  -6   0  117.89    8.90
  -8   6   0  131.09   11.60
  -8   6   0  110.49    8.80
   9  -7   0   15.60    6.70
  -9   7   0   15.20    6.10
  -5   7   1   26.30    8.50
  -5   7   1   41.00    7.80
   5  -7  -1   38.50    7.50
   5  -7  -1   27.40    7.00
  -4   6   1  191.08   12.50
  -4   6   1  183.18   11.70
   4  -6  -1  190.98   12.40
   4  -6  -1  189.88   11.50
  -3   5   1   85.69    7.70
  -3   5   1   65.49    8.00
   3  -5  -1   65.49    7.10
   3  -5  -1   72.39    6.90
  -2   4   1  385.66   13.00
  -2   4   1  349.77   13.50
   2  -4  -1  374.06   13.30
   2  -4  -1  365.46   12.40
  -1   3   1  536.85   23.50
  -1   3   1  511.75   14.90
  -1   3   1  551.44   14.90
  -1   3   1  545.15   13.70
  -1   3   1  524.85   14.00
   1  -3  -1  523.35   13.60
   1  -3  -1  527.95   22.50
   1  -3  -1  532.05   14.00
   1  -3  -1  537.95   13.80
   1  -3  -1  532.05   14.70
   1  -3  -1  546.95   14.90
   0   2   1 1278.47   24.00
   0   2   1 1295.37   37.10
   0   2   1 1240.68   22.90
   0   2   1 1265.77   22.60
   0   2   1 1229.58   30.60
   0   2   1 1242.08   24.30
   0  -2  -1 1210.68   36.30
   0  -2  -1 1252.07   23.90
   0  -2  -1 1208.18   22.50
   0  -2  -1 1234.58   22.80
   1   1   1 4693.23   72.99
   1   1   1 4751.82   72.59
   1   1   1 4498.95  110.99
   1   1   1 4678.63  111.19
   1   1   1 4703.13   70.79
   1   1   1 4734.13   70.49
  -1  -1  -1 4725.23  111.69
  -1  -1  -1 4697.83  111.09
  -1  -1  -1 4782.12   70.69
  -1  -1  -1 4822.32   73.09
  -1  -1  -1 4747.23   70.49
  -1  -1  -1 4746.02   72.69
   2   0   1  798.92   13.10
   2   0   1  793.92   13.90
   2   0   1  789.92   13.30
   2   0   1  809.82   13.60
  -2   0  -1  799.62   13.70
  -2   0  -1  780.22   13.00
  -2   0  -1  794.82   13.30
  -2   0  -1  793.12   13.90
   3  -1   1 9609.54  148.69
   3  -1   1 9074.99  159.28
   3  -1   1 9630.34  146.99
   3  -1   1 9874.71  148.69
   3  -1   1 9780.32  149.79
  -3   1  -1 9647.63  148.79
  -3   1  -1 9648.43  239.78
  -3   1  -1 9689.93  149.49
  -3   1  -1 8702.93  159.08
  -3   1  -1 9423.36  144.89
  -3   1  -1 9474.05  144.29
   4  -2   1  583.34   13.00
   4  -2   1  594.14   14.10
   4  -2   1  596.24   12.90
   4  -2   1  615.14   12.50
   4  -2   1  601.14   13.80
   4  -2   1  585.44   13.80
  -4   2  -1  611.84   22.30
  -4   2  -1  626.44   13.10
  -4   2  -1  622.24   14.20
  -4   2  -1  607.14   13.20
  -4   2  -1  588.74   14.00
  -4   2  -1  595.14   14.20
   5  -3   1 1286.57   25.10
   5  -3   1 1304.47   23.70
   5  -3   1 1259.77   25.20
   5  -3   1 1252.87   26.70
   5  -3   1 1298.57   26.70
  -5   3  -1 1275.77   27.20
  -5   3  -1 1279.27   27.10
  -5   3  -1 1273.17   42.20
  -5   3  -1 1257.07   25.20
  -5   3  -1 1324.97   27.20
   6  -4   1  125.99    7.40
   6  -4   1  116.09    7.80
   6  -4   1  121.19    6.10
  -6   4  -1  120.29    7.00
  -6   4  -1  132.79    8.50
  -6   4  -1  125.49    7.60
   7  -5   1   95.69    8.40
   7  -5   1   98.69    7.90
  -7   5  -1   91.09    7.10
  -7   5  -1  120.69    9.50
  -7   5  -1  100.29    8.90
   8  -6   1   58.09    8.00
   8  -6   1   63.69    8.10
  -8   6  -1   38.80    7.50
  -8   6  -1   70.89    8.40
  -9   7  -1   50.69    8.40
  -5   7   2   24.40    8.80
   5  -7  -2   37.00    6.70
   5  -7  -2   36.10    8.50
  -4   6   2   66.49    8.10
  -4   6   2   67.49    9.80
   4  -6  -2   57.99    8.10
   4  -6  -2   72.49    8.10
  -3   5   2   99.39    7.00
  -3   5   2   93.39    8.30
  -3   5   2   91.19    7.40
   3  -5  -2   93.89    8.50
   3  -5  -2   94.19    7.20
  -2   4   2  270.37   12.30
  -2   4   2  298.47   11.70
  -2   4   2  276.77   10.70
   2  -4  -2  293.97   18.70
   2  -4  -2  289.57   11.90
   2  -4  -2  288.47   11.20
  -1   3   2  672.33   16.80
  -1   3   2  687.33   18.00
  -1   3   2  677.33   16.20
  -1   3   2  694.73   27.60
  -1   3   2  677.03   17.60
  -1   3   2  681.33   15.30
   1  -3  -2  646.84   26.20
   1  -3  -2  677.33   17.80
   1  -3  -2  653.63   16.20
   1  -3  -2  684.33   17.70
   0   2   2  216.28   11.70
   0   2   2  215.98    6.90
   0   2   2  210.18    7.20
   0   2   2  205.48    7.40
   0   2   2  207.28    7.10
   0   2   2  200.88    7.80
   0  -2  -2  192.68    6.70
   0  -2  -2  214.38    7.90
   0  -2  -2  213.08    7.00
   0  -2  -2  205.18    7.60
   0  -2  -2  204.28   11.60
   1   1   2  177.68    5.90
   1   1   2  183.78    8.30
   1   1   2  191.38    5.50
   1   1   2  189.48    6.40
   1   1   2  191.68    5.90
   1   1   2  181.88    5.60
  -1  -1  -2  185.18    6.20
  -1  -1  -2  184.08    5.40
  -1  -1  -2  190.18    7.40
  -1  -1  -2  187.38    5.50
  -1  -1  -2  187.28    8.50
  -1  -1  -2  178.28    5.90
   2   0   2   63.69    2.70
   2   0   2   64.69    3.10
   2   0   2   61.89    2.80
   2   0   2   65.59    2.80
  -2   0  -2   64.49    3.10
  -2   0  -2   60.59    2.50
  -2   0  -2   62.49    2.70
  -2   0  -2   66.19    2.90
   3  -1   2 1622.14   27.30
   3  -1   2 1550.24   26.30
   3  -1   2 1580.14   29.30
   3  -1   2 1626.24   26.10
   3  -1   2 1647.04   27.10
   3  -1   2 1572.44   27.20
  -3   1  -2 1599.84   27.40
  -3   1  -2 1598.54   26.10
  -3   1  -2 1601.34   26.30
  -3   1  -2 1578.04   27.60
  -3   1  -2 1563.64   29.40
   4  -2   2   99.69    4.50
   4  -2   2   90.89    4.70
   4  -2   2   96.59    4.90
   4  -2   2   96.29    5.40
   4  -2   2   94.99    4.60
   4  -2   2   88.09    4.60
  -4   2  -2   92.79    4.50
  -4   2  -2  120.89    5.50
  -4   2  -2  104.29    8.40
  -4   2  -2   95.19    5.50
  -4   2  -2   93.49    4.50
  -4   2  -2   90.29    5.00
   5  -3   2   11.10    2.90
   5  -3   2   12.90    2.50
   5  -3   2   11.90    2.70
   5  -3   2   11.40    2.70
  -5   3  -2   17.20    3.40
  -5   3  -2   13.30    3.20
  -5   3  -2   14.40    3.20
   6  -4   2  139.19    7.50
   6  -4   2  136.89    7.30
   6  -4   2  144.79    8.00
   6  -4   2  144.09    7.10
  -6   4  -2  139.29    8.70
  -6   4  -2  143.39    7.80
  -6   4  -2  140.49    9.50
  -6   4  -2  129.39    8.10
   7  -5   2   28.50    5.20
   7  -5   2   36.10    5.90
   7  -5   2   30.50    4.80
  -7   5  -2   23.90    5.50
  -7   5  -2   23.40    4.90
  -7   5  -2   26.80    5.10
   8  -6   2   87.09    8.10
   8  -6   2   74.39    8.60
  -8   6  -2   75.79    8.70
  -8   6  -2   75.29    9.70
  -5   7   3    3.90    7.10
   5  -7  -3    1.70    4.90
  -4   6   3   83.39    9.70
  -4   6   3  108.09   11.90
   4  -6  -3   96.79    9.00
   4  -6  -3   89.09   10.40
  -3   5   3   66.89    7.80
  -3   5   3   69.59    8.70
   3  -5  -3   63.59    7.00
   3  -5  -3   59.39    7.50
  -2   4   3  283.67   12.50
  -2   4   3  270.67   11.30
   2  -4  -3  285.77   11.00
   2  -4  -3  281.67   12.40
   2  -4  -3  290.47   20.00
  -1   3   3   65.69    5.40
  -1   3   3   72.09    8.80
  -1   3   3   71.29    4.90
  -1   3   3   68.29    5.50
  -1   3   3   74.39    5.80
   1  -3  -3   78.19   10.40
   1  -3  -3   68.29    5.10
   1  -3  -3   72.79    5.80
   0   2   3  498.25   13.20
   0   2   3  490.05   12.30
   0   2   3  508.75   13.00
   0   2   3  496.15   13.50
   0   2   3  474.05   13.50
   0   2   3  485.85   19.70
   0  -2  -3  505.05   12.50
   0  -2  -3  507.55   12.70
   0  -2  -3  496.85   13.50
   0  -2  -3  508.15   12.40
   0  -2  -3  519.65   20.10
   0  -2  -3  510.05   13.90
   1   1   3   57.09    3.70
   1   1   3   62.19    5.10
   1   1   3   67.19    3.60
   1   1   3   63.39    3.70
   1   1   3   61.39    5.20
   1   1   3   61.19    3.40
  -1  -1  -3   61.59    3.50
  -1  -1  -3   63.79    3.40
  -1  -1  -3   64.29    4.00
  -1  -1  -3   59.99    3.80
  -1  -1  -3   63.79    5.80
  -1  -1  -3   66.19    5.90
   2   0   3 3943.31   58.89
   2   0   3 3954.40   60.49
   2   0   3 3827.42   60.99
   2   0   3 3748.62   63.89
   2   0   3 3824.52   59.39
  -2   0  -3 3942.71   59.29
  -2   0  -3 3939.01   93.09
  -2   0  -3 3827.92   61.59
  -2   0  -3 3751.62   61.09
  -2   0  -3 3942.61   58.89
   3  -1   3  403.56    8.90
   3  -1   3  397.06    9.30
   3  -1   3  379.16    9.30
   3  -1   3  380.76   10.80
   3  -1   3  400.26    9.20
  -3   1  -3  393.56   11.80
  -3   1  -3  387.66    8.90
  -3   1  -3  404.66    9.20
  -3   1  -3  405.76   10.00
  -3   1  -3  401.16   10.20
   4  -2   3 1009.70   21.90
   4  -2   3 1058.89   19.90
   4  -2   3 1057.29   20.30
   4  -2   3  999.80   20.50
   4  -2   3 1074.29   20.80
  -4   2  -3 1014.50   20.00
  -4   2  -3 1033.00   21.70
  -4   2  -3 1077.49   33.70
  -4   2  -3 1012.50   21.40
  -4   2  -3 1049.70   20.10
  -4   2  -3 1038.30   23.70
   5  -3   3   63.99    4.90
   5  -3   3   71.39    5.50
   5  -3   3   74.39    4.90
   5  -3   3   73.29    5.00
  -5   3  -3   75.89    5.60
  -5   3  -3   68.39    5.40
  -5   3  -3   66.79    5.60
   6  -4   3  158.78    8.30
   6  -4   3  157.08    7.90
   6  -4   3  155.48    8.40
   6  -4   3  139.89    8.20
  -6   4  -3  153.78    8.00
  -6   4  -3  167.78    9.40
  -6   4  -3  152.68    9.60
  -6   4  -3  171.48    9.50
   7  -5   3   54.59    6.50
   7  -5   3   47.30    6.20
   7  -5   3   56.99    6.90
  -7   5  -3   48.70    7.20
  -7   5  -3   51.99    7.40
  -7   5  -3   55.49    6.60
   8  -6   3   27.30    5.90
   8  -6   3   11.50    4.50
  -8   6  -3   20.20    6.60
  -8   6  -3   25.90    6.00
  -4   6   4   11.70    4.90
  -4   6   4    6.00    4.10
   4  -6  -4    3.80    3.20
   4  -6  -4    8.30    4.70
  -3   5   4  111.89    8.50
  -3   5   4  105.59    9.80
   3  -5  -4  108.89    9.60
   3  -5  -4  100.39    7.60
   3  -5  -4   74.69   13.30
  -2   4   4  123.29    9.10
  -2   4   4  104.49    7.90
   2  -4  -4   91.29   13.60
   2  -4  -4  104.69    7.80
   2  -4  -4  111.19    7.00
  -1   3   4   35.00    5.20
  -1   3   4   36.10    4.70
  -1   3   4   36.30    5.20
  -1   3   4   38.50    4.50
   1  -3  -4   33.40    4.40
   1  -3  -4   31.20    7.50
   1  -3  -4   31.80    4.90
   0   2   4   59.39    4.60
   0   2   4   69.49    5.90
   0   2   4   60.89    6.70
   0   2   4   49.20    4.50
   0   2   4   62.29    4.30
   0  -2  -4   55.19    4.10
   0  -2  -4   55.69    4.90
   0  -2  -4   62.99    9.00
   0  -2  -4   59.29    4.80
   0  -2  -4   57.29    4.10
   1   1   4  256.17    7.90
   1   1   4  269.67    8.60
   1   1   4  250.87    8.20
   1   1   4  268.27    7.90
   1   1   4  253.07   10.90
  -1  -1  -4  277.57   12.40
  -1  -1  -4  267.57    9.00
  -1  -1  -4  264.57    7.70
  -1  -1  -4  271.57    8.80
  -1  -1  -4  270.67    8.90
  -1  -1  -4  276.87   13.00
   2   0   4   77.79    3.80
   2   0   4   87.49    4.30
   2   0   4   93.89    4.10
   2   0   4   97.99    4.10
  -2   0  -4   89.59    4.10
  -2   0  -4   93.49    4.00
  -2   0  -4   95.09    6.50
  -2   0  -4   87.99    4.50
  -2   0  -4   97.29    4.80
   3  -1   4  151.48    5.30
   3  -1   4  163.58    7.50
   3  -1   4  150.58    5.20
   3  -1   4  153.88    5.60
  -3   1  -4  160.08    5.60
  -3   1  -4  148.29    6.20
  -3   1  -4  144.89    5.20
  -3   1  -4  157.08    6.20
  -3   1  -4  151.78    7.90
   4  -2   4   52.99    4.70
   4  -2   4   51.99    4.00
   4  -2   4   56.99    3.80
   4  -2   4   53.89    3.50
  -4   2  -4   47.10    4.20
  -4   2  -4   45.40    5.30
  -4   2  -4   51.09    7.80
  -4   2  -4   54.89    4.30
  -4   2  -4   57.69    3.80
   5  -3   4   24.00    4.70
   5  -3   4   18.50    3.50
   5  -3   4   23.80    3.60
   5  -3   4   15.80    3.10
  -5   3  -4   28.80    4.40
  -5   3  -4   31.10    4.60
  -5   3  -4   24.00    4.70
   6  -4   4   52.99    5.80
   6  -4   4   50.79    6.40
  -6   4  -4   46.00    6.20
  -6   4  -4   53.59    6.50
   7  -5   4  216.68   11.40
   7  -5   4  226.98   11.00
  -7   5  -4  223.38   12.60
  -7   5  -4  238.78   13.60
   8  -6   4    7.50    4.80
  -8   6  -4   -2.30    4.70
  -3   5   5   17.50    5.40
   3  -5  -5   20.60    6.00
  -2   4   5  119.49    9.30
  -2   4   5  124.39    8.70
   2  -4  -5  118.69    9.10
   2  -4  -5  106.49   15.60
   2  -4  -5  117.09    7.50
  -1   3   5   47.90    6.20
  -1   3   5   37.00    5.20
   1  -3  -5   31.70    8.40
   1  -3  -5   45.20    5.90
   1  -3  -5   43.20    5.00
   0   2   5  237.88    9.50
   0   2   5  250.77    9.40
   0   2   5  234.28    8.80
   0  -2  -5  239.98   10.10
   0  -2  -5  233.68   10.50
   0  -2  -5  235.38    8.60
   0  -2  -5  223.38    9.60
   0  -2  -5  223.48   14.80
   1   1   5  156.78    6.60
   1   1   5  176.28    6.60
   1   1   5  159.38    6.80
  -1  -1  -5  167.08    6.30
  -1  -1  -5  159.28   10.30
  -1  -1  -5  168.98    7.30
  -1  -1  -5  173.08    7.80
  -1  -1  -5  136.29   11.90
   2   0   5  842.72   17.40
   2   0   5  861.81   16.60
   2   0   5  819.12   20.80
   2   0   5  861.01   16.90
  -2   0  -5  846.92   18.70
  -2   0  -5  872.61   16.90
  -2   0  -5  903.41   27.40
  -2   0  -5  860.51   19.20
   3  -1   5  110.19    4.80
   3  -1   5  116.69    7.50
   3  -1   5  108.49    5.00
   3  -1   5  112.59    4.30
   3  -1   5  104.49    4.20
  -3   1  -5  108.49    5.70
  -3   1  -5  101.99    7.40
  -3   1  -5  106.49    4.60
  -3   1  -5  117.89    6.10
   4  -2   5  480.15   11.90
   4  -2   5  389.36   10.50
   4  -2   5  457.75   15.60
  -4   2  -5  402.66   11.00
  -4   2  -5  490.75   17.00
  -4   2  -5  466.75   13.20
  -4   2  -5  494.15   21.30
   5  -3   5   46.50    6.40
   5  -3   5   43.80    4.50
  -5   3  -5   39.20    6.40
  -5   3  -5   42.20    5.40
   6  -4   5   33.40    5.90
   6  -4   5   32.90    4.60
  -6   4  -5   47.40    6.50
  -6   4  -5   39.40    6.30
   7  -5   5   75.59    7.00
   7  -5   5   61.39    7.90
  -7   5  -5   73.49    9.50
  -7   5  -5   81.19    9.20
   8  -6   5    6.50    5.20
  -2   4   6  255.17   12.50
   2  -4  -6  230.78   12.60
  -1   3   6   43.90    5.60
   1  -3  -6   48.70    6.30
   0   2   6  106.89    6.80
   0  -2  -6   94.99    6.80
   1   1   6  149.79    6.90
   1   1   6  144.59    8.70
  -1  -1  -6  143.99    7.50
   2   0   6  533.45   17.20
   2   0   6  523.55   12.80
  -2   0  -6  527.35   14.30
  -2   0  -6  550.74   19.10
   3  -1   6  120.59    8.60
  -3   1  -6  127.39    6.70
  -3   1  -6  124.49    9.40
   4  -2   6   29.80    3.50
   4  -2   6   26.60    5.10
  -4   2  -6   15.40    4.70
  -4   2  -6   31.30    4.40
   5  -3   6   75.89    8.70
   5  -3   6   81.29    5.60
  -5   3  -6   81.49    8.10
  -5   3  -6   84.39    6.80
   6  -4   6   59.29    8.00
   6  -4   6   77.69    6.20
  -6   4  -6   74.09    7.00
  -6   4  -6   61.39    8.30
   7  -5   6   47.80    6.30
   7  -5   6   42.70    8.10
  -2   4   7   28.70    6.50
  -1   3   7   54.59    6.50
   1  -3  -7   37.60    6.20
   0   2   7   23.60    4.30
   0   2   7   27.00    5.70
   0  -2  -7   22.80    4.60
   1   1   7   46.70    7.00
   1   1   7   47.20    4.70
  -1  -1  -7   41.30    5.10
   2   0   7  137.59    9.60
  -2   0  -7  151.38    7.70
  -2   0  -7  150.48   10.70
   3  -1   7   64.79    8.40
   3  -1   7   74.49    4.40
  -3   1  -7   66.79    8.90
  -3   1  -7   74.99    5.70
   4  -2   7    6.20    4.60
  -4   2  -7   10.90    3.30
  -4   2  -7    7.90    4.00
   5  -3   7    0.50    4.30
  -5   3  -7    2.60    3.30
  -5   3  -7    1.80    4.30
   6  -4   7   31.90    7.30
  -6   4  -7   31.90    6.00
  -1   3   8    6.60    4.20
  -1   3   8    2.60    4.20
   0   2   8   44.40    7.20
   0  -2  -8   41.40    6.30
   1   1   8    1.30    3.90
  -1  -1  -8   -3.20    2.40
   2   0   8   50.89    7.80
   3  -1   8   10.80    5.10
   4  -2   8   25.00    6.70
   5  -3   8    6.00    5.50
   1   1   9    9.10    5.30
   2   0   9    4.10    4.80
   3  -1   9    9.90    4.90
  -2  -2   9    3.90    4.70
  -3  -1   9   -1.20    4.00
  -4   0   9   44.70    7.60
  -5   1   9   16.70    5.30
   0  -4   8   -0.20    4.80
  -1  -3   8    6.00    4.80
  -2  -2   8   13.90    4.90
   3   1  -8   25.20    5.80
  -3  -1   8   17.30    5.50
   4   0  -8    3.20    3.10
  -4   0   8   -2.40    3.10
  -5   1   8    2.10    3.50
   6  -2  -8   34.10    5.50
  -6   2   8   25.30    5.10
   1  -5   7   50.89    9.10
   0  -4   7   15.70    5.80
   1   3  -7   54.99    7.90
  -1  -3   7   48.90    8.00
   2   2  -7   13.90    5.10
  -2  -2   7    3.60    3.10
   3   1  -7   46.90    7.20
  -3  -1   7   54.79    7.40
   4   0  -7   22.90    2.70
   4   0  -7   22.30    5.10
  -4   0   7   15.30    4.30
  -4   0   7   15.70    6.80
   5  -1  -7   68.69    5.00
  -5   1   7   63.29    3.70
  -5   1   7   75.19   10.30
  -5   1   7   70.89    7.40
   6  -2  -7   67.69    6.00
  -6   2   7   68.79    6.20
  -6   2   7   63.69   10.10
  -6   2   7   68.79    5.20
   7  -3  -7   49.40    6.50
  -7   3   7   42.80    5.50
  -7   3   7   44.60    8.40
  -8   4   7    6.10    4.20
   2  -6   6  110.29   12.10
  -1   5  -6   42.60    7.60
   1  -5   6   27.30    6.90
   1  -5   6   31.50    4.50
   0   4  -6  159.78    8.70
   0   4  -6  156.58   11.40
   0  -4   6  153.38   11.10
   1   3  -6   39.80    4.50
   1   3  -6   36.50    5.90
  -1  -3   6   43.50    6.40
  -1  -3   6   44.90    3.10
   2   2  -6  122.79    8.80
   2   2  -6  108.19    5.10
  -2  -2   6  100.19    7.90
   3   1  -6  181.48   10.70
   3   1  -6  183.08   14.10
   3   1  -6  187.78    5.90
  -3  -1   6  186.18    9.80
  -3  -1   6  193.18   11.80
   4   0  -6    2.40    3.30
   4   0  -6    6.70    1.90
  -4   0   6   14.80    4.80
  -4   0   6    4.80    0.80
  -4   0   6    4.90    3.10
  -4   0   6    7.80    1.00
   5  -1  -6  231.48    8.30
   5  -1  -6  232.08   16.20
  -5   1   6  218.88    9.50
  -5   1   6  229.68   12.40
  -5   1   6  234.38    7.20
   6  -2  -6   45.20    5.00
   6  -2  -6   39.50    9.40
  -6   2   6   54.59    5.70
  -6   2   6   38.00    6.50
  -6   2   6   44.90    4.70
   7  -3  -6   63.99    6.90
   7  -3  -6   33.10   11.60
  -7   3   6   51.79    5.70
  -7   3   6   47.30    7.50
   8  -4  -6  118.09    9.20
   8  -4  -6   94.49   16.80
  -8   4   6   99.29   11.30
  -8   4   6  120.89    8.90
   9  -5  -6  -23.50   10.20
  -2   6  -5  162.38   14.10
   2  -6   5  190.08   13.00
  -1   5  -5   44.00    7.00
   1  -5   5   39.30    6.50
   1  -5   5   48.80    5.50
   0   4  -5  118.89    9.20
   0   4  -5  136.59    8.10
   0  -4   5  131.09    6.60
   0  -4   5  126.79    9.30
   1   3  -5   46.00    4.70
   1   3  -5   37.60    5.60
  -1  -3   5   43.70    3.60
  -1  -3   5   45.90    6.30
   2   2  -5   37.20    3.30
   2   2  -5   37.20    2.10
   2   2  -5   42.80    5.40
   2   2  -5   37.30    3.30
   2   2  -5   36.90    2.10
  -2  -2   5   39.10    2.30
  -2  -2   5   33.70    4.80
  -2  -2   5   33.00    5.70
   3   1  -5 1355.46   23.60
   3   1  -5 1377.86   31.20
   3   1  -5 1370.36   23.50
  -3  -1   5 1390.26   31.00
  -3  -1   5 1327.47   28.50
   4   0  -5  594.84   10.20
   4   0  -5  607.14   12.50
   4   0  -5  591.24   25.30
   4   0  -5  602.74   12.70
  -4   0   5  607.04   10.60
  -4   0   5  605.24   10.80
  -4   0   5  629.74   18.80
  -4   0   5  603.44   15.90
   5  -1  -5  803.52   31.00
   5  -1  -5  808.52   17.10
   5  -1  -5  775.62   15.10
  -5   1   5  787.62   14.40
  -5   1   5  777.62   18.00
  -5   1   5  797.52   22.20
  -5   1   5  770.72   15.80
   6  -2  -5  600.24   16.00
   6  -2  -5  572.84   27.30
   6  -2  -5  586.94   13.90
   6  -2  -5  598.24   15.80
   6  -2  -5  576.34   15.40
   6  -2  -5  601.74   15.80
  -6   2   5  579.54   14.10
  -6   2   5  581.84   14.70
  -6   2   5  589.84   14.70
  -6   2   5  593.24   14.40
  -6   2   5  597.94   19.10
   7  -3  -5  205.68   18.50
   7  -3  -5  211.68   10.30
   7  -3  -5  206.28    8.60
  -7   3   5  207.48    9.40
  -7   3   5  208.18    9.60
  -7   3   5  200.48   11.40
   8  -4  -5   52.49   13.00
   8  -4  -5   84.19    7.70
  -8   4   5   73.59    7.40
  -8   4   5   59.99    8.10
   9  -5  -5    2.80   11.10
   9  -5  -5   25.70    6.30
  -9   5   5   19.40    5.60
  -9   5   5   13.10    5.90
  -2   6  -4   46.10    7.60
  -2   6  -4   44.70    7.60
   2  -6   4   45.40    6.40
   2  -6   4   48.50    7.80
  -1   5  -4    9.40    4.30
   1  -5   4   14.70    3.80
   1  -5   4   12.40    4.60
   0   4  -4  127.19    8.20
   0   4  -4  115.29    7.40
   0  -4   4  115.89    6.50
   0  -4   4  117.59    7.80
   1   3  -4   36.60    4.20
   1   3  -4   39.00    4.30
   1   3  -4   36.80    5.00
   1   3  -4   27.80    3.10
  -1  -3   4   37.30    4.90
  -1  -3   4   34.70    3.50
   2   2  -4  142.99    5.50
   2   2  -4  153.98    7.80
   2   2  -4  150.08    5.60
   2   2  -4  152.58    4.60
   2   2  -4  149.79    4.50
  -2  -2   4  139.49    4.50
  -2  -2   4  143.49    4.50
  -2  -2   4  155.28    7.70
  -2  -2   4  142.39    7.50
   3   1  -4  701.33   12.80
   3   1  -4  696.73   18.20
   3   1  -4  720.43   13.10
   3   1  -4  672.63   10.70
   3   1  -4  718.93   10.80
  -3  -1   4  694.03   11.10
  -3  -1   4  709.33   17.90
  -3  -1   4  678.23   16.60
  -3  -1   4  688.93   11.00
   4   0  -4    9.80    1.50
   4   0  -4   11.50    1.50
   4   0  -4    8.10    1.00
   4   0  -4    7.10    3.40
  -4   0   4   13.50    3.50
  -4   0   4   10.10    1.10
  -4   0   4    9.70    1.20
  -4   0   4   13.00    2.70
   5  -1  -4  467.05   10.00
   5  -1  -4  476.35   20.90
   5  -1  -4  460.25   11.20
  -5   1   4  449.76   10.40
  -5   1   4  429.66   14.00
  -5   1   4  468.25   11.50
  -5   1   4  468.15   10.10
  -5   1   4  464.45   10.20
   6  -2  -4  262.77    9.60
   6  -2  -4  268.17    9.40
   6  -2  -4  258.57    8.20
   6  -2  -4  264.27   16.90
  -6   2   4  276.77    9.00
  -6   2   4  263.27    9.20
  -6   2   4  273.27   16.40
  -6   2   4  273.87    8.50
  -6   2   4  260.07   10.90
   7  -3  -4  155.88    7.40
   7  -3  -4  162.78    8.60
   7  -3  -4  168.68   16.50
   7  -3  -4  162.78    8.80
  -7   3   4  162.08    8.50
  -7   3   4  175.88    7.90
  -7   3   4  162.38    8.10
  -7   3   4  163.98    8.70
   8  -4  -4  177.78   10.30
   8  -4  -4  174.88    8.70
   8  -4  -4  165.68   17.10
  -8   4   4  184.18    9.70
  -8   4   4  173.48   10.20
  -8   4   4  171.38    9.60
   9  -5  -4   24.80    5.80
   9  -5  -4   30.40    5.60
   9  -5  -4   14.20    9.10
  -9   5   4   30.10    5.30
  -9   5   4   25.10    6.30
  -9   5   4   22.80    5.50
  10  -6  -4   26.90   13.50
  -2   6  -3  106.39   10.00
  -2   6  -3  119.29   10.30
   2  -6   3  123.89    9.00
  -1   5  -3    4.40    3.50
  -1   5  -3    1.90    3.00
   1  -5   3    3.30    2.90
   1  -5   3    5.10    3.80
   1  -5   3    2.60    3.00
   0   4  -3  571.54   15.00
   0   4  -3  554.74   17.10
   0   4  -3  554.94   16.70
   0   4  -3  563.84   16.50
   0  -4   3  564.74   15.10
   0  -4   3  574.44   15.40
   0  -4   3  564.44   16.60
   0  -4   3  564.94   14.80
   1   3  -3   74.09    4.20
   1   3  -3   68.09    5.00
   1   3  -3   64.99    4.60
   1   3  -3   73.89    5.50
  -1  -3   3   74.89    4.20
  -1  -3   3   74.09    4.30
  -1  -3   3   76.09    5.20
  -1  -3   3   78.79    4.60
   2   2  -3  495.75   10.20
   2   2  -3  485.45   11.20
   2   2  -3  489.05   11.30
   2   2  -3  505.55   10.30
   2   2  -3  487.35   13.50
  -2  -2   3  513.85   12.50
  -2  -2   3  493.65   10.20
  -2  -2   3  497.55   13.10
  -2  -2   3  489.25   10.10
  -2  -2   3  498.25   10.10
   3   1  -3   81.59    2.10
   3   1  -3   76.49    4.70
   3   1  -3   82.79    2.10
   3   1  -3   81.19    2.70
   3   1  -3   80.89    2.70
  -3  -1   3   75.79    2.10
  -3  -1   3   77.29    4.70
  -3  -1   3   77.99    2.00
  -3  -1   3   78.49    4.40
   4   0  -3  338.47    6.60
   4   0  -3  331.97    6.70
   4   0  -3  321.67    5.70
   4   0  -3  317.17   15.00
  -4   0   3  318.67    5.90
  -4   0   3  311.07    9.80
  -4   0   3  334.37    8.60
  -4   0   3  318.67    6.00
   5  -1  -3   55.89    2.80
   5  -1  -3   53.59    4.20
   5  -1  -3   50.29    3.20
   5  -1  -3   51.49    6.70
  -5   1   3   61.39    3.20
  -5   1   3   59.39    6.60
  -5   1   3   56.09    3.10
  -5   1   3   58.09    3.10
  -5   1   3   60.69    4.30
  -5   1   3   58.19    3.10
  -5   1   3   56.19    2.90
   6  -2  -3  347.27   10.50
   6  -2  -3  337.67   10.50
   6  -2  -3  355.16   18.50
   6  -2  -3  344.07    9.50
  -6   2   3  335.57    9.50
  -6   2   3  344.17   11.00
  -6   2   3  348.17    9.90
  -6   2   3  332.07   10.30
  -6   2   3  345.67   17.60
  -6   2   3  338.57   10.10
   7  -3  -3  157.78   14.10
   7  -3  -3  161.28    7.90
   7  -3  -3  141.79    7.00
   7  -3  -3  148.09    7.70
  -7   3   3  140.09    7.30
  -7   3   3  144.29    7.10
  -7   3   3  148.09    7.20
  -7   3   3  154.28    8.10
   8  -4  -3   50.69    6.20
   8  -4  -3   37.10   10.80
   8  -4  -3   36.50    5.20
  -8   4   3   51.79    5.50
  -8   4   3   45.00    5.80
  -8   4   3   50.69    6.30
   9  -5  -3   54.09    6.90
   9  -5  -3   61.09    8.00
   9  -5  -3   29.10   11.70
  -9   5   3   46.90    5.70
  -9   5   3   38.60    7.10
  -9   5   3   62.29    7.70
  10  -6  -3   19.00    5.10
  10  -6  -3   18.50    5.70
  10  -6  -3    4.30    8.10
 -10   6   3   16.00    4.90
 -10   6   3   19.70    7.00
 -11   7   3   58.19   10.60
  -3   7  -2   15.70    6.80
  -2   6  -2   20.50    6.10
  -2   6  -2   13.60    5.30
  -2   6  -2   20.80    5.10
   2  -6   2   32.10    5.90
   2  -6   2   35.50    6.20
  -1   5  -2   63.39    6.50
  -1   5  -2   60.19    7.40
  -1   5  -2   60.29    6.80
   1  -5   2   58.09    6.60
   1  -5   2   56.79    6.20
   0   4  -2   50.69    5.70
   0   4  -2   45.40    4.80
   0   4  -2   45.00    5.20
   0  -4   2   43.60    4.90
   0  -4   2   44.30    4.90
   0  -4   2   40.90    4.60
   0  -4   2   44.70    4.10
   1   3  -2  698.73   16.40
   1   3  -2  683.13   15.20
   1   3  -2  662.93   16.60
   1   3  -2  672.83   16.70
  -1  -3   2  688.13   15.90
  -1  -3   2  688.23   15.30
  -1  -3   2  702.03   16.80
  -1  -3   2  655.93   16.00
  -1  -3   2  669.33   15.60
  -1  -3   2  682.13   15.20
   2   2  -2  111.79    4.20
   2   2  -2  104.89    4.40
   2   2  -2  109.79    5.00
   2   2  -2  107.09    4.00
   2   2  -2  111.39    4.70
  -2  -2   2  114.29    4.20
  -2  -2   2  113.59    4.20
  -2  -2   2  110.99    4.20
  -2  -2   2  103.99    4.10
  -2  -2   2  114.19    5.00
  -2  -2   2  110.29    5.20
   3   1  -2   45.50    1.70
   3   1  -2   44.40    3.00
   3   1  -2   46.00    1.70
   3   1  -2   44.70    1.90
   3   1  -2   41.40    1.80
  -3  -1   2   44.40    1.20
  -3  -1   2   42.40    1.60
  -3  -1   2   41.20    2.70
  -3  -1   2   40.30    1.10
  -3  -1   2   44.70    1.60
  -3  -1   2   45.40    3.00
   4   0  -2   -2.10    1.20
   4   0  -2    0.10    0.50
   4   0  -2    0.10    0.40
   4   0  -2   -0.20    0.40
  -4   0   2   -0.60    1.00
  -4   0   2   -0.40    0.40
  -4   0   2   -0.80    0.40
   5  -1  -2 2670.53   41.90
   5  -1  -2 2744.83   60.99
   5  -1  -2 2671.33   42.00
   5  -1  -2 2708.13   43.70
   5  -1  -2 2704.13   70.49
   5  -1  -2 2700.33   43.70
  -5   1   2 2724.83   42.00
  -5   1   2 2679.23   43.50
  -5   1   2 2722.13   42.20
  -5   1   2 2700.33   43.40
  -5   1   2 2644.04   70.39
  -5   1   2 2731.13   44.60
   6  -2  -2  613.14   13.80
   6  -2  -2  628.94   14.00
   6  -2  -2  653.73   15.20
   6  -2  -2  606.24   15.00
   6  -2  -2  643.04   25.30
  -6   2   2  660.63   15.10
  -6   2   2  622.64   14.20
  -6   2   2  634.84   15.20
  -6   2   2  631.14   15.60
  -6   2   2  660.33   14.20
  -6   2   2  638.44   24.80
  -6   2   2  649.83   14.40
   7  -3  -2  560.14   15.70
   7  -3  -2  502.25   13.90
   7  -3  -2  537.75   25.90
   7  -3  -2  534.55   15.50
  -7   3   2  545.05   15.70
  -7   3   2  541.25   14.60
  -7   3   2  547.65   13.30
  -7   3   2  540.65   14.20
  -7   3   2  534.55   15.50
   8  -4  -2   48.30    5.90
   8  -4  -2   44.50    5.20
   8  -4  -2   41.10    9.60
  -8   4   2   38.00    4.90
  -8   4   2   59.09    6.90
  -8   4   2   44.50    5.40
  -8   4   2   46.30    4.30
   9  -5  -2  383.36   15.80
   9  -5  -2  378.26   25.80
   9  -5  -2  370.66   14.60
  -9   5   2  410.16   17.10
  -9   5   2  415.06   15.80
  10  -6  -2   28.60   10.50
  10  -6  -2   40.80    7.20
  10  -6  -2   41.30    7.10
 -10   6   2   31.80    6.70
 -10   6   2   46.60    8.70
 -11   7   2   54.49    9.80
  -3   7  -1   85.19   10.20
  -2   6  -1  214.08   12.00
  -2   6  -1  215.08   13.00
  -2   6  -1  215.58   11.70
   2  -6   1  233.58   12.10
   2  -6   1  237.98   12.90
  -1   5  -1  329.17   14.50
  -1   5  -1  346.47   13.10
  -1   5  -1  329.87   12.70
   1  -5   1  326.77   13.20
   1  -5   1  335.17   12.80
   0   4  -1  471.55   14.90
   0   4  -1  473.25   14.30
   0   4  -1  456.65   13.80
   0   4  -1  487.25   15.50
   0  -4   1  480.15   13.90
   0  -4   1  466.25   13.70
   0  -4   1  476.35   14.60
   1   3  -1  510.15   22.40
   1   3  -1  519.25   12.80
   1   3  -1  538.75   14.10
   1   3  -1  531.65   13.20
   1   3  -1  534.75   13.50
  -1  -3   1  560.54   13.60
  -1  -3   1  532.25   13.90
  -1  -3   1  531.65   13.00
  -1  -3   1  521.95   12.70
  -1  -3   1  524.65   13.70
   2   2  -1  264.27    7.30
   2   2  -1  268.47    7.20
   2   2  -1  268.47    7.60
   2   2  -1  261.97    7.00
  -2  -2   1  262.97    7.30
  -2  -2   1  271.07    7.30
  -2  -2   1  256.37    7.00
  -2  -2   1  264.17    7.60
  -2  -2   1  254.07    7.30
  -2  -2   1  253.37    6.90
   3   1  -1  678.33   12.00
   3   1  -1  676.33   11.40
   3   1  -1  692.43   12.40
   3   1  -1  678.93   12.20
   3   1  -1  679.23   11.60
  -3  -1   1  687.13   11.60
  -3  -1   1  652.23   11.70
  -3  -1   1  679.83   12.00
  -3  -1   1  656.83   12.20
  -3  -1   1  668.33   11.40
   4   0  -1 3457.05   53.99
   4   0  -1 3301.67   55.89
   4   0  -1 3539.25   56.19
   4   0  -1 3483.45   77.49
   4   0  -1 3394.86   53.59
  -4   0   1 3299.57   53.79
  -4   0   1 3556.04   54.69
   5  -1  -1  722.63   13.50
   5  -1  -1  725.83   13.50
   5  -1  -1  762.72   19.20
   5  -1  -1  746.33   23.70
   5  -1  -1  736.23   14.30
   5  -1  -1  729.33   14.40
  -5   1   1  763.12   19.20
  -5   1   1  748.43   14.40
  -5   1   1  752.22   14.40
  -5   1   1  749.92   13.60
  -5   1   1  749.53   23.70
   6  -2  -1 2685.23   45.70
   6  -2  -1 2661.03   43.60
   6  -2  -1 2715.43   71.79
   6  -2  -1 2694.93   45.60
   6  -2  -1 2689.73   43.70
   6  -2  -1 2739.13   46.20
  -6   2   1 2655.73   45.50
  -6   2   1 2634.34   62.09
  -6   2   1 2634.94   71.59
  -6   2   1 2609.34   45.60
  -6   2   1 2657.53   42.60
  -6   2   1 2671.63   43.60
  -6   2   1 2579.64   43.60
   7  -3  -1  439.56   12.40
   7  -3  -1  465.25   13.70
   7  -3  -1  443.56   13.80
   7  -3  -1  458.35   22.90
   7  -3  -1  447.66   13.90
  -7   3   1  470.85   15.30
  -7   3   1  463.35   16.50
  -7   3   1  464.15   12.80
  -7   3   1  458.55   13.90
  -7   3   1  449.06   12.70
  -7   3   1  463.25   10.40
   8  -4  -1   41.80   10.20
   8  -4  -1   44.40    5.90
   8  -4  -1   43.90    5.40
  -8   4   1   39.10    3.20
  -8   4   1   45.20    5.60
  -8   4   1   31.60    5.90
   9  -5  -1  153.18    9.00
   9  -5  -1  176.18   10.50
   9  -5  -1  148.69   18.50
  -9   5   1  171.38   11.20
  -9   5   1  159.78    9.40
  10  -6  -1  148.39   10.00
  10  -6  -1  157.88   12.00
 -10   6   1  144.39   12.30
 -10   6   1  133.09    9.80
  11  -7  -1   69.89   10.10
 -11   7   1   65.29   11.40
  -3   7   0    3.00    4.70
  -3   7   0   -1.80    5.80
   3  -7   0   -3.10    3.90
   3  -7   0   -2.80    4.60
  -2   6   0  222.38   13.30
  -2   6   0  210.68   11.60
   2  -6   0  214.38   12.10
   2  -6   0  212.18   11.80
  -1   5   0    9.80    4.10
  -1   5   0   11.80    4.80
   1  -5   0   20.00    4.90
   1  -5   0   15.90    4.30
   0   4   0  841.72   20.50
   0   4   0  846.92   22.30
   0  -4   0  825.92   21.10
   0  -4   0  843.22   20.10
   1   3   0  525.55   13.50
   1   3   0  517.25   13.00
   1   3   0  523.65   13.10
   1   3   0  529.05   22.30
   1   3   0  544.25   14.20
   1   3   0  511.75   14.50
  -1  -3   0  547.05   14.50
  -1  -3   0  495.95   13.80
  -1  -3   0  498.35   12.90
  -1  -3   0  519.65   12.90
  -1  -3   0  515.35   13.10
   2   2   0 5015.70   79.49
   2   2   0 5088.19   80.09
   2   2   0 5036.20   76.79
   2   2   0 5110.99   77.29
   2   2   0 4959.40   79.29
   2   2   0 5177.68  123.19
  -2  -2   0 4996.30   79.29
  -2  -2   0 4907.91   79.29
  -2  -2   0 5121.89   77.19
  -2  -2   0 5080.19   79.79
  -2  -2   0 5045.90   76.89
   3   1   0 2859.81   43.70
   3   1   0 2777.32   42.50
   3   1   0 2840.12   42.30
   3   1   0 2743.33   63.89
   3   1   0 2758.32   44.00
  -3  -1   0 2673.83   46.30
  -3  -1   0 2814.12   44.00
  -3  -1   0 2759.32   42.20
  -3  -1   0 2751.12   42.40
  -3  -1   0 2761.82   43.60
   4   0   0    0.80    0.80
   4   0   0    0.20    0.50
   4   0   0    0.10    0.50
   4   0   0    0.20    0.30
   4   0   0    0.40    0.40
   4   0   0    0.60    0.60
   4   0   0    1.40    1.00
  -4   0   0    0.90    0.60
  -4   0   0    0.10    0.60
  -4   0   0   -0.20    0.40
  -4   0   0    0.70    0.50
  -4   0   0    0.50    0.40
  -4   0   0   -0.60    0.60
   5  -1   0 3263.57   49.30
   5  -1   0 3232.58   79.39
   5  -1   0 3216.28   51.69
   5  -1   0 3198.78   51.19
   5  -1   0 3270.07   51.09
   5  -1   0 3224.58   49.40
  -5   1   0 3234.78   73.79
  -5   1   0 3207.28   79.19
  -5   1   0 3217.58   49.40
  -5   1   0 3228.08   51.19
  -5   1   0 3161.88   51.69
  -5   1   0 3177.68   49.40
  -5   1   0 3194.78   51.09
   6  -2   0 1559.44   29.30
   6  -2   0 1559.94   29.00
   6  -2   0 1555.44   29.20
   6  -2   0 1583.24   45.70
   6  -2   0 1508.25   27.70
   6  -2   0 1564.04   27.60
  -6   2   0 1541.35   29.20
  -6   2   0 1591.54   29.50
  -6   2   0 1527.85   27.80
  -6   2   0 1597.24   29.40
  -6   2   0 1614.74   46.00
  -6   2   0 1644.64   27.90
   7  -3   0 1420.86   29.20
   7  -3   0 1415.16   27.60
   7  -3   0 1435.36   46.10
   7  -3   0 1473.35   29.50
   7  -3   0 1454.75   24.20
   7  -3   0 1445.46   29.60
   7  -3   0 1395.86   27.80
  -7   3   0 1449.65   29.70
  -7   3   0 1432.66   28.00
  -7   3   0 1385.56   29.50
  -7   3   0 1393.96   46.70
  -7   3   0 1437.36   27.70
  -7   3   0 1407.86   29.50
   8  -4   0   92.49   12.20
   8  -4   0   99.99    6.40
   8  -4   0   96.49    7.50
  -8   4   0  100.39    6.60
  -8   4   0  105.39    7.80
  -8   4   0  103.09    7.70
   9  -5   0  453.05   17.40
   9  -5   0  454.55   16.00
  -9   5   0  441.56   17.10
  -9   5   0  448.66   16.20
  10  -6   0   25.60    5.90
  10  -6   0   18.40    6.10
 -10   6   0   19.90    5.60
 -10   6   0   21.80    5.80
  11  -7   0   54.49    8.90
 -11   7   0   57.19    8.40
  -3   7   1   10.70    7.30
  -3   7   1   16.20    6.20
   3  -7  -1   14.20    6.60
   3  -7  -1   23.70    6.50
  -2   6   1  422.86   22.80
  -2   6   1  433.46   17.40
  -2   6   1  455.35   19.70
   2  -6  -1  424.16   17.60
   2  -6  -1  436.06   16.90
  -1   5   1   51.69    6.60
  -1   5   1   55.29    7.20
  -1   5   1   41.40    6.80
   1  -5  -1   51.89    6.50
   1  -5  -1   50.39    6.50
   0   4   1  446.66   15.40
   0   4   1  447.56   14.10
   0   4   1  476.85   18.40
   0  -4  -1  464.55   15.20
   0  -4  -1  460.75   13.90
   1   3   1  877.31   21.10
   1   3   1  894.51   19.20
   1   3   1  873.01   31.50
   1   3   1  886.81   20.50
   1   3   1  869.21   26.00
   1   3   1  865.51   19.60
  -1  -3  -1  896.91   19.40
  -1  -3  -1  930.91   19.70
  -1  -3  -1  903.31   20.60
  -1  -3  -1  902.71   19.50
  -1  -3  -1  919.11   21.10
   2   2   1  291.17    9.30
   2   2   1  280.07    8.40
   2   2   1  276.47    7.90
   2   2   1  281.07   13.20
   2   2   1  288.97    8.60
   2   2   1  287.57   10.30
  -2  -2  -1  284.87    8.80
  -2  -2  -1  297.67    8.30
  -2  -2  -1  295.27    8.20
  -2  -2  -1  287.77    9.00
   3   1   1 9596.84  152.28
   3   1   1 9791.92  155.18
   3   1   1 9999.00  155.88
   3   1   1 9697.93  241.88
   3   1   1 9758.72  148.19
   3   1   1 9156.18  229.98
  -3  -1  -1 9782.12  149.29
  -3  -1  -1 9782.32  153.18
  -3  -1  -1 9614.54  226.78
  -3  -1  -1 9857.81  159.08
  -3  -1  -1 9859.91  152.98
   4   0   1 5228.08   77.09
   4   0   1 5054.19   77.99
   4   0   1 4943.71   79.49
   4   0   1 5093.29   77.99
   4   0   1 5072.59  113.59
   4   0   1 5055.79  121.29
  -4   0  -1 5003.00  122.19
  -4   0  -1 5153.78  113.79
  -4   0  -1 5128.79   77.89
  -4   0  -1 5044.90   79.69
  -4   0  -1 4980.10   86.29
  -4   0  -1 5155.08   80.89
  -4   0  -1 5110.59   80.19
   5  -1   1 1058.59   18.60
   5  -1   1 1065.99   19.50
   5  -1   1 1046.60   18.80
   5  -1   1 1066.29   20.20
   5  -1   1 1070.49   29.40
   5  -1   1 1031.00   19.70
   5  -1   1 1158.88   19.20
  -5   1  -1 1040.10   19.60
  -5   1  -1 1022.90   19.80
  -5   1  -1 1045.20   18.60
  -5   1  -1 1048.10   18.80
  -5   1  -1 1095.09   29.70
  -5   1  -1 1035.30   20.10
   6  -2   1 1327.97   24.00
   6  -2   1 1327.77   39.20
   6  -2   1 1288.27   24.10
   6  -2   1 1331.47   25.20
   6  -2   1 1277.07   25.30
   6  -2   1 1340.47   22.80
   6  -2   1 1304.27   25.70
  -6   2  -1 1307.37   39.20
  -6   2  -1 1284.17   25.80
  -6   2  -1 1276.37   24.00
  -6   2  -1 1280.07   25.40
  -6   2  -1 1327.57   24.10
  -6   2  -1 1301.87   25.50
   7  -3   1  858.51   18.90
   7  -3   1  847.12   20.40
   7  -3   1  852.71   19.20
   7  -3   1  857.41   32.20
   7  -3   1  848.32   17.30
  -7   3  -1  832.12   32.20
  -7   3  -1  870.41   20.90
  -7   3  -1  870.71   20.90
  -7   3  -1  843.22   20.60
   8  -4   1  739.53   20.30
   8  -4   1  706.23   16.30
   8  -4   1  693.73   18.70
  -8   4  -1  705.73   20.60
  -8   4  -1  709.33   20.20
  -8   4  -1  691.23   18.70
   9  -5   1   30.10    6.00
   9  -5   1   34.50    5.30
  -9   5  -1   32.40    5.70
  -9   5  -1   28.40    5.00
  -9   5  -1   35.00    6.00
  10  -6   1   83.69    7.80
  10  -6   1   59.99    8.60
 -10   6  -1   85.69    9.00
 -10   6  -1   62.69    8.40
 -11   7  -1   16.90    5.30
  -3   7   2    3.20    5.40
  -3   7   2    7.20    5.40
   3  -7  -2    6.10    5.30
   3  -7  -2   -5.70    5.00
  -2   6   2   68.69    8.80
  -2   6   2   57.89    8.40
   2  -6  -2   63.49    8.00
   2  -6  -2   63.29    8.90
  -1   5   2  141.09    8.90
  -1   5   2  125.09   10.10
  -1   5   2  123.19    8.10
   1  -5  -2  125.69    9.50
   1  -5  -2  132.69    8.20
   0   4   2   42.70    5.20
   0   4   2   41.70    5.70
   0   4   2   39.00    4.40
   0  -4  -2   38.70    5.60
   0  -4  -2   44.10    5.00
   1   3   2  401.86   11.60
   1   3   2  407.46   12.80
   1   3   2  401.76   19.70
   1   3   2  388.86   13.10
   1   3   2  401.46   12.30
  -1  -3  -2  398.96   19.20
  -1  -3  -2  394.46   11.70
  -1  -3  -2  403.46   12.90
   2   2   2 1852.11   43.10
   2   2   2 1833.52   50.09
   2   2   2 1814.82   34.20
   2   2   2 1826.42   31.80
   2   2   2 1831.82   33.30
   2   2   2 1761.42   32.30
  -2  -2  -2 1815.42   43.00
  -2  -2  -2 1834.82   31.90
  -2  -2  -2 1864.91   32.30
  -2  -2  -2 1777.82   33.50
  -2  -2  -2 1865.21   49.60
  -2  -2  -2 1876.61   34.20
   3   1   2 1566.14   40.20
   3   1   2 1622.94   28.10
   3   1   2 1587.34   26.90
   3   1   2 1572.24   28.70
   3   1   2 1559.44   27.40
  -3  -1  -2 1572.04   28.30
  -3  -1  -2 1640.14   40.00
  -3  -1  -2 1599.94   26.90
  -3  -1  -2 1624.74   28.90
  -3  -1  -2 1629.04   27.40
  -3  -1  -2 1612.44   39.50
   4   0   2 2139.69   36.00
   4   0   2 2134.39   34.60
   4   0   2 2163.78   35.40
   4   0   2 2165.38   34.20
  -4   0  -2 2113.39   36.10
  -4   0  -2 2127.19   35.60
  -4   0  -2 2142.09   37.50
  -4   0  -2 2195.48   53.29
  -4   0  -2 2162.98   34.60
  -4   0  -2 2155.98   34.10
   5  -1   2  220.88    6.20
   5  -1   2  215.18    6.60
   5  -1   2  211.48    6.80
   5  -1   2  220.48    7.50
   5  -1   2  209.08    6.40
   5  -1   2  214.78    6.90
  -5   1  -2  218.58    6.90
  -5   1  -2  223.98    6.20
  -5   1  -2  225.98    9.90
  -5   1  -2  220.18    6.40
  -5   1  -2  213.08    7.10
  -5   1  -2  216.08    7.50
   6  -2   2 1715.33   32.50
   6  -2   2 1755.62   31.10
   6  -2   2 1752.62   30.90
   6  -2   2 1773.62   34.20
   6  -2   2 1772.92   31.40
   6  -2   2 1761.02   32.30
  -6   2  -2 1758.12   32.90
  -6   2  -2 1864.31   50.69
  -6   2  -2 1803.62   31.30
  -6   2  -2 1834.62   33.30
  -6   2  -2 1754.92   34.30
  -6   2  -2 1779.22   31.20
   7  -3   2   77.89    5.10
   7  -3   2   86.79    5.00
   7  -3   2   85.19    5.80
   7  -3   2   78.39    5.50
  -7   3  -2   98.79    6.30
  -7   3  -2  101.19    6.50
  -7   3  -2   86.89    6.20
  -7   3  -2   83.19    5.40
   8  -4   2  193.48    9.00
   8  -4   2  209.98    8.90
   8  -4   2  221.88   10.50
  -8   4  -2  206.88   10.40
  -8   4  -2  212.28    9.60
  -8   4  -2  197.78   10.40
   9  -5   2  135.99    9.60
   9  -5   2  145.39    9.10
   9  -5   2  137.19    8.00
  -9   5  -2  129.09    8.40
  -9   5  -2  128.79    9.40
  -9   5  -2  136.19   10.20
  10  -6   2    3.20    4.40
  10  -6   2    7.40    3.80
 -10   6  -2    3.60    4.90
 -10   6  -2   10.60    5.00
 -10   6  -2   -5.30    4.50
  -3   7   3   11.10    7.50
   3  -7  -3   13.10    6.00
  -2   6   3   79.19   10.00
  -2   6   3   82.39    9.30
   2  -6  -3   81.79    7.70
   2  -6  -3   85.69   10.50
  -1   5   3   50.19    7.30
  -1   5   3   44.20    6.60
   1  -5  -3   41.00    6.40
   1  -5  -3   41.50    6.10
   0   4   3  560.24   17.30
   0   4   3  558.94   18.40
   0  -4  -3  551.64   17.80
   0  -4  -3  564.04   16.60
   0  -4  -3  577.64   27.20
   1   3   3  141.69    8.20
   1   3   3  146.79    7.20
   1   3   3  154.68   11.80
   1   3   3  142.49    7.60
  -1  -3  -3  144.29    8.10
  -1  -3  -3  145.79   12.10
  -1  -3  -3  142.49    7.10
  -1  -3  -3  142.19    7.90
   2   2   3  731.33   17.90
   2   2   3  757.12   17.10
   2   2   3  734.43   25.00
   2   2   3  759.42   16.50
  -2  -2  -3  732.63   18.10
  -2  -2  -3  742.73   20.00
  -2  -2  -3  737.13   16.30
  -2  -2  -3  685.13   17.30
  -2  -2  -3  763.82   24.80
   3   1   3  404.76    9.90
   3   1   3  411.36   10.50
   3   1   3  407.96   11.10
   3   1   3  409.96   10.50
  -3  -1  -3  392.76   10.10
  -3  -1  -3  405.26   15.20
  -3  -1  -3  409.66   13.40
  -3  -1  -3  402.96   11.20
  -3  -1  -3  390.46   10.70
  -3  -1  -3  393.16    9.80
   4   0   3 1241.78   21.80
   4   0   3 1249.57   23.40
   4   0   3 1238.48   22.60
   4   0   3 1273.07   22.50
  -4   0  -3 1199.78   23.10
  -4   0  -3 1256.67   31.30
  -4   0  -3 1225.28   21.70
  -4   0  -3 1207.18   23.70
  -4   0  -3 1252.17   22.30
   5  -1   3  442.46   10.60
   5  -1   3  430.36   10.90
   5  -1   3  446.06   10.60
   5  -1   3  431.16   10.10
   5  -1   3  442.56   11.90
  -5   1  -3  422.16   10.30
  -5   1  -3  399.26   12.60
  -5   1  -3  439.66   15.50
  -5   1  -3  429.36   11.50
  -5   1  -3  428.36   11.20
  -5   1  -3  432.56   10.20
   6  -2   3   48.30    3.60
   6  -2   3   44.90    4.60
   6  -2   3   40.90    4.20
   6  -2   3   43.90    3.80
  -6   2  -3   42.70    3.60
  -6   2  -3   48.90    4.20
  -6   2  -3   50.49    5.00
  -6   2  -3   43.90    4.60
  -6   2  -3   44.60    7.00
   7  -3   3   78.29    5.60
   7  -3   3   70.39    5.00
   7  -3   3   66.99    5.10
   7  -3   3   74.49    5.30
  -7   3  -3   73.39    5.90
  -7   3  -3   71.99    5.10
  -7   3  -3   70.29    6.40
  -7   3  -3   69.09    5.40
   8  -4   3   11.50    3.30
   8  -4   3   15.40    3.70
   8  -4   3   13.30    3.60
   8  -4   3    8.70    3.50
  -8   4  -3    7.60    3.70
  -8   4  -3   14.50    3.70
  -8   4  -3    9.40    3.50
   9  -5   3   53.59    6.70
   9  -5   3   44.50    6.10
   9  -5   3   64.69    7.70
  -9   5  -3   58.99    7.70
  -9   5  -3   54.79    7.70
  -9   5  -3   55.19    6.90
  10  -6   3    0.40    4.20
  10  -6   3    2.00    3.70
 -10   6  -3    3.50    4.90
 -10   6  -3   -1.50    5.00
  -2   6   4    4.00    5.10
  -2   6   4    5.00    5.90
   2  -6  -4   -2.40    5.00
   2  -6  -4    3.40    4.30
  -1   5   4   76.39    8.60
  -1   5   4   88.89    9.80
   1  -5  -4   78.19    9.10
   1  -5  -4   97.19    8.00
   0   4   4  114.29    9.10
   0   4   4  122.99    8.50
   0  -4  -4  135.19   14.00
   0  -4  -4  117.99    7.40
   0  -4  -4  117.29    8.30
   1   3   4  261.57   11.40
   1   3   4  281.07   16.10
   1   3   4  265.37   10.70
   1   3   4  258.37   10.00
  -1  -3  -4  265.57   16.10
  -1  -3  -4  272.97   10.20
  -1  -3  -4  275.57   11.20
  -1  -3  -4  270.27   11.60
   2   2   4   95.39    5.80
   2   2   4   94.39    5.30
   2   2   4   76.79    5.70
   2   2   4   92.49    7.60
  -2  -2  -4   90.79    5.70
  -2  -2  -4  100.69    5.40
  -2  -2  -4   96.29    6.20
  -2  -2  -4   95.89    8.90
  -2  -2  -4   89.99    6.10
   3   1   4  148.89    5.90
   3   1   4  155.98    6.90
   3   1   4  154.58    6.50
  -3  -1  -4  154.78    7.10
  -3  -1  -4  156.98    6.00
  -3  -1  -4  165.38    8.40
  -3  -1  -4  152.28   10.50
  -3  -1  -4  148.69    6.70
   4   0   4  119.49    5.50
   4   0   4  127.39    5.20
   4   0   4  119.09    5.10
   4   0   4  124.79    5.40
  -4   0  -4  120.79    7.10
  -4   0  -4  126.59    5.30
  -4   0  -4  124.89    5.10
  -4   0  -4  121.89    6.20
  -4   0  -4  130.09    6.10
  -4   0  -4  124.39    5.80
   5  -1   4  262.67    8.00
   5  -1   4  270.27   10.30
   5  -1   4  262.87    7.70
   5  -1   4  261.97    8.10
   5  -1   4  256.07    8.20
  -5   1  -4  259.17    8.80
  -5   1  -4  280.27   12.20
  -5   1  -4  252.97    9.10
  -5   1  -4  267.17   11.00
  -5   1  -4  262.27    7.70
   6  -2   4   13.60    2.70
   6  -2   4   12.80    2.50
   6  -2   4   10.10    3.40
   6  -2   4   10.90    2.60
  -6   2  -4    9.10    5.10
  -6   2  -4   11.50    3.10
  -6   2  -4    9.20    2.90
  -6   2  -4   13.90    2.50
  -6   2  -4   13.30    3.10
   7  -3   4  266.77   11.30
   7  -3   4  264.97    9.90
   7  -3   4  267.17    9.90
  -7   3  -4  279.87    9.80
  -7   3  -4  267.27   12.20
  -7   3  -4  266.97   11.30
  -7   3  -4  255.67   10.80
   8  -4   4   46.30    6.50
   8  -4   4   43.10    5.50
  -8   4  -4   34.10    5.70
  -8   4  -4   33.60    6.00
   9  -5   4   60.39    7.00
   9  -5   4   51.89    6.90
  -9   5  -4   54.89    7.60
  -9   5  -4   53.79    7.70
  10  -6   4   11.10    5.30
  -1   5   5    1.40    3.30
   1  -5  -5    2.90    4.30
   0   4   5  128.19    9.50
   0   4   5  119.29    8.80
   0  -4  -5  131.69    8.40
   0  -4  -5  129.49   13.80
   0  -4  -5  118.49    9.30
   1   3   5  515.55   16.70
   1   3   5  500.45   15.80
  -1  -3  -5  482.25   22.40
  -1  -3  -5  472.95   14.50
  -1  -3  -5  505.15   16.70
   2   2   5  556.14   14.60
   2   2   5  549.35   15.90
   2   2   5  557.24   15.40
  -2  -2  -5  572.74   16.40
  -2  -2  -5  547.75   16.70
  -2  -2  -5  543.65   21.10
  -2  -2  -5  573.44   14.80
   3   1   5  106.59    6.00
   3   1   5  103.59    5.70
   3   1   5  111.79    5.60
  -3  -1  -5  106.89    7.60
  -3  -1  -5   92.19   10.80
  -3  -1  -5  106.89    6.30
  -3  -1  -5  104.39    5.40
  -3  -1  -5  104.59    6.30
   4   0   5   38.40    3.90
   4   0   5   40.10    5.20
   4   0   5   28.60    3.30
   4   0   5   33.40    3.40
  -4   0  -5   31.60    3.90
  -4   0  -5   35.90    4.30
  -4   0  -5   37.00    3.30
  -4   0  -5   32.40    4.00
  -4   0  -5   34.00    5.00
   5  -1   5   30.50    3.60
   5  -1   5   25.80    4.60
   5  -1   5   16.20    2.50
   5  -1   5   29.40    3.30
  -5   1  -5   23.60    3.80
  -5   1  -5   18.10    4.60
  -5   1  -5   21.90    3.50
  -5   1  -5   20.50    4.00
  -5   1  -5   27.20    3.20
   6  -2   5  121.99    8.00
   6  -2   5  136.29    6.50
  -6   2  -5  143.39    9.10
  -6   2  -5  132.89    6.20
  -6   2  -5  132.49    7.40
   7  -3   5   56.29    5.10
   7  -3   5   62.49    7.20
  -7   3  -5   57.59    7.30
  -7   3  -5   61.69    5.90
   8  -4   5    8.50    3.70
   8  -4   5    5.80    3.10
  -8   4  -5   13.20    4.40
  -8   4  -5    6.00    4.30
   9  -5   5   16.20    4.80
   9  -5   5   12.70    5.00
  -9   5  -5    8.40    4.50
  -9   5  -5    6.00    4.50
  10  -6   5   17.60    6.30
   0   4   6  166.68   10.50
   0  -4  -6  144.39   10.50
   1   3   6   27.20    5.10
  -1  -3  -6   27.60    5.10
   2   2   6   28.70    4.40
  -2  -2  -6   32.30    5.00
   3   1   6  120.19    6.70
  -3  -1  -6  127.89    7.30
   4   0   6  484.95   12.90
   4   0   6  468.55   16.40
  -4   0  -6  489.05   18.40
  -4   0  -6  474.65   14.10
   5  -1   6   30.20    5.80
   5  -1   6   34.80    3.90
  -5   1  -6   31.10    4.30
  -5   1  -6   24.40    5.50
   6  -2   6   19.90    4.70
   6  -2   6   13.20    3.20
  -6   2  -6   15.70    3.90
  -6   2  -6   12.20    4.60
   7  -3   6   96.59    6.40
  -7   3  -6   95.89    7.60
  -7   3  -6  119.59   10.30
   8  -4   6    5.50    4.60
   8  -4   6    6.20    3.50
  -8   4  -6    6.00    5.00
  -8   4  -6    4.90    3.80
   9  -5   6   42.70    7.40
   1   3   7    9.00    3.70
  -1  -3  -7    5.50    3.90
   2   2   7   13.20    3.80
  -2  -2  -7   15.00    4.30
   3   1   7   65.69    5.50
   3   1   7   62.79    7.60
  -3  -1  -7   57.89    8.00
  -3  -1  -7   64.49    5.90
   4   0   7   29.20    6.00
   4   0   7   22.70    3.70
  -4   0  -7   25.50    4.30
  -4   0  -7   17.10    4.60
   5  -1   7  191.68    7.60
   5  -1   7  182.18   11.70
  -5   1  -7  198.68   13.10
  -5   1  -7  184.68    9.00
   6  -2   7    4.10    2.50
   6  -2   7    4.50    4.50
  -6   2  -7    3.00    3.20
  -6   2  -7   -0.90    2.40
   7  -3   7    4.40    4.50
  -7   3  -7    1.00    3.00
   8  -4   7   11.50    5.60
   1   3   8   30.60    7.10
   2   2   8    9.20    5.00
   2   2   8    5.30    3.50
  -2  -2  -8   10.40    4.40
   3   1   8    9.80    5.10
  -3  -1  -8    7.00    3.60
   4   0   8   44.90    7.80
  -4   0  -8   43.90    5.60
   5  -1   8  154.18   11.70
   6  -2   8   52.49    8.50
   7  -3   8    0.30    5.00
   3   1   9   -1.30    4.50
   4   0   9   15.30    5.90
  -4  -2   9   14.80    5.60
  -5  -1   9   18.00    5.90
  -6   0   9   24.40    5.90
  -7   1   9   32.50    6.10
  -2  -4   8    9.20    5.70
  -3  -3   8   32.10    7.20
  -4  -2   8    7.60    4.70
   5   1  -8    3.30    4.10
  -5  -1   8    2.90    3.60
   6   0  -8   -2.70    2.30
  -6   0   8    0.50    3.30
  -6   0   8    2.20    5.20
  -7   1   8    6.60    7.70
  -7   1   8    9.00    4.00
  -8   2   8   62.49   11.50
  -9   3   8   17.00    7.30
  -1  -5   7   29.80    7.60
   2   4  -7   28.40    6.60
  -2  -4   7   37.30    7.70
   3   3  -7   19.90    5.40
  -3  -3   7   34.40    6.90
   4   2  -7  100.59    8.70
  -4  -2   7   71.99    8.40
   5   1  -7   65.29    8.10
   5   1  -7   89.79   11.20
  -5  -1   7   56.89    6.80
  -5  -1   7   63.19    8.80
   6   0  -7   49.10    8.90
  -6   0   7   42.40    5.80
  -6   0   7   44.20    8.40
   7  -1  -7  226.68   19.10
   7  -1  -7  223.28    8.10
  -7   1   7  201.98   13.10
  -7   1   7  224.18   10.40
   8  -2  -7  103.69    7.00
  -8   2   7   94.59    6.80
  -8   2   7   96.59    5.60
  -8   2   7   95.29   10.90
   9  -3  -7   30.50    5.20
  -9   3   7   25.80    8.20
  -9   3   7   28.60    4.80
 -10   4   7   -6.40    5.90
 -10   4   7   -0.80    3.30
   0  -6   6    8.80    6.40
   1   5  -6   41.80    6.30
   1   5  -6   41.30    7.60
  -1  -5   6   33.70    7.30
   2   4  -6  232.88   13.10
  -2  -4   6  241.58   13.40
   3   3  -6   62.89    7.70
  -3  -3   6   70.29    8.10
   4   2  -6  183.98   10.80
   4   2  -6  188.68    5.90
  -4  -2   6  171.68   10.40
  -4  -2   6  184.08   10.00
   5   1  -6  248.98   12.20
   5   1  -6  235.78    5.50
   5   1  -6  237.58   16.80
  -5  -1   6  228.38   12.60
  -5  -1   6  213.18   10.30
   6   0  -6   30.10    6.80
   6   0  -6   37.30    2.70
  -6   0   6   47.70    5.60
  -6   0   6   42.30    6.40
   7  -1  -6  122.79    9.60
   7  -1  -6  130.29   12.90
   7  -1  -6  116.99    5.70
  -7   1   6  119.19    6.90
  -7   1   6  107.89    8.80
   8  -2  -6   10.20    3.20
   8  -2  -6   11.00    6.80
  -8   2   6   16.20    3.20
  -8   2   6    4.90    4.80
  -8   2   6   12.60    3.20
   9  -3  -6   16.60    4.10
   9  -3  -6    5.80    8.70
  -9   3   6   17.50    3.70
  -9   3   6   13.40    5.00
  10  -4  -6  101.69    8.60
 -10   4   6   99.49    7.90
 -10   4   6   88.39   10.50
 -11   5   6    3.20    6.20
   0   6  -5   23.80    6.50
   0  -6   5   38.50    5.90
   0  -6   5   31.40    7.20
   1   5  -5    0.70    3.40
   1   5  -5    4.50    3.30
  -1  -5   5    1.60    3.20
  -1  -5   5    2.70    3.00
   2   4  -5  128.39    9.20
  -2  -4   5  111.89    8.40
  -2  -4   5  111.39    5.80
   3   3  -5   75.69    4.90
   3   3  -5   81.39    7.10
  -3  -3   5   70.39    6.30
  -3  -3   5   69.09    3.80
   4   2  -5    7.00    3.10
   4   2  -5    7.00    1.70
   4   2  -5    6.70    1.80
  -4  -2   5    8.70    3.90
  -4  -2   5    9.90    3.00
   5   1  -5  763.22   20.90
   5   1  -5  748.93   13.30
   5   1  -5  794.12   13.40
  -5  -1   5  775.52   21.10
  -5  -1   5  752.62   19.00
   6   0  -5  347.67   19.30
   6   0  -5  367.56    8.10
  -6   0   5  336.07   11.00
  -6   0   5  369.76   13.70
   7  -1  -5  579.04   20.80
   7  -1  -5  552.24   13.10
   7  -1  -5  567.34   13.30
   7  -1  -5  561.04   25.80
  -7   1   5  552.34   17.70
  -7   1   5  565.74   14.10
  -7   1   5  585.84    9.50
  -7   1   5  558.24   12.00
  -7   1   5  499.05    9.30
   8  -2  -5  552.74   13.10
   8  -2  -5  521.15   15.00
   8  -2  -5  532.25   14.60
   8  -2  -5  515.75   14.50
   8  -2  -5  546.75   27.00
  -8   2   5  518.25   12.90
  -8   2   5  525.05   17.90
  -8   2   5  524.45   13.60
  -8   2   5  515.15   13.10
   9  -3  -5  508.55   14.60
   9  -3  -5  499.75   16.10
   9  -3  -5  500.95   28.60
  -9   3   5  526.95   18.20
  -9   3   5  509.65   16.10
  -9   3   5  507.35   15.10
  10  -4  -5  125.09    9.10
  10  -4  -5  120.99   18.00
 -10   4   5  129.79    8.70
 -10   4   5  129.99   10.10
  11  -5  -5   52.79   15.70
  11  -5  -5   83.39    9.60
 -11   5   5  110.79    9.40
 -11   5   5   87.29   10.00
   0   6  -4   23.40    6.20
   0   6  -4   42.60    7.60
   0  -6   4   36.10    5.80
   1   5  -4   81.39    7.50
   1   5  -4   99.19    8.40
  -1  -5   4   99.89    7.10
  -1  -5   4   93.49    8.30
   2   4  -4  112.49    7.90
  -2  -4   4  103.39    5.80
  -2  -4   4  110.59    8.00
   3   3  -4  246.98    8.60
   3   3  -4  239.18    7.30
   3   3  -4  252.97    8.80
   3   3  -4  251.07   10.40
  -3  -3   4  242.18    7.30
  -3  -3   4  242.88   10.30
  -3  -3   4  245.98    9.40
  -3  -3   4  246.88    7.30
  -3  -3   4  234.78    6.40
   4   2  -4  742.83   14.90
   4   2  -4  767.32   13.20
   4   2  -4  763.62   15.10
   4   2  -4  772.82   19.50
   4   2  -4  780.02   13.20
  -4  -2   4  774.82   13.30
  -4  -2   4  740.03   18.60
  -4  -2   4  771.62   18.60
  -4  -2   4  755.82   13.20
   5   1  -4  436.76    8.10
   5   1  -4  472.15    8.20
   5   1  -4  444.96   13.50
  -5  -1   4  450.95   13.70
  -5  -1   4  467.65   12.80
   6   0  -4  208.38   13.70
   6   0  -4  223.28    5.30
  -6   0   4  212.78    3.90
  -6   0   4  213.98    3.90
  -6   0   4  221.48    9.40
  -6   0   4  209.38    7.50
   7  -1  -4   63.29    8.50
   7  -1  -4   56.19    3.60
   7  -1  -4   54.89    3.10
   7  -1  -4   54.79    3.00
   7  -1  -4   56.89    5.40
   7  -1  -4   57.19    3.60
  -7   1   4   50.39    2.90
  -7   1   4   66.49    5.70
  -7   1   4   60.49    3.30
  -7   1   4   56.39    2.90
  -7   1   4   63.69    3.80
  -7   1   4   60.09    3.00
   8  -2  -4  189.78    8.00
   8  -2  -4  180.68   14.10
   8  -2  -4  191.88    6.20
   8  -2  -4  199.88    7.10
   8  -2  -4  199.98    8.30
  -8   2   4  191.48    7.60
  -8   2   4  205.08    7.40
  -8   2   4  199.28    9.20
  -8   2   4  188.88    6.10
  -8   2   4  191.98    7.40
   9  -3  -4  119.09   15.60
   9  -3  -4  110.69    7.30
   9  -3  -4  110.39    7.40
   9  -3  -4  107.79    6.40
  -9   3   4  130.39    8.30
  -9   3   4  122.79    6.80
  -9   3   4  108.19    7.10
  -9   3   4  118.49    7.00
  10  -4  -4   67.49   13.90
  10  -4  -4   78.69    7.50
  10  -4  -4   67.79    5.70
 -10   4   4   72.99    7.00
 -10   4   4   78.99    7.40
 -10   4   4   77.49    7.00
  11  -5  -4   19.40    5.10
  11  -5  -4   23.60    5.80
  11  -5  -4    6.60   11.20
 -11   5   4   36.70    7.00
 -11   5   4   26.40    5.80
 -11   5   4   26.60    5.60
  12  -6  -4  -22.00   10.20
  -1   7  -3    4.10    6.20
   0   6  -3   15.30    5.40
   0   6  -3   21.20    6.10
   0  -6   3   35.00    5.80
   1   5  -3   37.10    5.60
   1   5  -3   45.30    6.50
   1   5  -3   49.50    5.90
  -1  -5   3   44.50    5.60
  -1  -5   3   38.80    6.00
   2   4  -3  299.17   10.10
   2   4  -3  280.37   10.90
   2   4  -3  290.17   11.50
  -2  -4   3  282.57   11.50
  -2  -4   3  278.87    9.70
  -2  -4   3  282.07    9.70
  -2  -4   3  278.87    9.90
   3   3  -3   84.39    4.50
   3   3  -3   87.19    5.00
   3   3  -3   94.19    5.90
  -3  -3   3   90.39    5.70
  -3  -3   3   88.19    4.50
  -3  -3   3   89.59    4.50
  -3  -3   3   95.69    5.00
  -3  -3   3  100.49    4.80
  -3  -3   3   89.69    6.20
  -3  -3   3   89.99    4.60
   4   2  -3  649.83   12.00
   4   2  -3  636.74   13.10
   4   2  -3  655.23   15.80
   4   2  -3  636.64   13.30
   4   2  -3  647.94   12.10
  -4  -2   3  681.83   11.70
  -4  -2   3  629.64   12.00
  -4  -2   3  609.24   11.40
  -4  -2   3  650.53   14.80
  -4  -2   3  612.94   15.20
   5   1  -3   54.19    1.80
   5   1  -3   63.99    1.90
  -5  -1   3   50.79    3.70
  -5  -1   3   48.50    3.40
   6   0  -3 4282.67  111.99
   6   0  -3 4578.34   69.99
   6   0  -3 4418.76   69.49
   6   0  -3 4315.67   66.69
   6   0  -3 4441.26   66.69
  -6   0   3 4429.36   67.69
  -6   0   3 4552.04   71.99
  -6   0   3 4498.25   66.59
  -6   0   3 4283.17   66.89
   7  -1  -3  751.42   14.90
   7  -1  -3  731.03   13.70
   7  -1  -3  748.63   13.70
   7  -1  -3  730.03   20.90
   7  -1  -3  698.93   27.00
   7  -1  -3  728.63   14.80
  -7   1   3  695.53   26.70
  -7   1   3  682.83   14.10
  -7   1   3  706.13   14.00
  -7   1   3  700.33   13.60
  -7   1   3  720.23   13.90
  -7   1   3  704.43   17.00
  -7   1   3  723.73   13.40
   8  -2  -3  201.98    7.80
   8  -2  -3  213.88   15.00
   8  -2  -3  198.18    7.00
   8  -2  -3  197.98    7.70
  -8   2   3  188.68   13.50
  -8   2   3  196.18    7.60
  -8   2   3  200.58    8.10
  -8   2   3  199.58    7.10
  -8   2   3  195.58    7.20
  -8   2   3  201.58    7.60
   9  -3  -3  149.99    8.10
   9  -3  -3  151.28    7.30
   9  -3  -3  165.58    8.50
   9  -3  -3  177.58   16.70
  -9   3   3  165.38    8.40
  -9   3   3  158.88    7.50
  -9   3   3  161.38    7.80
  -9   3   3  158.48    7.50
  10  -4  -3  115.69    8.00
  10  -4  -3  122.79    7.70
  10  -4  -3   99.79   15.30
 -10   4   3  134.79    8.40
 -10   4   3  131.19    7.60
 -10   4   3  133.19    8.50
  11  -5  -3  263.67   13.70
  11  -5  -3  245.98   11.60
  11  -5  -3  239.48   24.20
 -11   5   3  245.38   12.10
 -11   5   3  236.68   12.90
 -11   5   3  236.08   10.30
  12  -6  -3    6.70    5.50
  12  -6  -3   11.50    5.20
  12  -6  -3    2.10    8.20
 -12   6   3    9.00    5.80
 -12   6   3    9.60    5.30
   0   6  -2   40.90    7.60
   0   6  -2   37.70    6.20
   0   6  -2   32.30    6.30
   0  -6   2   30.10    6.40
   0  -6   2   34.50    5.90
   1   5  -2  120.99    7.90
   1   5  -2  129.69    9.30
   1   5  -2  128.19    8.50
  -1  -5   2  135.69    8.30
  -1  -5   2  130.69    7.60
   2   4  -2  279.37   10.60
   2   4  -2  288.37   10.30
   2   4  -2  299.67   11.20
   2   4  -2  280.77   11.10
  -2  -4   2  292.67   10.10
  -2  -4   2  287.77   10.60
  -2  -4   2  301.57   10.30
  -2  -4   2  287.17   10.50
   3   3  -2 1274.37   24.50
   3   3  -2 1307.77   25.90
   3   3  -2 1265.97   26.00
   3   3  -2 1350.56   25.70
  -3  -3   2 1272.07   25.50
  -3  -3   2 1305.87   25.40
  -3  -3   2 1325.77   24.60
  -3  -3   2 1320.27   24.40
  -3  -3   2 1303.37   25.10
  -3  -3   2 1331.77   26.10
   4   2  -2  309.07    8.70
   4   2  -2  317.47    7.70
   4   2  -2  311.37    8.20
   4   2  -2  314.67    7.50
  -4  -2   2  328.27    7.90
  -4  -2   2  307.87    7.50
  -4  -2   2  334.87    8.00
  -4  -2   2  333.47    9.20
  -4  -2   2  322.77    8.70
  -4  -2   2  311.97    7.60
   5   1  -2 2780.82   45.40
   5   1  -2 2795.42   42.30
   5   1  -2 2664.53   42.50
   5   1  -2 2744.23   42.00
   5   1  -2 2695.63   40.60
  -5  -1   2 2790.22   43.10
  -5  -1   2 2764.22   43.00
  -5  -1   2 2810.72   44.70
   6   0  -2  185.38    4.10
   6   0  -2  188.98    3.80
   6   0  -2  184.88    4.30
   6   0  -2  188.88    3.80
   6   0  -2  182.08    8.90
   6   0  -2  182.98   10.80
  -6   0   2  191.78    6.20
  -6   0   2  189.98    3.90
   7  -1  -2 5063.49   74.69
   7  -1  -2 4986.90   77.29
   7  -1  -2 4843.22  123.49
   7  -1  -2 5041.40  111.09
   7  -1  -2 4897.01   77.29
   7  -1  -2 4981.20   74.69
  -7   1   2 4909.51  123.49
  -7   1   2 4893.81   74.79
  -7   1   2 5015.50   77.09
  -7   1   2 5024.40   74.79
  -7   1   2 4996.50   78.09
   8  -2  -2  433.56   12.30
   8  -2  -2  410.26   20.40
   8  -2  -2  434.66   12.00
   8  -2  -2  428.16   12.00
   8  -2  -2  423.96   10.80
   8  -2  -2  432.06   11.00
  -8   2   2  459.85   11.10
  -8   2   2  438.96   13.10
  -8   2   2  434.86   11.20
  -8   2   2  424.06   11.60
  -8   2   2  429.56   11.20
  -8   2   2  429.36   20.20
   9  -3  -2  897.31   20.30
   9  -3  -2  934.51   36.30
   9  -3  -2  925.71   22.20
   9  -3  -2  968.90   22.70
  -9   3   2  920.51   25.30
  -9   3   2  894.01   20.80
  -9   3   2  925.51   20.60
  -9   3   2  939.41   19.70
  10  -4  -2   11.30    3.60
  10  -4  -2   14.10    3.50
  10  -4  -2   15.60    9.10
 -10   4   2   11.30    3.60
 -10   4   2   14.90    2.90
 -10   4   2   14.50    4.30
 -10   4   2   11.30    3.20
  11  -5  -2   87.19    9.30
  11  -5  -2   62.69   14.00
  11  -5  -2   85.79    7.10
 -11   5   2   91.89    7.50
 -11   5   2   86.79    9.10
  12  -6  -2   16.80    9.60
  12  -6  -2   30.80    7.40
  12  -6  -2   23.80    5.30
 -12   6   2   24.30    5.50
 -12   6   2   23.40    6.20
 -13   7   2   46.90    9.40
  -1   7  -1   -0.60    3.00
  -1   7  -1    3.60    6.40
   1  -7   1   -0.60    4.20
   0   6  -1   53.09    7.80
   0   6  -1   37.80    6.40
   0  -6   1   44.10    6.50
   0  -6   1   46.80    7.20
   1   5  -1   52.89    7.30
   1   5  -1   44.80    5.70
   1   5  -1   51.99    6.10
  -1  -5   1   43.10    5.90
  -1  -5   1   43.70    5.40
   2   4  -1  370.46   13.40
   2   4  -1  359.56   12.70
   2   4  -1  367.96   12.00
   2   4  -1  391.46   12.30
  -2  -4   1  372.16   11.90
  -2  -4   1  361.86   11.60
  -2  -4   1  382.06   12.70
   3   3  -1  410.56   11.20
   3   3  -1  421.16   12.40
   3   3  -1  415.46   11.00
   3   3  -1  420.26   12.00
   3   3  -1  418.96   11.00
  -3  -3   1  395.86   11.50
  -3  -3   1  408.66   10.90
  -3  -3   1  414.96   11.00
  -3  -3   1  407.06   11.80
  -3  -3   1  412.16   11.00
   4   2  -1 2321.37   38.90
   4   2  -1 2335.97   37.60
   4   2  -1 2309.57   38.30
   4   2  -1 2308.87   37.20
   4   2  -1 2302.37   39.40
  -4  -2   1 2354.26   38.40
  -4  -2   1 2335.37   37.40
  -4  -2   1 2250.37   38.50
  -4  -2   1 2367.26   39.00
  -4  -2   1 2346.17   37.60
   5   1  -1  754.82   12.90
   5   1  -1  764.82   12.70
   5   1  -1  747.43   12.90
   5   1  -1  766.32   13.70
   5   1  -1  755.52   13.30
  -5  -1   1  734.33   12.70
  -5  -1   1  746.93   13.40
  -5  -1   1  727.83   12.80
  -5  -1   1  745.03   13.70
  -5  -1   1  718.33   13.00
   6   0  -1  254.47   11.70
   6   0  -1  267.77    6.10
   6   0  -1  267.47    5.60
   6   0  -1  263.57   10.00
   6   0  -1  262.67    5.80
   6   0  -1  271.97    5.50
  -6   0   1  262.97   10.00
  -6   0   1  269.77    5.70
  -6   0   1  258.47    5.70
  -6   0   1  262.37    5.50
  -6   0   1  266.87    6.00
   7  -1  -1  552.54   11.10
   7  -1  -1  535.45   11.90
   7  -1  -1  569.04   16.70
   7  -1  -1  549.65   12.10
   7  -1  -1  562.54   11.80
   7  -1  -1  540.85   20.10
   7  -1  -1  550.04   11.00
  -7   1   1  543.15   16.30
  -7   1   1  523.95   19.60
  -7   1   1  524.15   11.70
  -7   1   1  537.15   11.10
  -7   1   1  534.55   11.70
  -7   1   1  539.65   11.10
   8  -2  -1   46.20    3.60
   8  -2  -1   44.60    3.60
   8  -2  -1   37.00    6.90
   8  -2  -1   45.60    4.10
   8  -2  -1   46.70    3.50
   8  -2  -1   40.20    3.20
  -8   2   1   48.30    3.20
  -8   2   1   52.49    4.20
  -8   2   1   50.29    3.70
  -8   2   1   58.59    5.70
  -8   2   1   47.50    6.30
  -8   2   1   53.69    4.20
   9  -3  -1  469.35   24.30
   9  -3  -1  477.75   14.30
   9  -3  -1  470.55   14.40
   9  -3  -1  472.35   13.40
  -9   3   1  474.35   13.50
  -9   3   1  486.05   11.30
  -9   3   1  492.55   13.40
  -9   3   1  487.35   14.80
  -9   3   1  485.65   18.00
  10  -4  -1   15.70    7.20
  10  -4  -1   16.20    4.00
  10  -4  -1   17.10    4.40
 -10   4   1   13.20    3.90
 -10   4   1    7.60    4.80
 -10   4   1   14.50    4.30
 -10   4   1   20.80    2.70
  11  -5  -1    9.10    4.50
  11  -5  -1   -1.40    8.30
  11  -5  -1    0.00    3.30
 -11   5   1   11.00    4.40
  12  -6  -1   35.90    6.30
  12  -6  -1   43.60    7.30
 -12   6   1   51.49    7.40
 -12   6   1   35.00    7.80
  -1   7   0   23.80    8.10
  -1   7   0   33.50    6.50
   1  -7   0   20.20    6.70
   1  -7   0   23.20    6.20
   0   6   0  240.78   12.70
   0   6   0  220.58   13.30
   0  -6   0  254.77   12.80
   0  -6   0  256.67   13.10
   1   5   0   15.30    4.40
   1   5   0   17.60    4.60
  -1  -5   0   17.50    4.10
  -1  -5   0   15.50    4.30
   2   4   0 1126.19   25.00
   2   4   0 1141.59   27.10
  -2  -4   0 1145.59   24.40
  -2  -4   0 1076.39   24.10
  -2  -4   0 1122.59   25.90
   3   3   0   28.90    3.30
   3   3   0   38.30    4.30
   3   3   0   30.70    3.90
   3   3   0   25.60    3.30
   3   3   0   24.90    5.60
  -3  -3   0   31.50    3.40
  -3  -3   0   34.90    3.10
  -3  -3   0   34.90    3.70
  -3  -3   0   28.40    3.80
  -3  -3   0   35.20    4.10
   4   2   0  440.26   10.90
   4   2   0  414.26   15.70
   4   2   0  430.16   11.30
   4   2   0  433.16   10.50
   4   2   0  436.66   10.10
  -4  -2   0  419.96   10.60
  -4  -2   0  436.66    9.40
  -4  -2   0  438.16   11.10
  -4  -2   0  412.56   10.00
  -4  -2   0  423.26   10.20
   5   1   0 3218.48   48.90
   5   1   0 3194.18   50.59
   5   1   0 3157.38   74.49
   5   1   0 3176.68   51.09
   5   1   0 3209.08   49.30
  -5  -1   0 3259.57   49.00
  -5  -1   0 3244.58   50.99
  -5  -1   0 3208.88   49.30
  -5  -1   0 3219.68   74.59
  -5  -1   0 3232.78   50.59
   6   0   0  376.06    7.80
   6   0   0  376.46   12.90
   6   0   0  373.46    8.50
   6   0   0  376.66    7.60
   6   0   0  372.76    7.30
   6   0   0  367.26    8.10
   6   0   0  364.06   12.60
  -6   0   0  371.46    7.80
  -6   0   0  364.16    8.40
  -6   0   0  370.76   12.60
  -6   0   0  375.86    7.30
  -6   0   0  369.56    8.10
  -6   0   0  365.56    7.60
   7  -1   0 7054.79  102.59
   7  -1   0 6954.40  163.88
   7  -1   0 6856.31  106.09
   7  -1   0 7008.30  105.69
   7  -1   0 6853.81  153.88
   7  -1   0 6802.82  102.79
   7  -1   0 6642.64  114.29
  -7   1   0 6999.50  106.09
  -7   1   0 7015.20  163.98
  -7   1   0 6814.62  154.08
  -7   1   0 6903.41  105.79
  -7   1   0 7070.09  102.89
  -7   1   0 6808.82  105.69
  -7   1   0 6752.72  115.39
   8  -2   0  587.64   14.60
   8  -2   0  594.44   14.40
   8  -2   0  603.94   23.50
   8  -2   0  604.44   14.40
   8  -2   0  587.14   13.30
   8  -2   0  592.84   13.70
  -8   2   0  569.54   14.50
  -8   2   0  565.54   13.50
  -8   2   0  567.44   22.70
  -8   2   0  588.64   14.40
  -8   2   0  579.94   13.40
  -8   2   0  582.44   14.50
  -8   2   0  581.04   20.10
   9  -3   0  212.58    6.10
   9  -3   0  219.28    9.50
   9  -3   0  221.88   15.30
   9  -3   0  213.18    8.20
   9  -3   0  210.78    8.30
  -9   3   0  211.68   12.80
  -9   3   0  213.18    9.50
  -9   3   0  220.28    9.50
  -9   3   0  208.78    9.10
  -9   3   0  211.88    9.10
  10  -4   0   99.59    6.70
  10  -4   0  115.59   15.70
  10  -4   0  112.09    8.30
 -10   4   0  119.99    7.90
 -10   4   0  115.19    4.40
 -10   4   0  129.39    8.20
 -10   4   0  126.59    7.40
  11  -5   0   67.89    7.30
  11  -5   0   64.59    7.90
  11  -5   0   66.19   13.10
 -11   5   0   70.09    7.50
 -11   5   0   73.79    8.30
 -11   5   0   53.19    7.70
  12  -6   0  135.39    9.70
  12  -6   0  139.59   10.70
 -12   6   0  119.29    9.40
  13  -7   0    8.10    6.60
 -13   7   0    4.60    4.40
  -1   7   1   62.19    9.70
  -1   7   1   67.99    9.40
   1  -7  -1   58.89    8.70
   1  -7  -1   60.39    9.10
   0   6   1   37.80    6.60
   0   6   1   38.20    7.00
   0   6   1   45.30    6.70
   0  -6  -1   43.70    6.30
   0  -6  -1   29.50    5.80
   1   5   1  340.87   15.40
   1   5   1  321.27   16.70
   1   5   1  329.97   13.60
  -1  -5  -1  318.77   13.70
  -1  -5  -1  345.17   13.30
   2   4   1   39.10    5.40
   2   4   1   50.29    6.40
   2   4   1   29.00    4.60
  -2  -4  -1   32.70    4.70
  -2  -4  -1   29.70    4.50
   3   3   1  263.77   11.90
   3   3   1  267.97    8.90
   3   3   1  270.07   10.50
   3   3   1  269.17    9.70
   3   3   1  264.27   15.70
   3   3   1  257.47    9.20
  -3  -3  -1  254.57    8.80
  -3  -3  -1  261.97    9.80
  -3  -3  -1  285.57    8.90
  -3  -3  -1  248.88    8.90
   4   2   1  625.64   21.20
   4   2   1  629.94   13.60
   4   2   1  614.44   18.70
   4   2   1  591.54   13.80
   4   2   1  621.94   14.40
   4   2   1  623.14   15.10
  -4  -2  -1  579.54   13.20
  -4  -2  -1  610.94   14.80
  -4  -2  -1  610.24   14.40
  -4  -2  -1  594.64   13.60
   5   1   1 1044.20   19.70
   5   1   1 1020.10   20.10
   5   1   1 1036.70   19.20
   5   1   1 1050.59   28.30
   5   1   1 1071.49   18.80
  -5  -1  -1 1078.49   20.30
  -5  -1  -1 1049.89   19.80
  -5  -1  -1 1065.89   19.10
  -5  -1  -1 1075.69   28.10
  -5  -1  -1 1044.30   18.70
   6   0   1 4447.25  101.99
   6   0   1 4252.97  111.29
   6   0   1 4473.95   70.19
   6   0   1 4536.05   69.39
   6   0   1 4480.95   67.59
   6   0   1 4541.75   67.19
   6   0   1 4592.54   70.19
  -6   0  -1 4385.16   70.09
  -6   0  -1 4431.96   69.39
  -6   0  -1 4463.45   67.19
  -6   0  -1 4469.65  102.29
  -6   0  -1 4473.45   67.59
  -6   0  -1 4407.36   69.89
   7  -1   1 5128.79  120.29
   7  -1   1 5117.29   76.19
   7  -1   1 5037.70   78.69
   7  -1   1 4862.11   80.09
   7  -1   1 4983.10   79.19
   7  -1   1 5098.09   76.69
  -7   1  -1 4959.00   78.79
  -7   1  -1 5027.00   79.29
  -7   1  -1 4997.10   76.19
  -7   1  -1 5041.30  120.29
  -7   1  -1 4830.62   80.09
  -7   1  -1 5073.39   76.49
  -7   1  -1 5084.49  115.89
   8  -2   1  292.77   14.90
   8  -2   1  281.57    7.60
   8  -2   1  275.47    9.40
   8  -2   1  269.07    9.10
   8  -2   1  276.97    8.90
   8  -2   1  284.17    8.30
   8  -2   1  262.37    8.40
  -8   2  -1  257.27    9.00
  -8   2  -1  267.47    9.30
  -8   2  -1  264.47    8.30
  -8   2  -1  261.47    9.10
  -8   2  -1  256.27   14.10
  -8   2  -1  269.07    8.40
   9  -3   1  322.07   11.70
   9  -3   1  327.27   10.40
   9  -3   1  314.87   18.60
   9  -3   1  328.57    9.20
   9  -3   1  298.57   10.40
  -9   3  -1  326.17   11.60
  -9   3  -1  314.77   10.70
  -9   3  -1  310.47   11.60
  -9   3  -1  307.77   11.60
  10  -4   1  448.46   14.70
  10  -4   1  456.05   12.30
  10  -4   1  441.16   15.80
 -10   4  -1  473.75   14.80
 -10   4  -1  456.75   16.10
 -10   4  -1  460.15   16.10
  11  -5   1  452.95   17.40
  11  -5   1  478.85   13.80
  11  -5   1  471.85   16.60
 -11   5  -1  472.25   17.90
 -11   5  -1  486.65   17.10
 -11   5  -1  478.35   18.70
  12  -6   1   20.80    5.80
  12  -6   1   27.40    6.50
 -12   6  -1   13.40    5.30
 -12   6  -1   15.40    5.40
 -12   6  -1   23.40    5.50
 -13   7  -1   46.60    7.80
  -1   7   2   74.59    9.70
  -1   7   2   59.99   10.70
   1  -7  -2   79.59   11.00
   1  -7  -2   72.89    8.80
   0   6   2   33.20    6.00
   0   6   2   39.20    8.10
   0  -6  -2   22.80    6.30
   0  -6  -2   30.10    5.60
   1   5   2   71.59    8.70
   1   5   2   61.39    7.10
   1   5   2   60.79    6.30
  -1  -5  -2   58.99    7.30
  -1  -5  -2   58.19    6.50
   2   4   2  282.27   11.60
   2   4   2  276.97   12.70
   2   4   2  275.77   12.00
  -2  -4  -2  274.77   11.70
  -2  -4  -2  272.27   10.90
   3   3   2  116.39    6.80
   3   3   2  108.09    7.20
   3   3   2  110.69   10.80
   3   3   2  106.59    6.50
   3   3   2  119.69    6.30
  -3  -3  -2  108.69    6.80
  -3  -3  -2  117.29    6.40
  -3  -3  -2  115.99    7.10
   4   2   2   89.89    4.90
   4   2   2   93.39    5.10
   4   2   2   83.99    5.60
   4   2   2   94.19    6.30
   4   2   2   88.09    7.70
   4   2   2   92.19    5.00
  -4  -2  -2   97.79    5.10
  -4  -2  -2   89.09    5.30
  -4  -2  -2  102.09    5.60
  -4  -2  -2   95.49    5.80
  -4  -2  -2   92.39    4.70
   5   1   2  219.98    7.10
   5   1   2  218.98   10.00
   5   1   2  226.38    7.90
   5   1   2  227.08    6.60
   5   1   2  227.08    7.20
   5   1   2  213.78    7.60
  -5  -1  -2  230.18   10.20
  -5  -1  -2  216.08    7.20
  -5  -1  -2  210.08    7.50
  -5  -1  -2  223.08    6.60
  -5  -1  -2  221.88    6.90
   6   0   2  799.92   15.20
   6   0   2  806.32   16.10
   6   0   2  803.42   16.80
   6   0   2  797.42   15.80
  -6   0  -2  775.92   16.70
  -6   0  -2  808.32   24.90
  -6   0  -2  808.52   15.70
  -6   0  -2  779.62   16.30
  -6   0  -2  786.92   16.90
  -6   0  -2  783.72   15.20
   7  -1   2  122.59    5.00
   7  -1   2  115.09    5.40
   7  -1   2  122.79    5.60
   7  -1   2  124.59    4.90
   7  -1   2  114.79    5.10
  -7   1  -2  112.09    5.60
  -7   1  -2  112.79    5.40
  -7   1  -2  114.49    7.20
  -7   1  -2  110.09    4.70
  -7   1  -2  111.69    5.70
  -7   1  -2  112.59    4.90
   8  -2   2 2283.37   40.60
   8  -2   2 2302.57   41.20
   8  -2   2 2292.97   38.90
   8  -2   2 2284.47   42.50
   8  -2   2 2292.97   38.70
   8  -2   2 2291.27   39.50
  -8   2  -2 2296.27   39.40
  -8   2  -2 2314.37   41.60
  -8   2  -2 2219.08   42.40
  -8   2  -2 2335.77   62.49
  -8   2  -2 2236.08   39.00
  -8   2  -2 2195.18   41.00
   9  -3   2  355.26   11.50
   9  -3   2  347.47   11.00
   9  -3   2  341.37   11.80
   9  -3   2  338.37   10.50
  -9   3  -2  342.27   12.40
  -9   3  -2  330.17   12.50
  -9   3  -2  333.27   11.10
  -9   3  -2  325.37   12.20
  10  -4   2   59.59    6.20
  10  -4   2   62.49    6.80
  10  -4   2   71.09    5.40
 -10   4  -2   70.79    7.70
 -10   4  -2   64.19    7.10
  11  -5   2  180.58   11.20
  11  -5   2  188.78   10.60
  11  -5   2  180.28    9.00
 -11   5  -2  190.98   10.70
 -11   5  -2  161.48   10.70
 -11   5  -2  184.98   11.30
  12  -6   2   88.49    9.40
  12  -6   2   81.29    9.30
 -12   6  -2   75.99   10.20
 -12   6  -2   86.09    9.20
 -12   6  -2   75.99   10.10
  -1   7   3    7.30    5.30
   1  -7  -3    1.30    3.40
   0   6   3   17.90    6.80
   0   6   3   29.40    6.80
   0  -6  -3   31.50    6.20
   0  -6  -3   32.80    6.50
   1   5   3    9.80    4.20
   1   5   3    4.50    4.10
  -1  -5  -3    5.30    3.50
  -1  -5  -3    2.30    3.60
   2   4   3   22.20    5.30
   2   4   3   27.30    5.00
  -2  -4  -3   23.10    4.60
  -2  -4  -3   31.00    5.50
   3   3   3   46.90    5.00
   3   3   3   49.20    5.10
   3   3   3   47.10    7.40
   3   3   3   40.60    5.40
  -3  -3  -3   44.20    4.60
  -3  -3  -3   42.00    5.20
  -3  -3  -3   46.40    5.50
   4   2   3 1074.89   21.50
   4   2   3 1043.90   22.20
   4   2   3 1009.00   23.20
   4   2   3 1021.50   31.30
  -4  -2  -3 1028.00   21.20
  -4  -2  -3 1041.60   23.00
  -4  -2  -3 1073.99   23.60
  -4  -2  -3 1061.89   28.60
   5   1   3  434.26   11.40
   5   1   3  412.26   10.60
   5   1   3  435.26   11.40
   5   1   3  408.86   11.80
  -5  -1  -3  435.86   11.90
  -5  -1  -3  439.86   16.90
  -5  -1  -3  429.06   12.10
  -5  -1  -3  446.06   11.20
  -5  -1  -3  428.56   10.70
   6   0   3  540.25   12.20
   6   0   3  549.45   12.80
   6   0   3  561.94   13.70
   6   0   3  530.35   12.60
  -6   0  -3  549.85   13.80
  -6   0  -3  546.05   12.20
  -6   0  -3  535.45   13.30
  -6   0  -3  545.85   20.70
  -6   0  -3  554.84   12.70
  -6   0  -3  558.04   14.70
   7  -1   3  400.26   10.70
   7  -1   3  405.56   10.20
   7  -1   3  404.36   11.30
   7  -1   3  396.76   10.70
  -7   1  -3  417.96   11.90
  -7   1  -3  405.46   12.70
  -7   1  -3  408.46   10.30
  -7   1  -3  389.96   10.50
  -7   1  -3  399.36   11.40
  -7   1  -3  408.96   14.80
   8  -2   3  218.18    8.20
   8  -2   3  219.08    8.60
   8  -2   3  229.68    9.10
   8  -2   3  230.28    8.00
  -8   2  -3  226.08    8.90
  -8   2  -3  239.88    9.50
  -8   2  -3  234.78   14.20
  -8   2  -3  242.38   10.20
  -8   2  -3  239.48    8.30
   9  -3   3  170.58    7.70
   9  -3   3  167.88    8.10
   9  -3   3  166.48    8.30
   9  -3   3  165.18    8.30
  -9   3  -3  180.58    9.80
  -9   3  -3  170.48    8.90
  -9   3  -3  169.68    9.00
  -9   3  -3  165.98    7.80
  10  -4   3   31.70    5.30
  10  -4   3   26.90    4.80
  10  -4   3   25.00    4.60
 -10   4  -3   29.10    5.40
 -10   4  -3   34.60    6.00
  11  -5   3   81.49    7.10
  11  -5   3   86.19    7.90
  11  -5   3   85.89    8.30
 -11   5  -3   60.19    8.20
 -11   5  -3   75.49    6.80
 -11   5  -3   93.49    8.70
  12  -6   3    6.90    4.50
 -12   6  -3    1.90    5.50
   0   6   4   41.00    7.00
   0   6   4   31.10    7.90
   0  -6  -4   36.50    7.30
   0  -6  -4   33.50    6.20
   1   5   4   10.80    4.90
   1   5   4    8.40    5.10
  -1  -5  -4   12.70    5.00
  -1  -5  -4   19.80    5.20
   2   4   4  141.19    9.90
   2   4   4  139.89    9.10
  -2  -4  -4  133.89    7.90
  -2  -4  -4  136.09    9.40
   3   3   4  113.59    7.40
   3   3   4  106.89    6.40
   3   3   4  104.39    9.70
   3   3   4  106.49    7.80
  -3  -3  -4  115.29    7.70
  -3  -3  -4  112.69    6.50
   4   2   4   57.59    5.00
   4   2   4   55.19    4.20
   4   2   4   57.89    5.40
   4   2   4   55.39    5.50
  -4  -2  -4   51.79    5.50
  -4  -2  -4   50.09    4.00
  -4  -2  -4   51.79    5.70
  -4  -2  -4   54.89    5.10
   5   1   4  271.17    9.70
   5   1   4  270.07    9.10
   5   1   4  274.07    8.60
  -5  -1  -4  259.77    9.40
  -5  -1  -4  281.07    8.70
  -5  -1  -4  258.07    9.80
  -5  -1  -4  259.57   14.30
   6   0   4   -0.90    1.50
   6   0   4   -0.10    1.60
   6   0   4   -1.20    1.70
  -6   0  -4   -1.00    1.60
  -6   0  -4   -0.60    1.20
  -6   0  -4    1.90    1.70
  -6   0  -4   -5.10    4.70
  -6   0  -4   -0.30    1.80
   7  -1   4   64.79    4.50
   7  -1   4   71.89    4.40
   7  -1   4   65.69    4.50
   7  -1   4   63.49    5.10
  -7   1  -4   68.19    4.90
  -7   1  -4   63.09    4.90
  -7   1  -4   71.89    4.30
  -7   1  -4   72.99    5.80
  -7   1  -4   64.19    6.80
   8  -2   4  123.59    6.00
   8  -2   4  137.79    7.60
   8  -2   4  126.99    6.60
   8  -2   4  138.89    6.90
  -8   2  -4  110.49   11.20
  -8   2  -4  128.09    7.30
  -8   2  -4  122.69    6.10
  -8   2  -4  115.19    7.70
  -8   2  -4  125.59    7.00
   9  -3   4  235.38   10.00
   9  -3   4  223.28   10.40
   9  -3   4  248.18   10.10
  -9   3  -4  233.08    9.40
  -9   3  -4  225.88   11.50
  -9   3  -4  213.88   10.40
  10  -4   4   44.80    5.80
  10  -4   4   40.50    6.00
 -10   4  -4   40.80    6.40
 -10   4  -4   38.90    6.30
  11  -5   4  118.29    9.10
  11  -5   4  121.49    9.10
 -11   5  -4  122.69   11.10
 -11   5  -4  109.49    9.20
  12  -6   4    3.00    4.30
   1   5   5   49.20    7.60
  -1  -5  -5   41.10    6.90
   2   4   5  110.69    8.80
   2   4   5  112.99    9.20
  -2  -4  -5  119.89    8.30
  -2  -4  -5  119.49    9.30
   3   3   5    7.60    3.80
   3   3   5   19.70    4.30
  -3  -3  -5    9.00    3.80
  -3  -3  -5   10.70    3.40
   4   2   5  463.35   14.30
   4   2   5  471.55   14.90
   4   2   5  477.55   13.60
  -4  -2  -5  482.55   15.30
  -4  -2  -5  473.55   13.60
  -4  -2  -5  470.25   15.90
   5   1   5   22.50    3.40
   5   1   5   26.70    4.10
   5   1   5   23.70    3.70
  -5  -1  -5    9.60    6.70
  -5  -1  -5   25.60    4.10
  -5  -1  -5   26.90    4.30
  -5  -1  -5   30.00    3.70
   6   0   5   11.30    2.80
   6   0   5   15.40    3.20
   6   0   5   14.80    2.90
  -6   0  -5   11.70    2.50
  -6   0  -5   14.60    3.50
  -6   0  -5   16.60    3.40
  -6   0  -5   12.00    3.60
   7  -1   5  255.17    9.20
   7  -1   5  260.47    8.60
   7  -1   5  257.17   11.50
   7  -1   5  256.47    9.00
  -7   1  -5  260.17   10.10
  -7   1  -5  266.97    8.80
  -7   1  -5  266.77   10.80
  -7   1  -5  252.07   12.70
  -7   1  -5  259.67   12.30
   8  -2   5  130.99    8.40
   8  -2   5  146.19    7.40
  -8   2  -5  147.29    9.50
  -8   2  -5  143.79    8.20
  -8   2  -5  157.98    7.20
   9  -3   5  188.88   10.50
   9  -3   5  191.38    8.90
  -9   3  -5  200.58   12.10
  -9   3  -5  185.98   10.00
  10  -4   5   35.50    5.50
  10  -4   5   34.20    6.30
 -10   4  -5   35.60    6.40
 -10   4  -5   38.50    6.50
  11  -5   5    1.90    3.80
  11  -5   5    7.50    4.60
  12  -6   5    3.30    4.80
   2   4   6   24.50    5.60
  -2  -4  -6   37.40    6.80
   3   3   6   35.30    5.60
  -3  -3  -6   33.70    5.90
   4   2   6   28.10    4.70
  -4  -2  -6   16.50    4.10
   5   1   6   39.90    4.90
  -5  -1  -6   33.80    4.80
   6   0   6   10.30    3.90
   6   0   6    9.20    3.00
  -6   0  -6    6.00    2.60
  -6   0  -6    7.20    3.20
   7  -1   6   12.60    4.90
   7  -1   6   12.80    3.20
  -7   1  -6   13.80    3.50
  -7   1  -6   18.70    5.10
   8  -2   6   33.50    4.50
   8  -2   6   32.10    5.80
  -8   2  -6   31.80    5.20
  -8   2  -6   26.40    6.00
   9  -3   6    0.20    3.80
   9  -3   6    2.90    3.00
  -9   3  -6    2.70    3.50
  -9   3  -6   -3.40    3.30
  10  -4   6   10.40    4.10
  10  -4   6   11.60    5.40
 -10   4  -6    5.00    4.10
  11  -5   6    5.90    5.10
   3   3   7   63.29    7.40
  -3  -3  -7   77.39    8.80
   4   2   7   12.80    3.60
  -4  -2  -7   10.40    3.90
   5   1   7  176.28   10.80
   5   1   7  186.18    9.00
  -5  -1  -7  210.18   12.90
  -5  -1  -7  194.18   10.10
   6   0   7  148.99   10.60
   6   0   7  151.38    7.60
  -6   0  -7  148.19    8.40
  -6   0  -7  135.89   10.60
   7  -1   7  156.98   11.10
  -7   1  -7  161.38   12.20
  -7   1  -7  148.69    8.70
   8  -2   7   11.50    3.30
   8  -2   7    8.30    5.00
  -8   2  -7    7.40    4.00
  -8   2  -7   11.50    3.90
   9  -3   7    7.00    5.20
   9  -3   7    9.00    3.50
  -9   3  -7    5.40    4.10
  10  -4   7   43.30    7.40
   3   3   8   84.59   10.00
   4   2   8   34.60    5.40
   4   2   8   32.30    6.30
   5   1   8  156.08   11.40
   5   1   8  161.68    9.50
   6   0   8   65.49    9.00
  -6   0  -8   67.99    7.20
   7  -1   8   36.40    7.80
  -7   1  -8   36.70    5.60
   8  -2   8   13.80    5.30
   9  -3   8   39.70    7.60
  -6  -2   9   17.60    5.90
  -7  -1   9   38.50    7.00
  -8   0   9  114.69    9.50
  -9   1   9   24.20    5.70
  -4  -4   8    7.00    4.50
  -5  -3   8   22.80    6.70
   6   2  -8   23.20    6.50
  -6  -2   8   24.60    6.10
   7   1  -8   16.50    5.40
  -7  -1   8   18.30    5.40
  -7  -1   8   23.60    7.30
   8   0  -8    4.70    4.60
  -8   0   8    6.10    7.40
  -8   0   8   12.40    4.30
  -9   1   8  200.38   10.40
  -9   1   8  191.18   14.30
 -10   2   8   24.50    7.70
 -11   3   8   81.19   12.60
 -12   4   8    9.40    9.00
  -3  -5   7   16.80    6.50
   4   4  -7   34.80    6.80
  -4  -4   7   45.40    8.00
   5   3  -7   46.50    7.00
  -5  -3   7   55.39    7.70
   6   2  -7   66.89    8.30
  -6  -2   7   69.39    8.20
  -6  -2   7   50.99    8.80
   7   1  -7  240.38   12.80
   7   1  -7  251.87   18.50
  -7  -1   7  214.28   11.20
  -7  -1   7  211.68   13.80
   8   0  -7   23.10    6.60
  -8   0   7   18.40    4.20
  -8   0   7   25.20    6.10
   9  -1  -7    1.50    5.40
   9  -1  -7    2.80    1.90
  -9   1   7    2.40    4.10
  -9   1   7    3.70    2.80
  10  -2  -7   23.20   10.20
  10  -2  -7   36.20    4.70
 -10   2   7   31.10    7.80
 -10   2   7   37.60    4.00
  11  -3  -7   28.30    5.20
 -11   3   7   27.70    4.50
 -11   3   7   33.00    7.70
 -12   4   7   38.00    6.10
 -12   4   7   26.00    8.50
 -13   5   7   -8.30    6.80
  -2  -6   6   11.50    6.50
   3   5  -6  102.09    9.70
   3   5  -6   96.39    8.20
  -3  -5   6   80.49   10.10
   4   4  -6   23.40    4.20
   4   4  -6   19.20    4.90
  -4  -4   6   15.80    5.50
   5   3  -6   24.80    3.10
   5   3  -6   19.80    4.30
  -5  -3   6   23.90    5.00
   6   2  -6   39.00    5.90
   6   2  -6   48.40    2.00
  -6  -2   6   50.89    7.30
  -6  -2   6   47.30    6.50
   7   1  -6  128.09    8.90
   7   1  -6  117.99   12.50
  -7  -1   6  133.39    9.90
  -7  -1   6  115.59    7.70
   8   0  -6   -0.10    1.00
   8   0  -6    1.20    3.60
  -8   0   6    1.50    3.10
  -8   0   6   -2.20    1.90
   9  -1  -6  249.28   18.20
   9  -1  -6  235.08    7.90
  -9   1   6  241.88    9.40
  -9   1   6  259.77   13.50
  10  -2  -6   41.60    4.90
  10  -2  -6   39.40    9.80
 -10   2   6   42.20    7.50
 -10   2   6   40.90    4.20
 -10   2   6   45.60    4.60
  11  -3  -6   32.90    5.30
  11  -3  -6   20.60   10.20
 -11   3   6   39.90    5.00
 -11   3   6   39.80    7.60
  12  -4  -6   76.49    8.50
  12  -4  -6   34.30   15.10
 -12   4   6   74.89    9.10
 -12   4   6   77.59    7.20
 -13   5   6    0.40    6.20
   2   6  -5   -6.00    3.90
  -2  -6   5    8.20    3.90
   3   5  -5   20.60    4.80
   3   5  -5    9.50    4.10
  -3  -5   5   23.40    4.00
  -3  -5   5   15.50    5.50
   4   4  -5   46.40    6.20
   4   4  -5   58.19    5.80
  -4  -4   5   56.49    7.40
  -4  -4   5   60.19    4.40
   5   3  -5  461.75   16.00
  -5  -3   5  470.25    9.60
  -5  -3   5  453.55   15.10
  -5  -3   5  459.75   16.10
   6   2  -5  584.44   11.50
   6   2  -5  595.64   17.90
  -6  -2   5  588.14   17.10
  -6  -2   5  579.74   17.30
   7   1  -5  559.24   17.00
  -7  -1   5  570.14   17.30
  -7  -1   5  554.54   15.60
   8   0  -5   23.70    1.80
   8   0  -5   24.50    1.80
   8   0  -5   19.60    6.20
  -8   0   5   20.70    3.50
  -8   0   5   25.20    5.10
   9  -1  -5  219.18    7.30
   9  -1  -5  236.88   12.50
   9  -1  -5  220.78    6.00
   9  -1  -5  219.98   16.50
   9  -1  -5  227.08    7.50
  -9   1   5  223.68    6.50
  -9   1   5  230.18    8.00
  -9   1   5  219.38   10.80
  -9   1   5  218.08    6.30
  10  -2  -5  247.48    8.10
  10  -2  -5  233.38   18.50
  10  -2  -5  231.78    9.30
  10  -2  -5  239.78    9.20
 -10   2   5  237.98    8.50
 -10   2   5  231.38    8.10
 -10   2   5  259.07    7.90
 -10   2   5  249.18   12.20
 -10   2   5  245.58    8.20
  11  -3  -5   48.10    5.90
  11  -3  -5   35.80   10.70
 -11   3   5   43.90    6.90
 -11   3   5   45.10    5.30
  12  -4  -5   35.30   13.30
  12  -4  -5   66.29    7.80
 -12   4   5   59.99    6.90
 -12   4   5   55.39    7.90
  13  -5  -5   22.70   15.20
  13  -5  -5   49.40    7.80
 -13   5   5   51.89    8.10
 -13   5   5   49.00    7.30
   2   6  -4    1.90    4.00
   2   6  -4   -4.10    4.20
  -2  -6   4    7.50    4.20
   3   5  -4  101.49    8.30
   3   5  -4   95.19    7.80
  -3  -5   4   99.59    8.60
  -3  -5   4  116.89    7.30
   4   4  -4   16.80    3.90
   4   4  -4   15.00    3.50
  -4  -4   4   15.10    3.00
  -4  -4   4   10.90    3.50
   5   3  -4  148.29    6.40
   5   3  -4  162.78    8.30
   5   3  -4  158.88    5.60
  -5  -3   4  160.88    8.30
  -5  -3   4  173.98    7.80
  -5  -3   4  156.38    4.40
  -5  -3   4  161.08    5.60
   6   2  -4  256.17    9.90
   6   2  -4  261.77    5.00
   6   2  -4  270.17    6.80
   6   2  -4  273.77    5.10
  -6  -2   4  265.87    5.20
  -6  -2   4  267.27   10.00
  -6  -2   4  262.57    9.90
  -6  -2   4  262.27    5.20
  -7  -1   4   62.29    5.30
  -7  -1   4   57.99    4.40
   8   0  -4   71.09    2.60
   8   0  -4   71.79    2.60
   8   0  -4   69.59    8.90
  -8   0   4   60.49    5.40
  -8   0   4   71.19    4.30
   9  -1  -4  513.15   18.00
   9  -1  -4  503.05   11.70
   9  -1  -4  504.05   23.90
   9  -1  -4  505.85   10.50
   9  -1  -4  497.45   11.70
   9  -1  -4  494.45   10.40
  -9   1   4  459.85   14.60
  -9   1   4  468.35   10.10
  -9   1   4  506.05   10.30
  -9   1   4  487.45   10.70
  -9   1   4  502.15   11.40
  10  -2  -4  796.92   33.70
  10  -2  -4  785.32   17.00
  10  -2  -4  773.02   18.60
  10  -2  -4  763.52   18.50
  10  -2  -4  811.92   21.40
 -10   2   4  823.32   18.20
 -10   2   4  801.92   14.80
 -10   2   4  790.62   17.20
 -10   2   4  795.12   20.90
 -10   2   4  797.22   17.60
  11  -3  -4  953.10   40.50
  11  -3  -4  964.80   23.60
  11  -3  -4  959.80   23.50
  11  -3  -4  946.31   21.30
 -11   3   4  936.11   23.00
 -11   3   4  929.81   21.50
 -11   3   4  928.61   22.00
 -11   3   4  934.81   23.90
  12  -4  -4   -5.90    8.90
  12  -4  -4    6.30    3.30
  12  -4  -4    3.40    3.40
 -12   4   4    3.30    3.80
 -12   4   4   10.60    4.20
 -12   4   4    8.00    3.60
  13  -5  -4   18.80    4.90
  13  -5  -4   19.20    4.90
  13  -5  -4   -8.30   10.90
 -13   5   4   18.40    4.50
 -13   5   4   15.10    5.10
 -13   5   4   19.80    6.00
   2   6  -3   74.99    8.40
   2   6  -3  101.99   10.70
  -2  -6   3   90.89    7.70
   3   5  -3   65.29    6.90
   3   5  -3   65.99    7.50
  -3  -5   3   60.99    6.10
   4   4  -3   78.79    5.20
   4   4  -3   62.49    5.70
   4   4  -3   66.09    5.60
   4   4  -3   64.79    5.80
  -4  -4   3   75.79    5.10
  -4  -4   3   75.69    5.20
  -4  -4   3   67.09    5.70
  -4  -4   3   73.69    5.10
   5   3  -3   26.30    3.20
   5   3  -3   22.80    2.70
   5   3  -3   20.10    3.10
   5   3  -3   22.20    3.20
  -5  -3   3   18.70    2.30
  -5  -3   3   25.00    4.00
  -5  -3   3   20.80    2.70
  -5  -3   3   25.00    2.80
  -5  -3   3   27.00    2.90
  -5  -3   3   21.10    3.00
   6   2  -3  344.57    8.50
   6   2  -3  334.67   10.20
   6   2  -3  331.27    8.20
   6   2  -3  342.77    7.50
   6   2  -3  337.27    7.30
  -6  -2   3  351.16   10.00
  -6  -2   3  366.96   10.90
  -6  -2   3  359.66    7.50
  -6  -2   3  340.77    6.50
  -6  -2   3  367.36    6.70
   7   1  -3  700.83   11.70
   7   1  -3  745.53   12.00
  -7  -1   3  737.63   16.60
  -7  -1   3  737.73   15.70
   8   0  -3  132.69    2.90
   8   0  -3  134.29    8.80
   8   0  -3  131.69    3.70
   8   0  -3  133.49    2.90
   8   0  -3  126.39   10.60
   8   0  -3  126.19    3.50
  -8   0   3  129.59    3.00
  -8   0   3  145.39    5.10
  -8   0   3  126.39    3.00
  -8   0   3  128.69    6.20
   9  -1  -3 1208.98   20.90
   9  -1  -3 1173.58   22.30
   9  -1  -3 1188.18   22.20
   9  -1  -3 1214.28   20.90
   9  -1  -3 1207.98   40.40
   9  -1  -3 1182.28   32.40
  -9   1   3 1222.28   21.10
  -9   1   3 1170.48   24.60
  -9   1   3 1194.48   21.20
  -9   1   3 1209.78   40.30
  -9   1   3 1233.08   21.70
  -9   1   3 1211.08   21.70
  10  -2  -3   32.50    7.50
  10  -2  -3   23.90    3.30
  10  -2  -3   31.70    4.00
  10  -2  -3   33.10    3.50
  10  -2  -3   36.40    4.10
 -10   2   3   34.20    3.90
 -10   2   3   33.90    4.30
 -10   2   3   39.90    3.50
 -10   2   3   32.30    3.50
  11  -3  -3  342.97   21.60
  11  -3  -3  331.47   12.30
  11  -3  -3  335.37   11.10
  11  -3  -3  338.07   12.50
 -11   3   3  339.57   11.50
 -11   3   3  324.17   12.10
 -11   3   3  332.37   11.60
 -11   3   3  330.97   11.00
  12  -4  -3   17.00    4.10
  12  -4  -3   12.80    3.30
  12  -4  -3   13.20    7.90
 -12   4   3   22.50    5.00
 -12   4   3    7.90    3.70
 -12   4   3   17.20    3.90
  13  -5  -3   11.80   11.40
  13  -5  -3   30.60    5.80
  13  -5  -3   37.30    6.90
 -13   5   3   32.00    6.20
 -13   5   3   40.40    5.50
 -13   5   3   36.50    7.10
  14  -6  -3  104.09   12.10
  14  -6  -3   62.39   15.00
  14  -6  -3   90.49   10.10
 -14   6   3   82.99   10.40
 -14   6   3   74.19    9.50
   2   6  -2   55.39    7.00
   2   6  -2   54.69    8.30
   2   6  -2   44.40    6.60
  -2  -6   2   49.99    6.80
   3   5  -2   89.39    7.40
   3   5  -2   90.59    7.20
   3   5  -2   96.79    7.10
  -3  -5   2   86.69    6.80
  -3  -5   2   99.19    7.10
   4   4  -2   11.80    3.30
   4   4  -2   11.60    2.90
   4   4  -2   12.10    3.00
   4   4  -2    9.60    3.30
  -4  -4   2    9.50    2.70
  -4  -4   2   11.40    2.90
  -4  -4   2    4.90    2.50
  -4  -4   2    9.30    2.80
   5   3  -2  395.16   11.90
   5   3  -2  418.56   11.50
   5   3  -2  410.06   11.20
   5   3  -2  413.96   11.60
   5   3  -2  403.16   10.70
  -5  -3   2  406.36   11.20
  -5  -3   2  429.26   10.80
  -5  -3   2  399.26   10.80
  -5  -3   2  404.66   11.00
  -5  -3   2  407.26   11.80
   6   2  -2  640.44   13.30
   6   2  -2  652.93   12.60
   6   2  -2  658.23   13.70
   6   2  -2  644.54   12.30
   6   2  -2  634.04   13.60
  -6  -2   2  636.24   12.50
  -6  -2   2  622.64   12.30
  -6  -2   2  637.04   14.30
  -6  -2   2  605.64   12.50
  -6  -2   2  628.74   13.00
  -6  -2   2  636.94   12.80
   7   1  -2 5013.80   74.09
   7   1  -2 4888.51   77.29
   7   1  -2 5106.49   75.19
   7   1  -2 5001.40   80.09
  -7  -1   2 5134.19   73.99
  -7  -1   2 5194.18   76.59
  -7  -1   2 4350.76   75.49
  -7  -1   2 5149.38   77.29
  -7  -1   2 5075.29   77.69
  -7  -1   2 4622.54   76.69
   8   0  -2 1205.98   19.20
   8   0  -2 1165.68   37.50
   8   0  -2 1218.98   20.40
   8   0  -2 1212.28   20.10
   8   0  -2 1225.28   33.50
   8   0  -2 1245.98   19.20
  -8   0   2 1255.67   19.70
  -8   0   2 1123.09   19.30
  -8   0   2 1196.08   19.30
  -8   0   2 1244.58   22.70
   9  -1  -2 2930.01   48.50
   9  -1  -2 3059.39   46.40
   9  -1  -2 2991.00   69.89
   9  -1  -2 2914.01   48.20
   9  -1  -2 2891.71   79.29
   9  -1  -2 2951.80   46.40
  -9   1   2 2919.71   79.19
  -9   1   2 2984.20   69.79
  -9   1   2 2973.00   46.50
  -9   1   2 3031.00   48.20
  -9   1   2 2903.31   47.90
  -9   1   2 2995.60   49.20
  10  -2  -2   65.39    4.60
  10  -2  -2   61.79    4.10
  10  -2  -2   60.89    4.30
  10  -2  -2   65.59    4.70
  10  -2  -2   61.29    4.00
  10  -2  -2   61.69    8.40
  10  -2  -2   68.09    6.00
 -10   2   2   60.99    4.20
 -10   2   2   57.69    4.10
 -10   2   2   60.99    4.50
 -10   2   2   60.19    4.10
 -10   2   2   60.39    4.20
 -10   2   2   58.49    4.70
 -10   2   2   63.39    7.60
  11  -3  -2  498.55   15.00
  11  -3  -2  491.35   26.30
  11  -3  -2  462.95   13.50
  11  -3  -2  455.05   14.70
 -11   3   2  474.75   12.80
 -11   3   2  499.35   13.90
 -11   3   2  487.45   16.80
 -11   3   2  484.75   15.00
 -11   3   2  482.05   14.00
  12  -4  -2   75.19   13.80
  12  -4  -2   82.09    7.00
  12  -4  -2   90.69    6.50
 -12   4   2   82.29    5.30
 -12   4   2   79.39    7.60
 -12   4   2   70.39    6.00
  13  -5  -2   19.70    5.10
  13  -5  -2    3.60   10.10
  13  -5  -2   14.90    4.40
 -13   5   2   18.90    5.20
 -13   5   2    7.80    4.80
  14  -6  -2   75.39   10.30
  14  -6  -2   78.19    8.90
  14  -6  -2   74.79   15.30
 -14   6   2   72.59    8.70
 -14   6   2   61.09    9.20
   1   7  -1   55.89   11.00
   1   7  -1   52.79   10.30
   2   6  -1  443.46   16.70
   2   6  -1  458.75   19.20
  -2  -6   1  424.86   17.00
  -2  -6   1  418.86   15.90
   3   5  -1   70.89    6.50
   3   5  -1   65.19    6.30
   3   5  -1   68.19    7.80
  -3  -5   1   66.09    7.00
  -3  -5   1   71.59    6.50
   4   4  -1   98.59    7.20
   4   4  -1   86.19    5.70
   4   4  -1   92.89    6.30
   4   4  -1   97.09    6.20
  -4  -4   1  106.89    6.30
  -4  -4   1   99.09    5.80
  -4  -4   1  100.29    5.60
  -4  -4   1   90.39    6.00
   5   3  -1  622.64   14.90
   5   3  -1  641.04   14.20
   5   3  -1  647.24   14.70
   5   3  -1  627.44   16.30
   5   3  -1  650.23   15.90
  -5  -3   1  659.33   14.30
  -5  -3   1  649.24   15.50
  -5  -3   1  637.94   15.80
  -5  -3   1  639.34   14.70
  -5  -3   1  662.03   15.00
   6   2  -1 2595.44   44.70
   6   2  -1 2624.14   44.10
   6   2  -1 2681.43   42.80
   6   2  -1 2657.83   42.30
   6   2  -1 2648.83   42.80
  -6  -2   1 2724.63   42.80
  -6  -2   1 2739.63   42.90
  -6  -2   1 2633.54   43.80
  -6  -2   1 2669.33   42.40
   7   1  -1  530.85   18.70
   7   1  -1  535.05   11.20
   7   1  -1  549.95    9.50
   7   1  -1  533.75   10.70
   7   1  -1  535.15   10.10
   7   1  -1  537.95   10.50
  -7  -1   1  548.65   10.20
  -7  -1   1  532.95   10.60
  -7  -1   1  545.45   10.90
  -7  -1   1  548.65   10.40
   8   0  -1  197.08    5.40
   8   0  -1  240.28   10.30
   8   0  -1  237.18    5.50
   8   0  -1  221.18   11.30
   8   0  -1  237.48    6.30
   8   0  -1  232.78    5.90
  -8   0   1  230.58    5.50
  -8   0   1  234.38    5.80
  -8   0   1  235.38    5.70
  -8   0   1  232.58   10.10
  -8   0   1  239.88    6.20
   9  -1  -1  836.22   16.80
   9  -1  -1  836.52   15.80
   9  -1  -1  817.42   28.10
   9  -1  -1  850.81   17.00
   9  -1  -1  810.52   17.10
   9  -1  -1  816.72   15.90
   9  -1  -1  835.02   24.60
  -9   1   1  869.61   28.40
  -9   1   1  849.61   16.90
  -9   1   1  861.71   17.10
  -9   1   1  819.52   24.10
  -9   1   1  861.41   16.10
  -9   1   1  820.92   15.90
  10  -2  -1  520.45   14.00
  10  -2  -1  517.25   13.60
  10  -2  -1  526.15   12.90
  10  -2  -1  526.25   12.70
  10  -2  -1  529.95   13.80
  10  -2  -1  543.95   23.10
 -10   2   1  522.65   13.00
 -10   2   1  558.64   14.20
 -10   2   1  534.15   18.50
 -10   2   1  503.05   13.60
 -10   2   1  535.75   13.00
 -10   2   1  527.65   22.60
  11  -3  -1  199.28   15.60
  11  -3  -1  196.08    8.80
  11  -3  -1  201.08    8.50
  11  -3  -1  207.38    9.20
 -11   3   1  191.38   12.00
 -11   3   1  185.38    9.10
 -11   3   1  198.18    6.80
 -11   3   1  194.68    8.10
 -11   3   1  178.68    8.20
  12  -4  -1  560.94   18.50
  12  -4  -1  582.74   31.10
  12  -4  -1  549.95   16.40
 -12   4   1  564.14   18.50
 -12   4   1  542.85   22.80
 -12   4   1  571.54   13.40
 -12   4   1  556.04   16.80
  13  -5  -1   15.80    4.60
  13  -5  -1    3.80    9.40
  13  -5  -1   10.70    3.60
 -13   5   1   11.70    3.80
  14  -6  -1  105.59    9.80
  14  -6  -1  101.19   17.80
  14  -6  -1  104.69    9.70
 -14   6   1  107.49   10.10
 -14   6   1   95.09   10.20
   1   7   0   23.80    6.50
   1   7   0   28.50    8.40
  -1  -7   0   26.20    6.10
  -1  -7   0   11.50    5.50
   2   6   0  221.68   14.00
   2   6   0  220.28   17.00
   2   6   0  227.48   12.40
  -2  -6   0  208.58   11.50
  -2  -6   0  204.38   11.90
   3   5   0  340.67   13.20
   3   5   0  352.46   19.60
   3   5   0  368.56   15.20
  -3  -5   0  348.17   14.10
  -3  -5   0  334.87   12.70
   4   4   0  752.92   20.70
   4   4   0  724.23   18.80
   4   4   0  753.52   28.30
  -4  -4   0  750.22   18.40
  -4  -4   0  761.62   17.90
  -4  -4   0  743.83   19.70
   5   3   0  576.74   15.80
   5   3   0  534.45   14.10
   5   3   0  561.74   21.70
   5   3   0  582.64   15.00
   5   3   0  566.24   23.70
   5   3   0  572.64   14.00
  -5  -3   0  588.54   14.40
  -5  -3   0  589.04   13.10
  -5  -3   0  562.94   14.90
  -5  -3   0  572.04   14.00
   6   2   0 1584.14   27.80
   6   2   0 1567.64   42.20
   6   2   0 1605.94   27.30
   6   2   0 1592.04   28.60
   6   2   0 1574.14   29.30
  -6  -2   0 1516.75   27.10
  -6  -2   0 1541.15   26.10
  -6  -2   0 1555.34   27.60
  -6  -2   0 1558.44   28.90
  -6  -2   0 1543.75   28.50
   7   1   0 7030.80  106.79
   7   1   0 7034.50  107.49
   7   1   0 7002.20  104.19
   7   1   0 7008.30  157.08
   7   1   0 7162.88  106.29
  -7  -1   0 6911.01  109.09
  -7  -1   0 6884.51  156.88
  -7  -1   0 7014.00  107.29
  -7  -1   0 7020.50  104.09
  -7  -1   0 6869.01  106.69
   8   0   0   16.70    1.90
   8   0   0   17.00    1.40
   8   0   0   15.80    1.90
   8   0   0   17.50    3.60
   8   0   0   10.50    2.80
   8   0   0   18.20    2.40
   8   0   0   15.00    2.00
  -8   0   0   12.10    3.00
  -8   0   0   13.30    1.80
  -8   0   0   15.30    2.20
  -8   0   0   14.30    1.90
  -8   0   0   15.40    2.00
  -8   0   0   16.40    1.50
   9  -1   0 1004.70   20.10
   9  -1   0 1022.40   31.10
   9  -1   0 1026.60   19.60
   9  -1   0 1019.10   19.80
   9  -1   0 1033.60   18.70
   9  -1   0 1010.10   19.00
   9  -1   0 1034.00   29.40
  -9   1   0 1001.30   30.80
  -9   1   0 1010.10   20.10
  -9   1   0  993.80   18.70
  -9   1   0  968.30   19.70
  -9   1   0  997.80   29.20
  -9   1   0  980.40   19.60
  -9   1   0  989.30   18.90
  10  -2   0  620.64   15.90
  10  -2   0  649.34   14.50
  10  -2   0  630.94   15.50
  10  -2   0  624.84   15.40
  10  -2   0  620.54   14.60
  10  -2   0  643.24   25.00
 -10   2   0  631.64   15.90
 -10   2   0  633.34   14.70
 -10   2   0  643.74   15.80
 -10   2   0  618.74   14.70
 -10   2   0  635.54   22.60
 -10   2   0  654.43   24.90
 -10   2   0  640.84   15.90
  11  -3   0   63.59    3.30
  11  -3   0   86.19   12.70
  11  -3   0   61.29    4.80
  11  -3   0   64.89    5.80
 -11   3   0   50.29    7.40
 -11   3   0   68.49    5.00
 -11   3   0   68.29    6.20
 -11   3   0   62.79    5.30
  12  -4   0  212.78   10.70
  12  -4   0  196.58    9.40
  12  -4   0  196.68   19.10
 -12   4   0  190.38    9.40
 -12   4   0  183.18   10.50
 -12   4   0  201.98   10.80
 -12   4   0  201.08    6.60
  13  -5   0   47.30   12.20
  13  -5   0   42.10    7.20
  13  -5   0   46.20    6.60
 -13   5   0   52.79    6.80
 -13   5   0   56.39    7.90
 -13   5   0   52.49    7.10
  14  -6   0    6.50    5.30
  14  -6   0   10.10    4.10
 -14   6   0    6.40    4.00
  15  -7   0   16.70    7.40
   1   7   1    4.70    4.80
   1   7   1   -1.70    6.40
  -1  -7  -1    4.90    5.00
  -1  -7  -1   -0.70    5.30
   2   6   1  217.68   12.00
   2   6   1  232.18   13.90
   2   6   1  221.18   15.10
  -2  -6  -1  215.68   11.50
  -2  -6  -1  235.78   13.60
   3   5   1  138.09   10.30
   3   5   1  128.29    9.00
   3   5   1  129.19   10.80
  -3  -5  -1  120.49    9.20
  -3  -5  -1  130.69    8.60
   4   4   1   54.79    6.00
   4   4   1   47.30    6.30
   4   4   1   54.99    6.70
  -4  -4  -1   49.80    5.40
  -4  -4  -1   59.29    5.50
  -4  -4  -1   51.69    4.70
   5   3   1 1293.97   25.40
   5   3   1 1235.18   25.90
   5   3   1 1238.28   36.00
   5   3   1 1272.77   26.70
   5   3   1 1299.57   40.80
   5   3   1 1294.97   28.00
  -5  -3  -1 1276.67   27.00
  -5  -3  -1 1271.37   27.30
  -5  -3  -1 1284.67   25.70
  -5  -3  -1 1263.17   25.40
  -5  -3  -1 1293.57   24.80
   6   2   1 1280.17   26.10
   6   2   1 1246.58   24.30
   6   2   1 1328.07   25.30
   6   2   1 1282.37   35.20
   6   2   1 1293.67   23.90
   6   2   1 1323.17   37.00
  -6  -2  -1 1274.17   24.30
  -6  -2  -1 1304.37   25.90
  -6  -2  -1 1267.37   25.30
  -6  -2  -1 1316.27   35.20
  -6  -2  -1 1289.57   24.00
   7   1   1 4992.00  115.99
   7   1   1 4977.80   80.29
   7   1   1 5094.69   77.59
   7   1   1 5103.39   79.49
   7   1   1 5146.19   76.99
  -7  -1  -1 5105.09  115.79
  -7  -1  -1 5023.80   80.09
  -7  -1  -1 5111.49   76.99
  -7  -1  -1 5051.79   79.59
  -7  -1  -1 4970.50   77.29
   8   0   1   31.90    3.00
   8   0   1   34.20    2.50
   8   0   1   32.90    2.40
   8   0   1   32.30    3.30
   8   0   1   36.10    2.80
   8   0   1   30.50    2.60
   8   0   1   42.60    5.70
  -8   0  -1   43.50    6.10
  -8   0  -1   32.00    2.60
  -8   0  -1   33.60    2.90
  -8   0  -1   31.80    2.50
  -8   0  -1   37.10    2.60
  -8   0  -1   31.10    2.90
   9  -1   1 3126.79   49.70
   9  -1   1 3050.59   50.09
   9  -1   1 3012.20   52.09
   9  -1   1 3178.28   78.19
   9  -1   1 3068.79   52.29
   9  -1   1 3113.29   51.59
  -9   1  -1 3093.49   51.89
  -9   1  -1 3114.89   49.80
  -9   1  -1 3139.49   52.49
  -9   1  -1 3167.98   50.19
  -9   1  -1 3125.29   78.19
  -9   1  -1 3139.49   76.79
  -9   1  -1 3215.88   52.69
  10  -2   1  161.68    6.70
  10  -2   1  182.78   12.50
  10  -2   1  165.38    7.40
  10  -2   1  168.48    7.30
  10  -2   1  164.28    5.90
  10  -2   1  158.68    7.00
  10  -2   1  165.18    6.70
 -10   2  -1  169.18    6.70
 -10   2  -1  176.18    7.90
 -10   2  -1  175.78    7.00
 -10   2  -1  172.08    7.60
 -10   2  -1  176.98    7.50
 -10   2  -1  174.28   11.70
 -10   2  -1  166.88   12.20
  11  -3   1   95.59    6.30
  11  -3   1   85.29    4.60
  11  -3   1   85.99   10.50
  11  -3   1   74.79    5.50
  11  -3   1   86.09    6.60
 -11   3  -1   82.49    6.10
 -11   3  -1   85.89    7.30
 -11   3  -1   78.79    6.40
 -11   3  -1   77.99    5.70
  12  -4   1  328.47   13.70
  12  -4   1  322.37   12.30
  12  -4   1  323.87   10.10
  12  -4   1  329.87   21.30
 -12   4  -1  330.47   14.00
 -12   4  -1  342.17   14.20
  13  -5   1   35.40    5.70
  13  -5   1   51.89    7.90
  13  -5   1   46.40    5.00
 -13   5  -1   47.60    6.40
 -13   5  -1   43.40    7.50
 -13   5  -1   39.60    6.60
  14  -6   1   -1.20    3.20
  14  -6   1    6.80    4.90
 -14   6  -1    0.30    3.40
 -14   6  -1   -1.60    4.20
 -14   6  -1    5.20    4.70
 -15   7  -1   57.79    9.30
   1   7   2   45.70    9.70
   1   7   2   39.90    8.40
  -1  -7  -2   34.10    7.40
  -1  -7  -2   24.90    7.70
   2   6   2   33.70    7.70
   2   6   2   24.40    5.60
  -2  -6  -2   20.80    4.90
  -2  -6  -2   25.70    5.80
   3   5   2   32.20    5.00
   3   5   2   42.50    7.30
   3   5   2   38.10    5.70
  -3  -5  -2   43.10    6.30
  -3  -5  -2   32.50    5.00
   4   4   2  283.87   13.00
   4   4   2  284.67   11.50
   4   4   2  284.67   13.00
  -4  -4  -2  286.37   11.00
  -4  -4  -2  285.87   12.30
   5   3   2    9.90    3.50
   5   3   2   11.60    3.10
   5   3   2    9.00    2.80
   5   3   2   10.90    5.20
   5   3   2    5.40    3.00
  -5  -3  -2    9.40    2.90
  -5  -3  -2   12.00    2.90
  -5  -3  -2   15.60    3.40
   6   2   2 1771.12   32.80
   6   2   2 1827.22   32.10
   6   2   2 1783.42   34.60
   6   2   2 1837.32   46.40
   6   2   2 1827.32   48.30
   6   2   2 1790.02   33.60
  -6  -2  -2 1750.22   32.00
  -6  -2  -2 1774.72   33.90
  -6  -2  -2 1773.32   45.70
  -6  -2  -2 1770.32   34.40
  -6  -2  -2 1789.72   32.50
   7   1   2  113.69    5.00
   7   1   2  122.89    8.60
   7   1   2  118.79    5.30
   7   1   2  110.39    5.10
   7   1   2  111.59    5.60
   7   1   2  119.39    5.30
  -7  -1  -2  115.69    5.80
  -7  -1  -2  122.79    5.00
  -7  -1  -2  126.69    5.40
  -7  -1  -2  123.49    8.20
  -7  -1  -2  125.89    5.80
   8   0   2  272.87    8.20
   8   0   2  281.77    7.80
   8   0   2  274.07    9.00
   8   0   2  282.17    8.30
  -8   0  -2  276.37    8.10
  -8   0  -2  260.77    8.80
  -8   0  -2  287.87   14.20
  -8   0  -2  277.07    8.60
  -8   0  -2  278.47    7.80
  -8   0  -2  290.17    8.80
   9  -1   2  549.15   14.20
   9  -1   2  574.34   14.50
   9  -1   2  569.34   12.90
   9  -1   2  557.84   13.60
   9  -1   2  559.94   18.40
   9  -1   2  557.84   13.30
  -9   1  -2  580.44   13.10
  -9   1  -2  572.84   22.10
  -9   1  -2  564.14   14.50
  -9   1  -2  568.04   13.20
  -9   1  -2  564.94   14.60
  -9   1  -2  562.74   18.80
  -9   1  -2  548.35   14.00
  10  -2   2 1560.64   28.60
  10  -2   2 1550.44   31.10
  10  -2   2 1563.14   29.00
  10  -2   2 1589.74   45.70
  10  -2   2 1550.44   29.60
 -10   2  -2 1527.65   31.90
 -10   2  -2 1581.34   46.30
 -10   2  -2 1568.64   31.60
 -10   2  -2 1500.75   30.90
 -10   2  -2 1539.45   29.10
  11  -3   2  142.79    7.70
  11  -3   2  144.79    7.90
  11  -3   2  150.68    7.50
  11  -3   2  142.59    6.90
 -11   3  -2  143.59    8.20
 -11   3  -2  148.99    8.10
 -11   3  -2  133.29    8.30
 -11   3  -2  131.99    7.30
  12  -4   2  152.48    9.00
  12  -4   2  171.28    8.10
  12  -4   2  157.98    9.20
 -12   4  -2  174.08   10.40
 -12   4  -2  178.58   10.80
  13  -5   2    7.70    3.80
  13  -5   2    6.30    3.40
  13  -5   2    4.00    3.10
 -13   5  -2    3.10    3.40
 -13   5  -2    6.40    4.80
 -13   5  -2    7.50    3.60
  14  -6   2   14.10    4.30
  14  -6   2   26.10    6.70
  14  -6   2   19.00    5.80
 -14   6  -2   16.50    6.90
 -14   6  -2   27.30    7.40
 -14   6  -2   19.30    5.90
   1   7   3   12.40    7.80
   2   6   3  123.69   11.00
   2   6   3  124.19    9.80
  -2  -6  -3  120.09    9.10
  -2  -6  -3  121.99   11.00
   3   5   3   25.00    5.70
   3   5   3   21.70    6.20
  -3  -5  -3   17.50    4.60
  -3  -5  -3   21.80    5.10
   4   4   3  457.55   15.80
   4   4   3  467.95   17.50
  -4  -4  -3  486.65   15.30
  -4  -4  -3  474.55   16.60
   5   3   3   64.29    8.30
   5   3   3   71.59    6.60
   5   3   3   77.19    6.20
   5   3   3   73.89    7.00
   5   3   3   78.39    5.60
  -5  -3  -3   73.79    6.20
  -5  -3  -3   66.09    5.50
   6   2   3   45.30    5.30
   6   2   3   43.60    4.00
   6   2   3   48.30    4.90
   6   2   3   41.80    4.80
  -6  -2  -3   46.30    5.20
  -6  -2  -3   44.80    5.30
  -6  -2  -3   44.60    4.20
  -6  -2  -3   39.50    4.70
   7   1   3  422.26   10.90
   7   1   3  399.66   11.40
   7   1   3  400.06   12.20
   7   1   3  416.56   11.60
  -7  -1  -3  403.76   12.30
  -7  -1  -3  400.66   17.10
  -7  -1  -3  397.56   10.80
  -7  -1  -3  395.56   11.10
  -7  -1  -3  389.76   11.70
   8   0   3 1101.99   22.10
   8   0   3 1093.79   21.00
   8   0   3 1049.30   22.80
   8   0   3 1089.49   21.70
  -8   0  -3 1102.39   21.00
  -8   0  -3 1108.69   21.60
  -8   0  -3 1088.89   34.40
  -8   0  -3 1030.20   22.30
  -8   0  -3 1070.99   23.10
  -8   0  -3 1061.39   23.60
   9  -1   3 2021.80   35.90
   9  -1   3 2037.10   35.10
   9  -1   3 2001.60   37.30
  -9   1  -3 1999.50   38.10
  -9   1  -3 1986.00   37.40
  -9   1  -3 2066.29   51.89
  -9   1  -3 2030.80   35.30
  -9   1  -3 1995.80   39.20
  10  -2   3   43.60    4.70
  10  -2   3   39.00    4.50
  10  -2   3   38.80    4.70
  10  -2   3   36.90    4.10
 -10   2  -3   32.30    4.60
 -10   2  -3   28.60    6.30
 -10   2  -3   40.60    5.10
 -10   2  -3   39.50    4.60
 -10   2  -3   38.70    3.60
  11  -3   3  805.82   20.10
  11  -3   3  832.12   20.20
  11  -3   3  794.02   19.30
  11  -3   3  819.02   21.20
 -11   3  -3  807.72   22.00
 -11   3  -3  764.82   19.40
 -11   3  -3  768.52   21.40
 -11   3  -3  785.22   22.30
  12  -4   3  166.68    8.90
  12  -4   3  163.18    9.60
  12  -4   3  156.28    8.80
 -12   4  -3  165.28   10.00
 -12   4  -3  155.28   10.00
  13  -5   3   21.40    4.90
  13  -5   3   20.40    5.50
  13  -5   3   26.10    5.50
 -13   5  -3   22.50    5.30
 -13   5  -3   20.00    5.40
 -13   5  -3   36.10    7.00
  14  -6   3  109.19    8.60
   2   6   4   51.39    8.40
   2   6   4   41.30    8.70
  -2  -6  -4   55.69    8.00
  -2  -6  -4   47.10    8.80
   3   5   4   37.90    7.50
   3   5   4   25.50    5.90
  -3  -5  -4   38.00    6.50
  -3  -5  -4   33.90    6.00
   4   4   4    4.40    3.90
   4   4   4    2.00    3.20
  -4  -4  -4    3.90    2.70
  -4  -4  -4    0.90    3.10
   5   3   4   24.20    4.50
   5   3   4   23.40    4.90
   5   3   4   22.20    5.10
  -5  -3  -4   20.50    4.00
  -5  -3  -4   18.90    3.00
  -5  -3  -4   26.60    4.00
   6   2   4   13.00    3.60
   6   2   4    6.10    2.80
   6   2   4   11.50    2.60
   6   2   4   13.00    3.00
  -6  -2  -4    9.50    2.70
  -6  -2  -4   14.50    3.60
  -6  -2  -4    8.50    3.10
  -6  -2  -4    9.20    3.10
   7   1   4   76.39    5.20
   7   1   4   70.69    4.70
   7   1   4   66.49    5.40
  -7  -1  -4   71.59    5.60
  -7  -1  -4   77.49    5.50
  -7  -1  -4   64.89    9.20
  -7  -1  -4   63.59    4.50
   8   0   4   86.09    5.30
   8   0   4   84.59    5.70
   8   0   4   81.79    4.80
  -8   0  -4   85.89    5.60
  -8   0  -4   84.69    4.90
  -8   0  -4  110.89    6.50
  -8   0  -4   97.49    6.50
   9  -1   4  203.98    7.70
   9  -1   4  216.88    8.80
   9  -1   4  202.58    8.20
  -9   1  -4  215.18    9.00
  -9   1  -4  221.38    9.40
  -9   1  -4  219.28   10.40
  -9   1  -4  213.38    9.60
  -9   1  -4  214.18    7.90
  10  -2   4   44.70    4.80
  10  -2   4   36.80    4.70
  10  -2   4   44.50    4.60
  10  -2   4   36.20    5.30
 -10   2  -4   45.60    5.70
 -10   2  -4   39.80    7.20
 -10   2  -4   44.10    4.70
 -10   2  -4   46.20    5.90
 -10   2  -4   40.90    5.20
  11  -3   4   77.69    6.40
  11  -3   4   80.39    6.30
  11  -3   4   75.99    6.80
 -11   3  -4   62.49    7.50
 -11   3  -4   71.79    6.70
 -11   3  -4   76.29    5.90
  12  -4   4   12.30    4.30
  12  -4   4   15.20    4.30
 -12   4  -4   13.00    4.40
 -12   4  -4   16.60    5.20
  13  -5   4   11.50    4.80
  13  -5   4    6.80    4.40
 -13   5  -4   12.00    5.50
 -13   5  -4   14.20    5.30
  14  -6   4   43.40    7.10
   3   5   5   17.60    5.80
  -3  -5  -5   20.10    6.10
   4   4   5   12.10    4.40
   4   4   5    6.90    4.40
  -4  -4  -5   11.90    4.10
  -4  -4  -5    9.90    4.40
   5   3   5   42.50    6.20
   5   3   5   52.89    6.30
  -5  -3  -5   43.90    5.50
  -5  -3  -5   43.80    5.90
   6   2   5  137.99    8.60
   6   2   5  143.09    7.80
   6   2   5  138.99    7.90
  -6  -2  -5  136.79    8.30
  -6  -2  -5  142.59    7.40
   7   1   5  277.47   10.90
   7   1   5  252.77    9.90
   7   1   5  279.07    9.70
  -7  -1  -5  256.17    9.30
  -7  -1  -5  253.27   10.50
  -7  -1  -5  269.47   11.20
   8   0   5   12.60    2.80
   8   0   5    8.00    2.70
   8   0   5    1.80    2.20
  -8   0  -5    6.40    2.60
  -8   0  -5    8.60    2.80
  -8   0  -5    7.30    3.00
  -8   0  -5    5.70    3.30
   9  -1   5   90.59    6.00
   9  -1   5   91.09    6.00
   9  -1   5   92.49    7.60
  -9   1  -5   92.59    6.70
  -9   1  -5   88.69    5.60
  -9   1  -5   76.19    6.90
  10  -2   5   70.19    5.70
  10  -2   5   68.49    7.40
 -10   2  -5   61.49    7.30
 -10   2  -5   72.09    6.30
  11  -3   5    3.30    3.00
  11  -3   5    3.00    3.30
 -11   3  -5   -0.50    3.00
 -11   3  -5    6.00    3.40
  12  -4   5   34.80    6.60
  12  -4   5   33.10    5.60
 -12   4  -5   40.50    6.90
 -12   4  -5   33.30    6.60
  13  -5   5    3.10    4.30
  14  -6   5   32.20    7.00
   4   4   6    4.70    4.20
  -4  -4  -6    8.00    4.80
   5   3   6   86.19    7.60
  -5  -3  -6   76.49    8.40
   6   2   6   18.60    4.10
  -6  -2  -6   19.40    4.40
   7   1   6   14.50    3.90
  -7  -1  -6   13.50    4.40
  -7  -1  -6    9.80    3.40
   8   0   6   29.10    4.40
   8   0   6   25.60    5.20
  -8   0  -6   18.70    4.00
  -8   0  -6   19.70    4.50
   9  -1   6   50.79    7.60
   9  -1   6   59.99    5.30
  -9   1  -6   44.00    6.70
  -9   1  -6   62.89    6.60
  10  -2   6  117.29    9.00
  10  -2   6  108.09    7.20
 -10   2  -6  108.89    8.20
 -10   2  -6  113.49   10.10
  11  -3   6   16.90    4.00
  11  -3   6   20.90    5.10
 -11   3  -6   14.00    4.70
 -11   3  -6    6.20    4.70
  12  -4   6   12.70    4.60
  12  -4   6    7.90    5.10
 -12   4  -6    6.40    4.40
  13  -5   6    8.60    5.70
   5   3   7    0.10    3.30
  -5  -3  -7   -1.60    3.40
   6   2   7    5.50    3.20
  -6  -2  -7    2.90    3.70
   7   1   7  159.78    8.80
   7   1   7  162.98   10.50
  -7  -1  -7  151.08    9.60
  -7  -1  -7  158.28   12.00
   8   0   7  271.07   10.80
   8   0   7  251.67   13.70
  -8   0  -7  266.87   15.10
  -8   0  -7  257.27   11.90
   9  -1   7    0.10    2.60
   9  -1   7   -1.60    4.40
  -9   1  -7    1.70    4.70
  -9   1  -7    6.00    3.40
  10  -2   7   29.70    4.70
  10  -2   7   32.90    7.20
 -10   2  -7   26.80    5.40
  11  -3   7   75.09    9.60
  11  -3   7   86.89    7.40
  12  -4   7   65.39   10.00
   6   2   8   69.69    9.50
   7   1   8   29.30    7.30
   7   1   8   38.80    5.70
  -7  -1  -8   39.30    6.30
   8   0   8   10.10    4.80
  -8   0  -8    8.10    4.40
   9  -1   8   31.40    7.40
  -9   1  -8   21.30    5.20
  10  -2   8  133.59   12.00
  -8  -2   9   -1.50    4.30
  -9  -1   9   21.30    6.10
 -10   0   9   12.90    4.70
 -10   0   9    8.90    8.60
 -11   1   9   23.70   10.00
  -6  -4   8    2.70    4.00
  -7  -3   8   32.60    7.20
   8   2  -8   63.99    8.50
  -8  -2   8   66.39    8.40
   9   1  -8  203.28   13.30
  -9  -1   8  186.48   14.90
  -9  -1   8  211.78   11.90
 -10   0   8  185.98   10.50
 -10   0   8  177.48   13.50
 -11   1   8   88.69    7.00
 -11   1   8   74.59   11.60
 -12   2   8   20.50    8.60
 -13   3   8   13.80    8.20
  -5  -5   7   33.80    8.00
   6   4  -7   14.40    5.00
  -6  -4   7    3.30    4.60
   7   3  -7   60.79    7.90
  -7  -3   7   50.79    7.70
   8   2  -7   92.59    8.60
  -8  -2   7   82.99    8.80
  -8  -2   7  106.89   11.20
   9   1  -7    0.70    3.30
   9   1  -7   12.80    5.00
  -9  -1   7    0.00    3.00
  -9  -1   7    0.50    4.90
  10   0  -7   14.70    5.70
  10   0  -7   15.70    4.90
 -10   0   7   14.70    3.80
 -10   0   7   14.30    5.10
  11  -1  -7   69.19   12.20
  11  -1  -7   76.99    4.50
 -11   1   7   79.79    6.00
 -11   1   7   65.29    9.70
  12  -2  -7  110.69   16.60
  12  -2  -7  107.49    6.70
 -12   2   7  110.29   10.30
  13  -3  -7   19.70   13.00
  13  -3  -7   35.40    5.60
 -13   3   7   43.20    5.30
 -13   3   7   37.40    8.70
 -14   4   7  179.28   13.40
 -15   5   7   27.80    9.00
   5   5  -6  266.17   14.10
   5   5  -6  239.08   11.50
  -5  -5   6  258.57   14.90
   6   4  -6   96.69    8.50
   6   4  -6   90.99    6.10
  -6  -4   6   63.39    8.00
   7   3  -6   54.19    3.50
   7   3  -6   53.99    6.80
  -7  -3   6   50.59    7.40
  -7  -3   6   47.20    6.90
   8   2  -6   13.30    3.80
  -8  -2   6   16.60    4.50
  -8  -2   6   14.30    5.10
   9   1  -6  267.57   19.60
   9   1  -6  254.07   12.20
  -9  -1   6  236.08   10.60
  -9  -1   6  236.68   12.60
  10   0  -6   31.70    6.50
  10   0  -6   41.00    8.60
  10   0  -6   40.20    1.80
 -10   0   6   34.80    6.00
 -10   0   6   42.00    5.10
  11  -1  -6   53.69    4.00
  11  -1  -6   48.80    6.80
  11  -1  -6   49.00    9.80
 -11   1   6   46.90    2.70
 -11   1   6   53.09    4.50
 -11   1   6   50.49    7.70
  12  -2  -6   82.79   13.70
  12  -2  -6   76.29    5.70
 -12   2   6   76.09    8.80
 -12   2   6   88.79    5.30
  13  -3  -6   -0.90    2.50
  13  -3  -6   -9.30    7.70
 -13   3   6   -1.50    4.30
 -13   3   6   -3.00    1.90
  14  -4  -6    4.30    4.00
  14  -4  -6  -25.20   10.50
 -14   4   6   -2.30    5.10
 -14   4   6    0.90    3.50
 -15   5   6   22.90    7.60
   4   6  -5   17.60    6.10
  -4  -6   5   16.30    4.30
   5   5  -5  120.29    9.20
   5   5  -5  107.09    8.30
  -5  -5   5  129.29    6.90
  -5  -5   5  128.09   10.30
   6   4  -5  339.37   13.90
   6   4  -5  358.16   12.10
  -6  -4   5  343.27   14.50
  -6  -4   5  334.07    9.40
   7   3  -5  210.68    7.50
   7   3  -5  214.58   10.40
  -7  -3   5  206.38    5.00
  -7  -3   5  226.88   11.10
  -7  -3   5  219.58   10.20
   8   2  -5  522.15   16.30
   8   2  -5  509.95    9.50
   8   2  -5  531.85    9.60
  -8  -2   5  516.75   16.40
  -8  -2   5  520.05   15.90
  -9  -1   5  223.18   10.70
  -9  -1   5  220.88    9.20
  10   0  -5  146.79   11.60
  10   0  -5  145.49   13.90
  10   0  -5  152.28    4.10
  10   0  -5  142.09    3.90
 -10   0   5  150.58    6.90
 -10   0   5  157.58    9.40
  11  -1  -5   28.40    7.80
  11  -1  -5   26.80    4.80
  11  -1  -5   28.00    3.10
  11  -1  -5   33.80    3.40
  11  -1  -5   26.50    2.30
 -11   1   5   30.70    5.30
 -11   1   5   34.60    3.60
 -11   1   5   27.50    2.70
 -11   1   5   35.90    2.80
  12  -2  -5   21.60    7.80
  12  -2  -5   17.30    3.40
  12  -2  -5   17.80    3.50
  12  -2  -5   21.80    3.20
 -12   2   5   20.00    3.20
 -12   2   5   14.30    5.00
 -12   2   5   11.30    2.60
  13  -3  -5   80.19    7.00
  13  -3  -5   79.49   14.20
 -13   3   5   95.89    6.80
 -13   3   5   76.09    8.50
  14  -4  -5  107.99   18.50
  14  -4  -5  159.48   10.30
 -14   4   5  167.78   11.10
 -14   4   5  153.78    9.40
  15  -5  -5   13.00    5.10
 -15   5   5   10.90    5.70
 -15   5   5   19.70    5.60
   4   6  -4    8.30    4.90
   4   6  -4   -2.60    3.90
  -4  -6   4    5.70    3.30
   5   5  -4  156.08    9.40
   5   5  -4  138.49    9.40
  -5  -5   4  137.09    7.50
  -5  -5   4  128.69    9.20
   6   4  -4   14.80    3.60
   6   4  -4   13.00    3.70
  -6  -4   4   14.30    2.80
  -6  -4   4   19.00    4.70
   7   3  -4  173.48    6.70
   7   3  -4  175.68    5.70
   7   3  -4  169.48    7.00
   7   3  -4  170.58    8.20
  -7  -3   4  169.18    3.80
  -7  -3   4  164.18    5.50
  -7  -3   4  149.59    3.50
  -7  -3   4  162.88    7.80
  -7  -3   4  164.98    8.50
   8   2  -4  207.58    5.50
   8   2  -4  198.88    5.60
   8   2  -4  196.18    8.40
  -8  -2   4  180.98    3.40
  -8  -2   4  193.18    8.50
  -8  -2   4  203.78    3.60
  -8  -2   4  198.78    8.70
  -9  -1   4  505.05   14.70
  -9  -1   4  494.45   13.20
  10   0  -4   24.60    1.70
  10   0  -4   24.80    6.50
  10   0  -4   29.30    1.90
  10   0  -4   19.20    4.50
 -10   0   4   27.50    4.10
 -10   0   4   29.00    3.30
  11  -1  -4   75.59    4.30
  11  -1  -4   78.09    3.60
  11  -1  -4   80.99    3.70
  11  -1  -4   73.19    4.10
  11  -1  -4   81.19    7.00
  11  -1  -4   71.29   10.20
 -11   1   4   78.69    3.90
 -11   1   4   86.79    4.00
 -11   1   4   86.39    3.60
 -11   1   4   74.69    5.70
 -11   1   4   77.49    3.40
  12  -2  -4  404.96   11.00
  12  -2  -4  402.06   12.20
  12  -2  -4  419.56   14.70
  12  -2  -4  403.36   12.40
  12  -2  -4  394.96   23.00
 -12   2   4  394.16   11.10
 -12   2   4  401.46   11.60
 -12   2   4  394.36   14.00
 -12   2   4  401.56   11.30
  13  -3  -4  615.34   18.10
  13  -3  -4  593.14   16.00
  13  -3  -4  618.64   18.10
  13  -3  -4  613.04   31.70
 -13   3   4  617.74   16.50
 -13   3   4  630.74   18.60
 -13   3   4  609.14   16.80
 -13   3   4  637.04   17.90
  14  -4  -4   78.89   15.80
  14  -4  -4   89.29    7.00
  14  -4  -4   81.49    7.80
 -14   4   4   91.79    7.70
 -14   4   4   92.09    7.50
 -14   4   4   87.99    7.80
  15  -5  -4   14.80    5.50
  15  -5  -4   -3.60   12.00
 -15   5   4   12.10    4.90
 -15   5   4   11.40    4.80
   4   6  -3  105.89    9.70
   4   6  -3   75.09    8.40
  -4  -6   3   88.79    7.50
   5   5  -3   43.20    5.60
   5   5  -3   60.49    7.10
  -5  -5   3   57.99    5.90
   6   4  -3  283.67   10.70
   6   4  -3  302.47   11.00
   6   4  -3  271.27   11.00
   6   4  -3  310.67   10.20
  -6  -4   3  301.07   10.00
  -6  -4   3  310.17   12.00
  -6  -4   3  307.57    9.90
  -6  -4   3  292.47    9.70
   7   3  -3  150.58    6.60
   7   3  -3  159.48    6.50
   7   3  -3  139.29    5.60
   7   3  -3  154.78    6.90
  -7  -3   3  141.59    5.90
  -7  -3   3  137.79    5.20
  -7  -3   3  147.59    5.60
  -7  -3   3  145.49    5.60
  -7  -3   3  152.38    5.70
  -7  -3   3  142.29    7.50
   8   2  -3  195.38    5.90
   8   2  -3  203.88    5.10
   8   2  -3  202.48    5.30
   8   2  -3  203.88    6.20
   8   2  -3  187.58    7.10
  -8  -2   3  194.48    4.00
  -8  -2   3  196.38    5.10
  -8  -2   3  213.18    4.20
  -8  -2   3  197.38    7.90
  -8  -2   3  206.18    7.40
   9   1  -3 1213.18   19.50
   9   1  -3 1244.18   19.90
  -9  -1   3 1219.48   22.80
  -9  -1   3 1197.38   24.20
  -9  -1   3 1191.78   17.90
  10   0  -3    3.40    3.00
  10   0  -3    2.30    1.10
  10   0  -3    1.40    2.30
  10   0  -3    1.70    0.70
  10   0  -3    0.80    0.80
  10   0  -3    1.10    0.70
 -10   0   3   -0.50    1.00
 -10   0   3    1.40    0.80
 -10   0   3    0.70    1.80
  11  -1  -3 1192.78   23.10
  11  -1  -3 1264.47   21.60
  11  -1  -3 1269.87   34.40
  11  -1  -3 1275.77   21.70
  11  -1  -3 1221.88   22.90
  11  -1  -3 1202.08   41.80
 -11   1   3 1179.38   25.20
 -11   1   3 1218.58   22.40
 -11   1   3 1184.88   22.20
 -11   1   3 1204.48   21.70
 -11   1   3 1222.18   21.80
  12  -2  -3   97.69    5.90
  12  -2  -3   95.59    7.50
  12  -2  -3  102.19   12.30
  12  -2  -3   98.19    5.10
  12  -2  -3  100.69    5.80
 -12   2   3   96.19    5.20
 -12   2   3   91.39    5.30
 -12   2   3   92.59    6.00
  13  -3  -3  954.10   21.60
  13  -3  -3  987.30   23.80
  13  -3  -3  928.41   39.70
  13  -3  -3  978.00   23.90
 -13   3   3  924.91   21.80
 -13   3   3  935.11   22.30
 -13   3   3  961.80   21.80
 -13   3   3  938.81   26.00
 -13   3   3  991.00   23.50
  14  -4  -3  542.85   18.60
  14  -4  -3  506.05   30.40
  14  -4  -3  523.95   16.40
 -14   4   3  517.15   17.90
 -14   4   3  535.35   16.80
 -14   4   3  539.95   16.10
  15  -5  -3   32.40    6.20
  15  -5  -3   39.20    6.30
  15  -5  -3    0.10   11.40
 -15   5   3   36.00    7.10
 -15   5   3   37.40    5.80
 -15   5   3   35.80    5.60
  16  -6  -3  135.39   10.70
  16  -6  -3   86.99   17.80
 -16   6   3  118.09   11.00
   4   6  -2   63.59    8.70
   4   6  -2   66.49    7.50
  -4  -6   2   63.89    7.10
   5   5  -2   51.49    5.70
   5   5  -2   44.30    6.60
   5   5  -2   57.29    6.10
  -5  -5   2   48.40    5.80
  -5  -5   2   43.50    5.30
   6   4  -2   30.30    4.50
   6   4  -2   32.50    4.80
   6   4  -2   31.00    4.00
   6   4  -2   27.10    3.70
  -6  -4   2   27.30    3.80
  -6  -4   2   27.30    3.50
  -6  -4   2   21.30    3.50
   7   3  -2  547.35   13.00
   7   3  -2  532.25   14.30
   7   3  -2  530.05   12.90
   7   3  -2  557.34   14.00
  -7  -3   2  538.45   12.80
  -7  -3   2  543.55   12.80
  -7  -3   2  520.25   13.00
  -7  -3   2  539.25   12.70
  -7  -3   2  557.64   11.50
  -7  -3   2  533.15   13.50
   8   2  -2  440.06   10.20
   8   2  -2  437.86    9.40
   8   2  -2  436.26    9.90
   8   2  -2  428.16   10.70
   8   2  -2  427.26    9.70
  -8  -2   2  415.66   11.20
  -8  -2   2  429.56   10.20
  -8  -2   2  436.36    9.50
  -8  -2   2  439.86    9.90
  -8  -2   2  430.46    9.60
  -8  -2   2  412.16    9.50
   9   1  -2 3044.50   47.30
   9   1  -2 3021.90   45.00
   9   1  -2 3067.89   45.30
   9   1  -2 2906.21   75.19
   9   1  -2 3014.30   46.70
  -9  -1   2 2882.21   45.00
  -9  -1   2 3056.69   46.80
  -9  -1   2 3078.99   46.10
  -9  -1   2 3043.30   49.00
  -9  -1   2 2734.53   45.60
  10   0  -2 3069.69   74.69
  10   0  -2 3047.79   48.10
  10   0  -2 3122.99   46.40
  10   0  -2 3016.50   46.50
  10   0  -2 2971.90   81.69
  10   0  -2 3109.89   48.70
 -10   0   2 3025.60   46.50
 -10   0   2 3072.59   46.70
 -10   0   2 3088.59   50.49
 -10   0   2 3113.79   48.00
 -10   0   2 2964.80   74.29
  11  -1  -2   24.50    5.30
  11  -1  -2   27.50    3.10
  11  -1  -2   24.60    2.60
  11  -1  -2   27.00    2.40
  11  -1  -2   33.70    2.90
  11  -1  -2   25.00    4.10
 -11   1   2   43.00    3.60
 -11   1   2   28.80    5.60
 -11   1   2   35.90    2.90
 -11   1   2   30.80    2.70
 -11   1   2   35.10    3.00
 -11   1   2   35.20    4.20
 -11   1   2   33.70    2.80
  12  -2  -2    2.60    1.90
  12  -2  -2    6.60    3.50
  12  -2  -2    0.30    3.20
  12  -2  -2    3.20    2.10
  12  -2  -2    1.60    1.90
  12  -2  -2    2.60    1.60
 -12   2   2    0.70    1.90
 -12   2   2    2.70    1.50
 -12   2   2    2.90    1.90
 -12   2   2    3.20    2.00
 -12   2   2    3.10    2.10
  13  -3  -2  223.88    9.20
  13  -3  -2  208.78    9.70
  13  -3  -2  232.78   10.20
  13  -3  -2  224.68   19.10
 -13   3   2  222.98    8.50
 -13   3   2  218.88    9.30
 -13   3   2  224.18   10.10
 -13   3   2  233.78    9.40
 -13   3   2  239.08   11.70
  14  -4  -2  421.16   16.10
  14  -4  -2  415.06   14.40
  14  -4  -2  390.66   27.50
 -14   4   2  420.76   17.80
 -14   4   2  417.16   12.50
 -14   4   2  405.16   15.40
 -14   4   2  416.66   14.80
  15  -5  -2   33.50    6.90
  15  -5  -2   21.10   12.40
  15  -5  -2   37.40    5.80
 -15   5   2   32.20    5.60
  16  -6  -2   41.80   15.20
  16  -6  -2   70.89    9.00
  16  -6  -2   59.99    9.50
 -16   6   2   60.29    9.10
 -16   6   2   66.89    9.10
   3   7  -1   15.80    7.60
   4   6  -1  180.28   10.90
   4   6  -1  196.88   17.40
   4   6  -1  184.18   12.60
  -4  -6   1  186.58   10.70
  -4  -6   1  185.08   11.40
   5   5  -1  133.69    7.90
   5   5  -1  125.89    8.80
  -5  -5   1  122.69    7.80
  -5  -5   1  131.29    8.50
   6   4  -1   81.69    6.70
   6   4  -1   77.09    5.80
   6   4  -1   95.49    5.70
   6   4  -1   92.09    6.60
  -6  -4   1   92.09    6.00
  -6  -4   1   93.89    6.40
  -6  -4   1   95.49    5.20
  -6  -4   1   93.09    6.00
   7   3  -1  482.55   21.30
   7   3  -1  464.05   12.20
   7   3  -1  468.95   12.90
   7   3  -1  464.45   10.80
   7   3  -1  448.26   13.40
  -7  -3   1  437.96   12.20
  -7  -3   1  471.55   12.20
  -7  -3   1  443.56   10.60
  -7  -3   1  449.06   12.90
  -7  -3   1  438.46   11.70
   8   2  -1   49.80    3.90
   8   2  -1   53.49    2.30
   8   2  -1   48.50    6.70
   8   2  -1   52.19    3.50
   8   2  -1   51.19    3.40
   8   2  -1   51.59    3.20
  -8  -2   1   42.60    3.10
  -8  -2   1   42.70    3.30
  -8  -2   1   44.80    3.20
  -8  -2   1   48.40    3.20
  -8  -2   1   49.50    2.20
   9   1  -1  829.42   26.70
   9   1  -1  864.81   16.80
   9   1  -1  837.02   16.00
   9   1  -1  877.11   15.30
   9   1  -1  852.61   15.60
  -9  -1   1  843.62   15.90
  -9  -1   1  829.62   15.30
  -9  -1   1  859.41   26.90
  -9  -1   1  850.01   15.60
  -9  -1   1  832.92   16.30
  10   0  -1  833.22   25.40
  10   0  -1  835.42   15.00
  10   0  -1  808.92   15.80
  10   0  -1  816.62   27.70
  10   0  -1  845.52   16.60
  10   0  -1  820.22   15.30
  10   0  -1  840.12   15.30
 -10   0   1  811.72   15.70
 -10   0   1  840.62   25.40
 -10   0   1  804.52   15.00
 -10   0   1  807.42   15.30
 -10   0   1  814.62   16.10
  11  -1  -1  642.84   13.80
  11  -1  -1  633.04   14.90
  11  -1  -1  691.63   22.30
  11  -1  -1  666.63   14.60
  11  -1  -1  676.13   25.10
  11  -1  -1  656.33   14.50
  11  -1  -1  638.94   13.50
 -11   1   1  668.13   14.00
 -11   1   1  664.03   24.70
 -11   1   1  661.23   21.50
 -11   1   1  666.73   15.00
 -11   1   1  642.34   13.80
 -11   1   1  622.14   14.40
  12  -2  -1  283.57    9.20
  12  -2  -1  289.57    8.90
  12  -2  -1  320.87   18.10
  12  -2  -1  283.97   10.00
  12  -2  -1  291.77    9.80
  12  -2  -1  296.27    9.90
 -12   2   1  285.07    9.90
 -12   2   1  268.07   15.90
 -12   2   1  274.87    9.20
 -12   2   1  278.57    9.70
 -12   2   1  281.57   13.40
 -12   2   1  283.07    9.20
  13  -3  -1  121.69    6.90
  13  -3  -1  115.79    7.20
  13  -3  -1  127.99   15.10
 -13   3   1  104.79    7.20
 -13   3   1  120.79    5.60
 -13   3   1  100.89    9.60
  14  -4  -1  232.28   10.80
  14  -4  -1  243.38   11.80
  14  -4  -1  255.77   22.30
 -14   4   1  223.48   11.30
 -14   4   1  264.17   11.50
 -14   4   1  196.68   15.30
 -14   4   1  240.78    8.40
  15  -5  -1    1.10    3.80
  15  -5  -1   -6.20    8.90
  15  -5  -1    3.70    4.50
 -15   5   1   -4.90    3.50
 -15   5   1    4.10    4.00
  16  -6  -1  112.09   19.40
  16  -6  -1  170.78   13.10
  16  -6  -1  138.59   11.00
 -16   6   1  140.79   11.20
   3   7   0   -7.90    5.50
   3   7   0    3.50    4.90
  -3  -7   0   -4.00    4.30
  -3  -7   0    3.40    3.50
   4   6   0  184.38   15.50
   4   6   0  178.78   11.20
   4   6   0  179.28   12.90
  -4  -6   0  182.98   11.20
  -4  -6   0  186.78   10.90
   5   5   0  587.24   26.60
   5   5   0  578.84   18.20
   5   5   0  593.74   20.30
  -5  -5   0  588.14   17.40
  -5  -5   0  599.04   19.00
   6   4   0   60.29    5.80
   6   4   0   57.19    5.00
   6   4   0   65.69    8.30
  -6  -4   0   74.99    6.20
  -6  -4   0   71.69    4.60
  -6  -4   0   66.99    5.10
   7   3   0 1387.76   42.10
   7   3   0 1440.86   29.00
   7   3   0 1408.76   28.00
   7   3   0 1416.26   29.90
   7   3   0 1532.75   29.40
  -7  -3   0 1440.56   27.90
  -7  -3   0 1451.45   28.90
  -7  -3   0 1510.05   31.80
  -7  -3   0 1438.06   26.00
  -7  -3   0 1391.46   27.30
   8   2   0  570.84   12.80
   8   2   0  574.94   21.10
   8   2   0  571.84   14.60
   8   2   0  592.34   13.50
   8   2   0  587.44   13.90
  -8  -2   0  596.74   10.90
  -8  -2   0  585.24   14.30
  -8  -2   0  601.74   13.40
  -8  -2   0  563.14   12.90
  -8  -2   0  582.34   13.90
   9   1   0 1009.60   20.20
   9   1   0 1009.80   19.40
   9   1   0  996.70   29.80
   9   1   0  990.80   18.20
   9   1   0  986.00   18.80
  -9  -1   0 1015.30   29.70
  -9  -1   0 1017.40   16.00
  -9  -1   0 1020.00   18.50
  -9  -1   0 1004.30   18.80
  -9  -1   0 1016.90   19.90
  -9  -1   0  983.20   19.30
  10   0   0   55.49    3.50
  10   0   0   44.90    5.20
  10   0   0   53.79    2.60
  10   0   0   49.80    3.80
  10   0   0   55.79    6.00
  10   0   0   55.09    2.90
  10   0   0   51.89    3.20
 -10   0   0   55.39    3.20
 -10   0   0   53.79    5.30
 -10   0   0   49.40    3.10
 -10   0   0   54.09    3.20
 -10   0   0   55.59    2.80
 -10   0   0   52.49    3.40
  11  -1   0 1724.43   49.70
  11  -1   0 1779.32   32.10
  11  -1   0 1769.82   30.90
  11  -1   0 1736.03   47.20
  11  -1   0 1770.72   32.70
  11  -1   0 1764.72   30.40
  11  -1   0 1790.22   31.70
 -11   1   0 1802.92   32.00
 -11   1   0 1752.62   32.10
 -11   1   0 1786.22   47.70
 -11   1   0 1740.43   30.60
 -11   1   0 1806.92   32.70
 -11   1   0 1753.02   49.70
 -11   1   0 1818.32   31.00
  12  -2   0 1080.29   23.10
  12  -2   0 1070.69   22.20
  12  -2   0 1082.89   23.10
  12  -2   0 1049.30   23.60
  12  -2   0 1074.79   18.90
  12  -2   0 1110.39   37.30
  12  -2   0 1079.29   21.70
 -12   2   0 1062.29   23.70
 -12   2   0 1107.59   34.20
 -12   2   0 1067.39   36.50
 -12   2   0 1089.79   22.20
 -12   2   0 1093.79   23.40
 -12   2   0 1044.10   21.90
 -12   2   0 1077.29   23.50
  13  -3   0  116.29    4.40
  13  -3   0  118.89    6.70
  13  -3   0  107.39    7.40
  13  -3   0  122.89   12.90
 -13   3   0  119.69    7.70
 -13   3   0  120.09    6.70
 -13   3   0  115.89   10.70
 -13   3   0  139.89    8.30
  14  -4   0  210.18    6.80
  14  -4   0  216.98   11.10
  14  -4   0  205.58   19.90
  14  -4   0  204.58   10.20
 -14   4   0  199.68   11.30
 -14   4   0  216.48   10.10
 -14   4   0  205.58   10.90
  15  -5   0   21.90    5.50
  15  -5   0   17.20    9.90
  15  -5   0   29.30    6.00
 -15   5   0   33.70    6.80
 -15   5   0   20.90    5.40
 -15   5   0   29.10    5.80
  16  -6   0   95.19    8.80
  16  -6   0  106.89   12.00
 -16   6   0  106.79   10.30
 -16   6   0  104.59    9.30
   3   7   1   94.39   10.80
   3   7   1   73.99   10.70
  -3  -7  -1  110.79   10.30
  -3  -7  -1   99.79   11.80
   4   6   1   81.39    8.70
   4   6   1   91.49   10.90
   4   6   1   87.99   10.40
  -4  -6  -1   83.69    8.80
  -4  -6  -1   90.39    9.90
   5   5   1  489.75   22.10
   5   5   1  512.05   17.00
   5   5   1  498.45   19.00
  -5  -5  -1  496.15   17.80
  -5  -5  -1  474.25   15.90
   6   4   1  122.39    8.20
   6   4   1  125.99   10.00
   6   4   1  120.49    7.30
  -6  -4  -1  125.19    6.50
  -6  -4  -1  126.49    7.00
  -6  -4  -1  121.99    8.00
   7   3   1  872.41   20.70
   7   3   1  856.31   20.00
   7   3   1  868.41   30.80
   7   3   1  870.91   28.10
   7   3   1  865.31   21.80
  -7  -3  -1  859.21   19.50
  -7  -3  -1  867.31   19.80
  -7  -3  -1  869.51   20.70
  -7  -3  -1  865.31   18.10
   8   2   1  264.27    9.60
   8   2   1  271.17   12.80
   8   2   1  271.77    9.00
   8   2   1  272.67    8.40
   8   2   1  285.47    9.00
  -8  -2  -1  275.57    8.90
  -8  -2  -1  273.17    9.20
  -8  -2  -1  271.47    8.40
  -8  -2  -1  269.87   12.50
  -8  -2  -1  282.77    9.80
   9   1   1 3205.38   76.69
   9   1   1 3200.48   51.99
   9   1   1 3068.39   50.49
   9   1   1 3126.79   49.80
   9   1   1 3101.09   52.89
  -9  -1  -1 3085.59   52.59
  -9  -1  -1 3174.58   50.49
  -9  -1  -1 3108.69   75.89
  -9  -1  -1 3073.49   49.90
  -9  -1  -1 3099.49   51.89
  10   0   1   45.10    3.50
  10   0   1   47.20    3.00
  10   0   1   50.29    3.90
  10   0   1   49.50    3.10
  10   0   1   46.20    4.30
  10   0   1   40.20    3.20
  10   0   1   55.39    6.70
 -10   0  -1   51.99    6.70
 -10   0  -1   49.30    3.10
 -10   0  -1   52.69    3.40
 -10   0  -1   44.50    3.40
 -10   0  -1   49.50    3.20
 -10   0  -1   44.80    3.90
  11  -1   1  847.92   17.90
  11  -1   1  867.11   18.50
  11  -1   1  854.21   19.20
  11  -1   1  870.91   17.50
  11  -1   1  864.01   27.20
  11  -1   1  875.61   18.50
 -11   1  -1  834.72   28.30
 -11   1  -1  854.21   19.40
 -11   1  -1  840.72   18.70
 -11   1  -1  819.22   18.30
 -11   1  -1  821.22   26.90
 -11   1  -1  841.82   17.80
 -11   1  -1  820.22   17.40
  12  -2   1   16.80    3.50
  12  -2   1   13.30    5.40
  12  -2   1   14.40    3.00
  12  -2   1   18.00    3.10
  12  -2   1   12.50    2.80
  12  -2   1   20.10    2.80
  12  -2   1   17.10    2.80
 -12   2  -1    8.90    5.50
 -12   2  -1   12.70    2.80
 -12   2  -1   11.30    2.80
 -12   2  -1   18.00    3.00
 -12   2  -1   14.80    2.70
 -12   2  -1   17.10    3.30
 -12   2  -1    9.40    4.10
  13  -3   1  891.11   35.20
  13  -3   1  858.01   21.10
  13  -3   1  912.51   18.50
  13  -3   1  884.51   22.80
 -13   3  -1  905.01   23.10
 -13   3  -1  889.21   21.30
 -13   3  -1  937.91   23.40
  14  -4   1   98.49    5.60
  14  -4   1   95.59    7.60
  14  -4   1   85.39   13.20
  14  -4   1   88.49    6.80
 -14   4  -1   79.99    7.30
 -14   4  -1   77.59    8.20
  15  -5   1  185.68   11.60
  15  -5   1  182.18   10.60
  15  -5   1  183.18    8.20
 -15   5  -1  187.78   12.40
 -15   5  -1  195.08   12.10
 -15   5  -1  185.98   10.60
  16  -6   1    8.30    5.40
  16  -6   1   18.40    6.10
 -16   6  -1   21.00    6.10
 -16   6  -1   17.10    5.80
 -16   6  -1   10.20    5.60
   3   7   2   24.40    6.20
   3   7   2   37.60    9.30
  -3  -7  -2   28.40    6.40
  -3  -7  -2   29.60    7.80
   4   6   2  249.38   14.70
   4   6   2  242.98   13.70
  -4  -6  -2  250.27   13.00
  -4  -6  -2  231.28   13.30
   5   5   2    6.10    4.60
   5   5   2    7.20    3.30
   5   5   2    6.70    3.40
  -5  -5  -2    6.40    3.10
  -5  -5  -2    2.90    2.80
   6   4   2  122.59    8.60
   6   4   2  125.59    8.30
   6   4   2  130.09    9.40
  -6  -4  -2  132.49    8.10
  -6  -4  -2  141.29    8.50
   7   3   2   93.19    7.90
   7   3   2   79.79    5.70
   7   3   2  101.89    6.90
   7   3   2   81.19   10.50
  -7  -3  -2   85.89    6.00
  -7  -3  -2   83.59    5.50
   8   2   2 2308.57   58.89
   8   2   2 2253.37   40.60
   8   2   2 2284.87   39.60
   8   2   2 2273.87   41.50
   8   2   2 2266.47   59.09
   8   2   2 2227.78   42.60
  -8  -2  -2 2327.07   42.70
  -8  -2  -2 2263.57   40.20
  -8  -2  -2 2320.77   42.10
  -8  -2  -2 2357.86   58.39
  -8  -2  -2 2251.67   39.70
   9   1   2  561.34   15.50
   9   1   2  533.25   14.60
   9   1   2  551.74   13.70
   9   1   2  569.54   14.00
   9   1   2  561.84   20.90
   9   1   2  566.74   13.10
  -9  -1  -2  555.64   20.50
  -9  -1  -2  554.34   14.60
  -9  -1  -2  545.05   13.50
  -9  -1  -2  549.15   13.10
  -9  -1  -2  536.45   14.00
  10   0   2   30.60    3.90
  10   0   2   40.30    3.40
  10   0   2   34.50    3.70
  10   0   2   45.60    3.20
  10   0   2   34.00    3.30
 -10   0  -2   34.10    5.60
 -10   0  -2   36.80    3.30
 -10   0  -2   35.10    3.30
 -10   0  -2   35.30    4.10
 -10   0  -2   34.70    3.40
 -10   0  -2   33.20    2.90
  11  -1   2  139.29    6.50
  11  -1   2  136.39    8.50
  11  -1   2  137.09    6.40
  11  -1   2  132.19    5.70
  11  -1   2  135.69    6.70
  11  -1   2  137.69    6.30
 -11   1  -2  143.89    6.20
 -11   1  -2  139.09    5.90
 -11   1  -2  142.69    7.00
 -11   1  -2  141.69    8.40
 -11   1  -2  138.99    6.50
 -11   1  -2  135.39    6.60
 -11   1  -2  146.59   11.50
  12  -2   2  655.03   15.80
  12  -2   2  657.93   24.70
  12  -2   2  624.14   16.20
  12  -2   2  643.44   15.50
  12  -2   2  639.64   17.50
 -12   2  -2  660.73   17.90
 -12   2  -2  631.74   17.60
 -12   2  -2  633.84   24.70
 -12   2  -2  633.94   17.30
 -12   2  -2  652.23   16.10
  13  -3   2  311.77   10.60
  13  -3   2  318.67   19.10
  13  -3   2  323.37   12.80
  13  -3   2  313.77   11.50
 -13   3  -2  315.67   11.70
 -13   3  -2  310.27   12.50
 -13   3  -2  300.97   12.70
  14  -4   2  325.67   11.40
  14  -4   2  323.57   14.20
  14  -4   2  342.87   13.60
 -14   4  -2  313.67   13.00
 -14   4  -2  332.87   14.70
 -14   4  -2  332.47   14.80
  15  -5   2   24.80    4.40
  15  -5   2   19.20    5.20
  15  -5   2   17.70    5.90
 -15   5  -2   16.10    4.30
 -15   5  -2    8.80    5.10
 -15   5  -2   19.50    6.30
  16  -6   2  167.58   10.40
 -16   6  -2  147.89   12.60
 -16   6  -2  166.78   12.10
   3   7   3    4.30    7.20
   4   6   3    7.50    6.10
   4   6   3   24.80    6.30
  -4  -6  -3   11.60    5.80
  -4  -6  -3   16.60    5.40
   5   5   3   84.49   10.20
   5   5   3   86.09    9.00
  -5  -5  -3   92.19    8.30
  -5  -5  -3  102.49    8.50
   6   4   3  156.18    9.10
   6   4   3  164.48   10.70
   6   4   3  142.89   10.10
  -6  -4  -3  151.68    9.30
  -6  -4  -3  146.09    8.30
   7   3   3   55.69    8.00
   7   3   3   72.29    5.80
   7   3   3   72.49    6.80
   7   3   3   69.49    8.00
  -7  -3  -3   71.39    5.30
  -7  -3  -3   83.29    6.70
  -7  -3  -3   72.79    6.00
   8   2   3  240.18    9.30
   8   2   3  238.28   10.70
   8   2   3  244.28   13.10
   8   2   3  251.97   10.50
   8   2   3  254.47    9.00
  -8  -2  -3  233.28   10.10
  -8  -2  -3  218.78    8.60
  -8  -2  -3  220.78   11.90
  -8  -2  -3  232.38    9.70
   9   1   3 2088.39   36.00
   9   1   3 2022.70   38.70
   9   1   3 1973.50   36.60
  -9  -1  -3 1986.10   37.90
  -9  -1  -3 1963.20   35.70
  -9  -1  -3 2092.39   55.49
  -9  -1  -3 2025.60   38.80
  10   0   3   25.30    4.00
  10   0   3   25.20    3.60
  10   0   3   27.50    3.30
 -10   0  -3   21.90    3.80
 -10   0  -3   20.40    3.10
 -10   0  -3   15.00    6.10
 -10   0  -3   21.40    3.30
 -10   0  -3   21.60    3.50
  11  -1   3  490.65   13.50
  11  -1   3  483.75   14.20
  11  -1   3  497.35   12.80
 -11   1  -3  492.95   14.70
 -11   1  -3  475.65   14.70
 -11   1  -3  483.15   12.80
 -11   1  -3  460.85   13.90
 -11   1  -3  465.75   16.50
  12  -2   3   64.79    5.80
  12  -2   3   56.59    5.20
  12  -2   3   65.39    4.60
  12  -2   3   66.49    5.50
 -12   2  -3   64.09    4.70
 -12   2  -3   64.09    7.80
 -12   2  -3   70.39    5.80
 -12   2  -3   63.89    6.10
 -12   2  -3   65.49    5.80
  13  -3   3  642.44   17.80
  13  -3   3  647.54   18.20
  13  -3   3  667.73   19.50
 -13   3  -3  642.54   17.90
 -13   3  -3  666.23   19.90
 -13   3  -3  672.53   20.50
  14  -4   3   24.80    4.70
  14  -4   3   28.70    5.60
  14  -4   3   26.50    5.20
 -14   4  -3   23.50    5.60
 -14   4  -3   21.00    4.20
 -14   4  -3   23.50    5.10
  15  -5   3   87.89    7.40
  15  -5   3   96.49    8.90
 -15   5  -3   87.69   10.30
 -15   5  -3   96.39    9.50
 -15   5  -3   84.39   10.10
  16  -6   3   15.60    5.00
   4   6   4   53.49    9.90
   4   6   4   47.30    7.50
  -4  -6  -4   40.80    8.20
  -4  -6  -4   48.90    7.70
   5   5   4   37.60    6.30
   5   5   4   39.30    7.50
  -5  -5  -4   33.40    6.10
  -5  -5  -4   42.10    6.30
   6   4   4   54.99    7.20
   6   4   4   49.99    7.00
  -6  -4  -4   54.99    6.20
  -6  -4  -4   47.50    6.90
   7   3   4  274.77   14.30
   7   3   4  265.67   11.20
   7   3   4  277.87   12.70
  -7  -3  -4  261.67   10.80
  -7  -3  -4  271.77   12.20
   8   2   4  140.19    7.10
   8   2   4  123.79    6.30
   8   2   4  127.09    7.20
   8   2   4  133.19    8.20
  -8  -2  -4  117.79    6.70
  -8  -2  -4  121.09    7.60
  -8  -2  -4  123.69    7.70
  -8  -2  -4  134.89    9.70
   9   1   4  210.08    8.60
   9   1   4  218.88    9.70
   9   1   4  211.28    8.30
  -9  -1  -4  204.68    9.10
  -9  -1  -4  211.08    9.60
  -9  -1  -4  214.58    8.30
  -9  -1  -4  204.78   14.30
  10   0   4   30.40    4.10
  10   0   4   28.50    3.80
  10   0   4   30.60    4.50
 -10   0  -4   30.60    4.20
 -10   0  -4   28.30    4.60
 -10   0  -4   28.90    4.50
 -10   0  -4   30.30    3.90
  11  -1   4  353.76   12.20
  11  -1   4  366.76   11.20
  11  -1   4  372.96   12.00
 -11   1  -4  346.47   11.10
 -11   1  -4  370.86   12.80
 -11   1  -4  385.26   13.30
 -11   1  -4  365.86   12.60
 -11   1  -4  373.56   13.90
  12  -2   4    1.80    2.30
  12  -2   4    1.70    3.30
  12  -2   4    2.60    2.70
  12  -2   4    6.10    3.00
 -12   2  -4   -3.00    3.40
 -12   2  -4    6.80    3.20
 -12   2  -4    6.10    3.30
 -12   2  -4    3.20    3.10
 -12   2  -4    4.30    2.70
  13  -3   4  156.38    8.80
  13  -3   4  168.98    9.40
  13  -3   4  142.19    8.60
 -13   3  -4  153.28    8.50
 -13   3  -4  152.18   10.50
 -13   3  -4  179.08   10.10
  14  -4   4   89.69    7.80
  14  -4   4   93.39    7.90
 -14   4  -4   87.59    9.40
 -14   4  -4   93.89    8.70
  15  -5   4    9.00    4.60
  15  -5   4   21.70    5.80
 -15   5  -4    6.60    5.60
 -15   5  -4   14.40    5.00
  16  -6   4   28.40    6.60
   5   5   5    5.00    4.80
  -5  -5  -5    8.30    5.10
   6   4   5   35.40    6.70
   6   4   5   36.90    5.80
  -6  -4  -5   32.30    5.70
  -6  -4  -5   40.80    6.30
   7   3   5   53.99    7.20
   7   3   5   60.89    7.00
  -7  -3  -5   58.09    6.40
  -7  -3  -5   60.89    7.00
   8   2   5  156.48    9.10
   8   2   5  148.79    8.50
  -8  -2  -5  154.58    9.00
  -8  -2  -5  145.29    7.80
   9   1   5   85.49    5.70
   9   1   5   93.39    6.60
   9   1   5   84.69    6.60
  -9  -1  -5   77.29    5.50
  -9  -1  -5   74.79    6.30
  -9  -1  -5   77.69    7.30
  10   0   5    2.30    2.60
  10   0   5    2.50    2.70
  10   0   5    4.00    2.40
 -10   0  -5    5.40    2.80
 -10   0  -5    5.20    2.40
 -10   0  -5    4.90    2.80
  11  -1   5    4.40    2.80
  11  -1   5    5.00    3.20
  11  -1   5    6.60    4.10
 -11   1  -5    6.20    3.00
 -11   1  -5    3.70    2.60
 -11   1  -5    6.70    2.70
  12  -2   5   53.69    6.80
  12  -2   5   61.19    6.20
 -12   2  -5   65.69    7.60
 -12   2  -5   54.39    6.50
  13  -3   5   39.40    6.70
  13  -3   5   40.10    5.80
 -13   3  -5   37.90    6.40
 -13   3  -5   42.20    6.50
  14  -4   5   27.90    6.00
  14  -4   5   27.80    5.40
 -14   4  -5   29.10    6.50
 -14   4  -5   34.10    7.40
  15  -5   5    9.30    5.10
   6   4   6   68.89    8.40
  -6  -4  -6   69.99    8.90
   7   3   6  107.09    8.40
  -7  -3  -6   98.09    8.60
   8   2   6   27.20    4.90
  -8  -2  -6   27.60    5.40
   9   1   6   57.09    6.20
  -9  -1  -6   43.30    6.30
  -9  -1  -6   49.50    6.20
  10   0   6   12.50    3.60
 -10   0  -6    8.70    3.60
 -10   0  -6    3.70    3.60
  11  -1   6   95.09    7.10
  11  -1   6   86.09    9.20
 -11   1  -6   77.89    8.80
 -11   1  -6   86.99    7.30
  12  -2   6   49.00    7.60
  12  -2   6   56.79    6.30
 -12   2  -6   55.89    7.00
 -12   2  -6   53.49    7.90
  13  -3   6   59.99    6.50
  13  -3   6   57.89    8.30
 -13   3  -6   52.29    7.90
 -13   3  -6   51.39    7.50
  14  -4   6   -5.20    3.80
  15  -5   6   20.70    6.20
   7   3   7    4.80    4.00
   8   2   7   10.20    3.90
  -8  -2  -7   11.60    4.60
  -8  -2  -7    7.70    4.80
   9   1   7    4.90    3.00
  -9  -1  -7   -3.60    2.90
  -9  -1  -7    3.50    4.30
  10   0   7    2.30    3.20
  10   0   7    0.50    3.60
 -10   0  -7    1.00    4.10
 -10   0  -7    2.10    3.00
  11  -1   7   70.59    8.90
  11  -1   7   88.49    7.10
 -11   1  -7   73.89    8.10
 -11   1  -7   65.19    9.30
  12  -2   7   39.10    5.60
  12  -2   7   31.30    6.60
 -12   2  -7   36.90    6.20
  13  -3   7   66.49    9.50
  14  -4   7   46.20    8.30
   8   2   8    9.80    5.80
   9   1   8   16.10    6.50
   9   1   8   26.20    5.30
  10   0   8    9.00    4.30
  10   0   8   -1.00    4.90
  11  -1   8   58.29    8.90
  12  -2   8   35.50    8.00
 -10  -2   9   15.10    5.70
 -11  -1   9   37.10   10.80
 -11  -1   9   43.40    7.40
 -12   0   9   28.00   10.40
 -12   0   9   61.19    7.80
 -13   1   9    9.50    6.90
  -8  -4   8    8.00    5.60
  -9  -3   8   20.10    6.20
  10   2  -8   21.70    5.90
 -10  -2   8   20.40    5.90
 -10  -2   8   17.50    8.00
  11   1  -8   78.19    9.40
 -11  -1   8   82.39    9.00
 -11  -1   8   80.79   11.50
 -12   0   8  144.59   13.60
 -12   0   8  154.98    9.60
 -13   1   8   53.29    9.30
 -14   2   8    6.80    7.30
 -15   3   8   12.10    6.70
  -7  -5   7    9.80    6.40
   8   4  -7    5.70    3.70
  -8  -4   7    2.70    3.70
   9   3  -7   24.80    5.40
  -9  -3   7   15.40    6.40
  -9  -3   7   24.50    5.40
  10   2  -7   42.80    9.10
  10   2  -7   34.40    6.00
 -10  -2   7   29.80    7.20
 -10  -2   7   33.20    5.70
  11   1  -7   79.99    8.70
  11   1  -7   98.09   12.80
  11   1  -7   59.39   10.30
 -11  -1   7   82.19    7.20
 -11  -1   7   79.69    9.90
  12   0  -7  360.16   21.40
  12   0  -7  370.36   24.60
 -12   0   7  370.46   17.70
 -12   0   7  375.76   13.50
  13  -1  -7  139.19   16.20
 -13   1   7  124.29   10.50
 -13   1   7  118.59    7.20
  14  -2  -7   56.39    5.40
  14  -2  -7   39.30   11.90
 -14   2   7   35.90    8.00
  15  -3  -7    8.00   11.70
  15  -3  -7   38.10    5.80
 -15   3   7   37.70    8.80
 -15   3   7   53.29    5.50
  16  -4  -7  -22.10   14.40
 -16   4   7   40.90    9.10
  -7  -5   6   39.30    7.10
   8   4  -6  117.29    8.90
  -8  -4   6  111.19    9.70
   9   3  -6   10.10    3.70
  -9  -3   6   13.00    4.60
  -9  -3   6   14.30    5.00
  10   2  -6   48.00    6.10
 -10  -2   6   45.40    6.80
 -10  -2   6   45.60    6.30
  11   1  -6   56.39   10.50
  11   1  -6   50.59    6.30
  11   1  -6   39.20    8.20
 -11  -1   6   52.39    6.00
 -11  -1   6   63.79    7.90
  12   0  -6   82.09    2.00
  12   0  -6   93.39   12.50
  12   0  -6   83.49    9.90
 -12   0   6   62.59    7.70
 -12   0   6   74.19    5.60
  13  -1  -6   29.60    3.40
  13  -1  -6   29.70    8.30
  13  -1  -6   24.40    5.10
 -13   1   6   20.90    5.10
 -13   1   6   25.50    2.00
 -13   1   6   27.00    3.80
  14  -2  -6   49.70   11.60
  14  -2  -6   43.60    5.00
 -14   2   6   39.40    4.10
 -14   2   6   45.20    7.10
  15  -3  -6    7.20    9.30
  15  -3  -6   20.30    4.40
 -15   3   6   17.50    3.90
 -15   3   6    8.10    5.40
  16  -4  -6    9.30    4.40
 -16   4   6   14.50    5.10
 -16   4   6   17.00    4.50
 -17   5   6   24.00    7.40
   6   6  -5   40.00    8.00
  -6  -6   5   44.20    5.50
   7   5  -5  218.78   11.50
   7   5  -5  209.88   10.80
  -7  -5   5  208.48    8.40
  -7  -5   5  198.48   12.10
   8   4  -5   70.19    5.80
   8   4  -5   75.79    6.80
  -8  -4   5   73.39    4.30
  -8  -4   5   62.29    7.80
  -8  -4   5   80.69    7.60
   9   3  -5  510.95   12.20
   9   3  -5  523.35   16.30
  -9  -3   5  498.45   15.80
  -9  -3   5  515.15   16.80
  -9  -3   5  466.55    8.10
  10   2  -5  206.28    4.10
  10   2  -5  258.37    4.40
  10   2  -5  254.97   10.60
 -10  -2   5  238.28   10.20
 -10  -2   5  238.08   10.90
  11   1  -5   27.40    6.60
 -11  -1   5   36.40    4.80
 -11  -1   5   26.20    5.10
  12   0  -5    5.80    3.70
  12   0  -5    4.50    1.10
  12   0  -5    5.60    1.00
  12   0  -5    0.40    4.30
 -12   0   5    5.00    2.20
 -12   0   5    5.40    3.70
  13  -1  -5   53.59    3.00
  13  -1  -5   56.29    3.90
  13  -1  -5   45.30    9.60
  13  -1  -5   54.69    7.10
  13  -1  -5   53.39    4.00
 -13   1   5   54.69    3.30
 -13   1   5   61.29    3.40
 -13   1   5   64.89    4.20
 -13   1   5   47.20    6.30
  14  -2  -5   25.80    4.40
  14  -2  -5   33.20    9.50
  14  -2  -5   33.80    4.30
 -14   2   5   30.60    6.10
 -14   2   5   34.20    3.90
  15  -3  -5  112.99   17.10
  15  -3  -5  133.09    8.50
 -15   3   5  124.59    9.00
 -15   3   5  121.19    7.50
  16  -4  -5   -2.40    3.20
  16  -4  -5  -18.60    9.70
 -16   4   5    3.30    3.30
 -16   4   5    9.80    4.30
  17  -5  -5  -25.20   13.20
 -17   5   5   13.90    5.50
   6   6  -4   -0.40    4.00
  -6  -6   4    2.40    3.30
   7   5  -4   15.10    3.90
   7   5  -4    7.00    3.60
  -7  -5   4   13.50    3.40
   8   4  -4  163.58    8.40
   8   4  -4  160.48    8.40
  -8  -4   4  175.28    9.60
  -8  -4   4  184.58    7.10
  -8  -4   4  171.88    7.80
   9   3  -4  122.39    6.70
   9   3  -4  115.89    4.60
   9   3  -4  116.79    5.90
   9   3  -4  116.39    5.40
  -9  -3   4  114.79    6.60
  -9  -3   4  117.79    7.30
  -9  -3   4  117.99    4.60
  -9  -3   4  117.49    4.50
  10   2  -4  788.82   14.90
  10   2  -4  791.72   14.50
  10   2  -4  810.22   19.10
 -10  -2   4  764.52   19.30
 -10  -2   4  789.12   19.20
  11   1  -4   78.29    2.00
  11   1  -4   89.49    2.20
  11   1  -4   82.19    9.60
 -11  -1   4   78.69    5.60
 -11  -1   4   79.99    5.10
  12   0  -4   52.59    7.10
  12   0  -4   61.39    2.90
  12   0  -4   61.99    1.70
  12   0  -4   62.99    9.00
  12   0  -4   62.49    3.00
  12   0  -4   65.69    1.80
 -12   0   4   59.79    2.00
 -12   0   4   59.49    5.50
 -12   0   4   60.29    3.90
 -12   0   4   64.29    2.10
  13  -1  -4   47.70    3.50
  13  -1  -4   39.50    8.10
  13  -1  -4   48.30    3.70
  13  -1  -4   35.80    5.30
  13  -1  -4   42.90    2.90
  13  -1  -4   43.20    3.00
 -13   1   4   39.10    2.80
 -13   1   4   46.10    3.20
 -13   1   4   45.50    2.80
 -13   1   4   42.50    3.10
 -13   1   4   43.30    5.50
 -13   1   4   43.40    2.90
  14  -2  -4   87.99    7.90
  14  -2  -4   93.79    5.30
  14  -2  -4   90.79   13.40
  14  -2  -4   82.69    5.90
  14  -2  -4   83.89    5.80
 -14   2   4   92.69    5.70
 -14   2   4   90.89    5.40
 -14   2   4   88.49    5.40
 -14   2   4   79.69    6.90
  15  -3  -4  105.29    6.60
  15  -3  -4   97.99    7.50
  15  -3  -4  114.09   17.00
 -15   3   4  117.59    8.30
 -15   3   4  114.59    7.20
 -15   3   4  112.49    7.70
  16  -4  -4   85.99    8.10
  16  -4  -4   84.19    6.90
  16  -4  -4   51.39   14.70
 -16   4   4   87.49    7.50
 -16   4   4   79.09    7.40
 -16   4   4   81.19    7.80
  17  -5  -4  -13.80    7.80
  17  -5  -4    4.80    4.60
 -17   5   4    4.50    4.30
 -17   5   4    3.60    4.10
   6   6  -3   -5.00    3.50
   6   6  -3    3.40    4.30
  -6  -6   3    8.30    3.70
   7   5  -3  157.08    9.70
   7   5  -3  149.99    8.60
  -7  -5   3  161.08    8.20
   8   4  -3   51.89    4.90
   8   4  -3   46.20    4.20
   8   4  -3   49.70    4.90
   8   4  -3   49.40    5.70
  -8  -4   3   47.70    4.00
  -8  -4   3   53.09    4.70
  -8  -4   3   48.90    4.50
   9   3  -3  167.48    6.90
   9   3  -3  157.68    7.00
   9   3  -3  173.48    6.20
   9   3  -3  170.88    6.80
  -9  -3   3  161.68    8.10
  -9  -3   3  160.68    6.60
  -9  -3   3  146.59    5.80
  10   2  -3   34.10    2.60
  10   2  -3   34.50    2.20
  10   2  -3   34.20    2.80
  10   2  -3   34.70    2.30
  10   2  -3   36.90    3.30
 -10  -2   3   28.50    2.20
 -10  -2   3   30.20    3.60
 -10  -2   3   28.70    3.60
 -10  -2   3   30.40    1.50
  11   1  -3 1207.48   39.30
  11   1  -3 1249.28   19.10
  11   1  -3 1221.28   19.20
  11   1  -3 1241.38   21.20
  11   1  -3 1210.18   20.60
 -11  -1   3 1222.98   19.30
 -11  -1   3 1227.38   24.90
 -11  -1   3 1236.18   19.40
 -11  -1   3 1252.77   23.30
  12   0  -3   26.20    2.20
  12   0  -3   29.20    1.90
  12   0  -3   22.80    4.30
  12   0  -3   30.40    2.50
  12   0  -3   21.30    6.00
  12   0  -3   28.30    1.90
 -12   0   3   28.80    1.60
 -12   0   3   28.80    2.10
 -12   0   3   32.40    3.90
 -12   0   3   30.50    2.50
  13  -1  -3  381.46    9.30
  13  -1  -3  381.06   20.80
  13  -1  -3  378.36   10.50
  13  -1  -3  396.96    9.40
  13  -1  -3  386.46   16.10
  13  -1  -3  370.16   10.20
 -13   1   3  388.86   10.10
 -13   1   3  380.96    9.80
 -13   1   3  377.26    9.60
 -13   1   3  381.06   11.90
  14  -2  -3   78.99    5.40
  14  -2  -3   76.49    5.50
  14  -2  -3   84.29    8.40
  14  -2  -3   86.29   12.30
  14  -2  -3   75.39    4.80
 -14   2   3   83.29    6.60
 -14   2   3   78.19    5.00
 -14   2   3   77.29    5.80
 -14   2   3   80.19    5.10
  15  -3  -3  380.36   13.40
  15  -3  -3  370.76   24.20
  15  -3  -3  368.86   12.20
  15  -3  -3  343.27   13.40
 -15   3   3  378.26   14.60
 -15   3   3  377.76   12.50
 -15   3   3  382.36   12.50
 -15   3   3  376.56   12.90
  16  -4  -3   49.99    7.00
  16  -4  -3   43.30    5.90
  16  -4  -3   45.80   11.60
 -16   4   3   55.39    6.70
 -16   4   3   49.99    6.80
 -16   4   3   49.20    5.90
  17  -5  -3   10.80    3.90
  17  -5  -3   16.70    5.70
  17  -5  -3  -10.00   11.00
 -17   5   3   16.20    4.40
 -17   5   3   19.50    5.20
 -17   5   3   20.80    5.40
  18  -6  -3   65.59    8.90
   5   7  -2   33.80    9.50
   6   6  -2    1.80    4.60
   6   6  -2   -2.80    3.60
  -6  -6   2    0.00    3.00
   7   5  -2  350.66   12.30
   7   5  -2  347.87   12.80
   7   5  -2  346.37   14.30
  -7  -5   2  360.16   12.70
  -7  -5   2  329.97   12.70
   8   4  -2   48.40    4.90
   8   4  -2   49.40    5.70
   8   4  -2   53.99    5.20
   8   4  -2   51.69    4.50
  -8  -4   2   48.00    5.00
  -8  -4   2   45.50    4.70
  -8  -4   2   45.80    3.80
  -8  -4   2   48.80    4.50
   9   3  -2  924.61   21.00
   9   3  -2  939.51   35.10
   9   3  -2  923.51   20.10
   9   3  -2  944.41   18.60
   9   3  -2  908.71   19.10
  -9  -3   2  934.01   19.10
  -9  -3   2  948.11   19.00
  -9  -3   2  931.21   18.40
  -9  -3   2  920.71   19.40
  -9  -3   2  929.81   18.00
  10   2  -2   62.39    8.10
  10   2  -2   66.69    4.10
  10   2  -2   53.49    3.20
  10   2  -2   54.19    3.50
  10   2  -2   63.29    3.00
  10   2  -2   57.59    3.10
 -10  -2   2   60.59    3.30
 -10  -2   2   69.19    3.90
 -10  -2   2   71.09    3.50
 -10  -2   2   60.59    3.40
  11   1  -2   35.50    2.20
  11   1  -2   34.10    2.80
  11   1  -2   31.10    2.20
  11   1  -2   32.20    2.40
  11   1  -2   25.20    4.70
 -11  -1   2   30.10    2.20
 -11  -1   2   27.80    2.10
 -11  -1   2   30.10    2.20
  12   0  -2 3931.41  106.39
  12   0  -2 3943.51   97.69
  12   0  -2 4030.00   64.69
  12   0  -2 4173.28   61.79
  12   0  -2 4088.19   62.09
  12   0  -2 4148.19   64.09
 -12   0   2 4116.69   63.99
 -12   0   2 4095.19   61.99
 -12   0   2 4094.79   62.19
 -12   0   2 4108.19   97.99
  13  -1  -2  464.85   18.20
  13  -1  -2  471.05   11.10
  13  -1  -2  487.75   12.50
  13  -1  -2  460.15   11.80
  13  -1  -2  467.25   22.40
  13  -1  -2  477.55   11.00
  13  -1  -2  472.25   12.30
 -13   1   2  455.85   12.40
 -13   1   2  459.15   21.90
 -13   1   2  471.35   12.00
 -13   1   2  464.85   11.80
 -13   1   2  472.25   11.30
 -13   1   2  471.05   17.90
 -13   1   2  491.35   11.40
  14  -2  -2  768.32   25.20
  14  -2  -2  765.62   18.40
  14  -2  -2  732.73   31.30
  14  -2  -2  741.73   17.10
  14  -2  -2  738.43   18.50
 -14   2   2  737.83   17.10
 -14   2   2  721.83   18.00
 -14   2   2  753.82   17.40
 -14   2   2  747.23   24.60
 -14   2   2  748.23   17.60
  15  -3  -2   83.49   13.10
  15  -3  -2   81.49    6.40
  15  -3  -2   87.39    6.20
 -15   3   2   84.69    7.70
 -15   3   2   83.89    6.30
 -15   3   2   79.79    6.00
 -15   3   2   84.89    6.30
 -15   3   2   86.49    5.70
  16  -4  -2  335.37   14.40
  16  -4  -2  333.87   12.80
  16  -4  -2  347.57   26.70
 -16   4   2  338.87   18.30
 -16   4   2  346.37   13.30
 -16   4   2  334.37   11.50
 -16   4   2  358.86   14.90
  17  -5  -2  154.28   22.60
  17  -5  -2  167.48   11.30
  17  -5  -2  164.28   10.00
 -17   5   2  161.38   10.20
  18  -6  -2   78.29    9.50
  18  -6  -2   46.90   17.00
  18  -6  -2   93.59   11.40
 -18   6   2   79.39    9.90
 -18   6   2   72.89    9.90
   5   7  -1   37.80    9.10
   6   6  -1   19.40    6.80
   6   6  -1   20.30    6.10
   6   6  -1   22.60    5.50
  -6  -6   1   11.00    4.60
  -6  -6   1   25.50    5.30
   7   5  -1  259.47   18.20
   7   5  -1  260.57   11.50
   7   5  -1  272.57   13.30
  -7  -5   1  262.97   11.50
  -7  -5   1  269.47   11.30
   8   4  -1   46.10    5.80
   8   4  -1   38.10    4.70
   8   4  -1   45.50    5.40
   8   4  -1   41.50    7.60
  -8  -4   1   46.40    5.20
  -8  -4   1   49.99    5.10
  -8  -4   1   50.29    3.70
  -8  -4   1   48.80    5.00
   9   3  -1  466.25   12.60
   9   3  -1  448.36   13.60
   9   3  -1  493.15   10.50
   9   3  -1  454.65   13.10
   9   3  -1  480.65   22.00
  -9  -3   1  477.35   12.50
  -9  -3   1  461.85   12.80
  -9  -3   1  490.55   10.50
  -9  -3   1  465.85   12.30
  10   2  -1  530.15   13.40
  10   2  -1  534.55   12.80
  10   2  -1  539.95   21.70
  10   2  -1  535.35   12.40
  10   2  -1  539.25   11.90
 -10  -2   1  525.05   11.90
 -10  -2   1  522.95   12.50
 -10  -2   1  537.75   13.00
 -10  -2   1  524.65   12.20
  11   1  -1  626.34   14.30
  11   1  -1  635.54   12.80
  11   1  -1  640.04   13.70
  11   1  -1  650.93   13.30
  11   1  -1  655.33   23.20
  11   1  -1  651.33   10.60
 -11  -1   1  647.04   13.60
 -11  -1   1  641.24   12.90
 -11  -1   1  627.34   13.20
 -11  -1   1  678.33   14.10
 -11  -1   1  637.04   22.90
  12   0  -1    1.90    1.60
  12   0  -1   -0.30    2.00
  12   0  -1    4.30    1.50
  12   0  -1    4.20    1.10
  12   0  -1    1.40    1.30
  12   0  -1    3.00    2.10
  12   0  -1    2.50    1.00
 -12   0   1    3.70    1.50
 -12   0   1    3.00    2.30
 -12   0   1    3.70    1.50
 -12   0   1    3.80    1.20
 -12   0   1    3.30    1.40
  13  -1  -1  270.37    8.10
  13  -1  -1  273.37    9.00
  13  -1  -1  282.27    8.50
  13  -1  -1  286.37    8.80
  13  -1  -1  273.27    7.90
  13  -1  -1  266.97   15.40
  13  -1  -1  271.47   13.50
 -13   1   1  247.78   14.60
 -13   1   1  261.27    8.90
 -13   1   1  260.37   12.90
 -13   1   1  251.07    8.50
 -13   1   1  274.97    8.30
 -13   1   1  253.87    7.80
  14  -2  -1  540.45   14.00
  14  -2  -1  540.55   14.70
  14  -2  -1  535.55   15.30
  14  -2  -1  523.15   25.10
  14  -2  -1  539.75   14.70
  14  -2  -1  558.64   21.20
 -14   2   1  527.05   14.00
 -14   2   1  547.85   21.10
 -14   2   1  532.35   14.00
 -14   2   1  539.85   14.90
 -14   2   1  529.65   14.90
  15  -3  -1  190.88    9.50
  15  -3  -1  195.58   18.10
  15  -3  -1  193.28    8.70
 -15   3   1  181.68    8.80
 -15   3   1  184.98   13.30
 -15   3   1  196.78    9.40
  16  -4  -1  110.89   16.40
  16  -4  -1  126.09    8.00
  16  -4  -1  115.99    9.10
 -16   4   1  130.59    8.90
 -16   4   1  126.79    8.10
 -16   4   1  124.29    6.50
  17  -5  -1   57.49    7.40
  17  -5  -1   52.39    8.20
  17  -5  -1   37.20   13.80
 -17   5   1   56.69    7.60
 -17   5   1   48.20    7.70
  18  -6  -1    4.30    9.10
  18  -6  -1   20.80    6.10
  18  -6  -1   30.60    7.70
 -18   6   1   21.30    6.50
   5   7   0   48.30    9.20
   5   7   0   64.09    8.50
  -5  -7   0   61.09    9.50
  -5  -7   0   53.99    7.90
   6   6   0   -4.20    4.20
   6   6   0   11.80    4.90
   6   6   0    0.50    3.80
  -6  -6   0   -1.50    3.30
  -6  -6   0    1.50    3.00
   7   5   0  252.67   11.80
   7   5   0  234.78   12.90
   7   5   0  236.98   16.50
  -7  -5   0  242.38   11.10
  -7  -5   0  247.18   11.90
   8   4   0   94.89    6.30
   8   4   0  107.79   10.40
   8   4   0  106.59    7.90
  -8  -4   0   92.59    6.90
  -8  -4   0   99.09    6.50
  -8  -4   0  104.59    5.30
   9   3   0  208.18    8.20
   9   3   0  213.38   13.20
   9   3   0  217.48    8.90
   9   3   0  214.58    9.60
  -9  -3   0  199.18    8.60
  -9  -3   0  212.18    6.20
  -9  -3   0  205.88    8.10
  -9  -3   0  219.88    8.30
  10   2   0  628.94   14.70
  10   2   0  624.94   15.10
  10   2   0  640.94   14.10
  10   2   0  628.94   16.00
  10   2   0  635.94   23.40
 -10  -2   0  631.44   14.20
 -10  -2   0  631.94   15.10
 -10  -2   0  636.64   11.10
 -10  -2   0  638.74   15.60
 -10  -2   0  629.54   23.10
 -10  -2   0  643.44   14.60
  11   1   0 1814.42   31.00
  11   1   0 1772.82   32.80
  11   1   0 1826.82   31.90
  11   1   0 1801.12   48.60
  11   1   0 1806.82   30.30
 -11  -1   0 1773.02   28.00
 -11  -1   0 1756.52   32.30
 -11  -1   0 1744.53   30.30
 -11  -1   0 1779.72   30.80
 -11  -1   0 1779.52   48.20
 -11  -1   0 1724.13   31.60
  12   0   0 1759.02   32.20
  12   0   0 1728.73   29.50
  12   0   0 1722.03   30.20
  12   0   0 1727.73   29.40
  12   0   0 1736.13   47.60
  12   0   0 1710.53   31.10
  12   0   0 1683.93   48.20
 -12   0   0 1695.13   29.60
 -12   0   0 1749.22   31.80
 -12   0   0 1753.62   29.60
 -12   0   0 1751.92   30.20
 -12   0   0 1722.63   47.00
 -12   0   0 1747.13   31.20
  13  -1   0  379.16   10.30
  13  -1   0  360.56   17.10
  13  -1   0  360.16   10.30
  13  -1   0  372.26   10.80
  13  -1   0  384.66   10.10
  13  -1   0  382.86   11.40
  13  -1   0  364.96   16.80
 -13   1   0  370.96   10.40
 -13   1   0  375.56   11.50
 -13   1   0  342.77    9.90
 -13   1   0  351.06   16.60
 -13   1   0  383.86   10.50
 -13   1   0  371.86   11.00
 -13   1   0  374.46   16.90
  14  -2   0  107.49    5.50
  14  -2   0  113.99   11.90
  14  -2   0   97.79    6.20
  14  -2   0  104.39    5.80
  14  -2   0  109.79    5.90
  14  -2   0  102.89    4.10
  14  -2   0  105.39    6.80
 -14   2   0  100.19    6.40
 -14   2   0   96.29    5.50
 -14   2   0  103.29   10.10
 -14   2   0  101.99    5.60
 -14   2   0  100.59    9.40
 -14   2   0   99.49    6.20
 -14   2   0  104.79    6.10
  15  -3   0  272.07   11.60
  15  -3   0  268.67    7.30
  15  -3   0  276.17   19.00
  15  -3   0  269.57   10.50
 -15   3   0  291.07   12.10
 -15   3   0  274.77   10.60
 -15   3   0  267.07   11.30
  16  -4   0  117.39    5.70
  16  -4   0  114.19    8.20
  16  -4   0  112.09    8.40
  16  -4   0   95.89   15.10
 -16   4   0  116.69    9.30
 -16   4   0   95.29    8.40
  17  -5   0   13.90    8.80
  17  -5   0   25.40    5.70
  17  -5   0   25.40    5.80
 -17   5   0   21.00    5.70
 -17   5   0   13.30    5.40
 -17   5   0   30.90    6.20
  18  -6   0   79.29   15.70
  18  -6   0  101.59    9.30
  18  -6   0  105.89   12.40
 -18   6   0  101.49   11.40
 -18   6   0  100.39   10.40
   5   7   1  170.18   14.90
   5   7   1  156.58   11.50
  -5  -7  -1  145.79   11.60
  -5  -7  -1  162.18   11.30
   6   6   1   13.10    5.10
   6   6   1   19.50    5.50
   6   6   1   13.10    6.20
  -6  -6  -1    5.30    4.60
  -6  -6  -1   12.70    4.70
   7   5   1   86.69    7.30
   7   5   1  103.39   10.60
   7   5   1   98.79    8.50
  -7  -5  -1  121.49    8.50
  -7  -5  -1  107.69    7.50
   8   4   1  694.83   26.40
   8   4   1  713.33   19.40
   8   4   1  677.03   21.00
  -8  -4  -1  694.33   18.60
  -8  -4  -1  719.13   20.20
  -8  -4  -1  682.83   16.60
   9   3   1  312.17   12.30
   9   3   1  315.27   16.60
   9   3   1  300.87   15.40
   9   3   1  315.67   11.20
  -9  -3  -1  317.47   10.70
  -9  -3  -1  326.47   10.90
  -9  -3  -1  318.57    9.00
  -9  -3  -1  303.37   11.30
  10   2   1  171.58   10.90
  10   2   1  174.78    7.20
  10   2   1  176.08    7.50
  10   2   1  175.68    6.70
  10   2   1  174.88    8.00
 -10  -2  -1  178.68    7.10
 -10  -2  -1  159.28   10.20
 -10  -2  -1  184.48    7.90
 -10  -2  -1  154.98    6.50
 -10  -2  -1  166.38    7.50
  11   1   1  791.02   17.70
  11   1   1  849.52   17.40
  11   1   1  848.62   18.50
  11   1   1  853.21   28.50
  11   1   1  842.32   19.40
 -11  -1  -1  876.81   18.10
 -11  -1  -1  879.01   28.00
 -11  -1  -1  825.22   16.10
 -11  -1  -1  864.11   19.40
 -11  -1  -1  865.61   18.70
 -11  -1  -1  838.22   17.40
  12   0   1 2186.48   39.70
  12   0   1 2075.39   37.20
  12   0   1 2201.38   38.50
  12   0   1 2138.99   55.99
  12   0   1 2192.48   58.29
  12   0   1 2191.38   36.70
  12   0   1 2176.78   37.30
 -12   0  -1 2169.68   39.30
 -12   0  -1 2143.29   38.60
 -12   0  -1 2179.08   57.99
 -12   0  -1 2204.58   37.40
 -12   0  -1 2144.39   37.20
 -12   0  -1 2113.79   36.60
  13  -1   1 1647.64   32.10
  13  -1   1 1609.54   29.30
  13  -1   1 1623.04   30.80
  13  -1   1 1612.44   31.00
  13  -1   1 1628.84   47.00
  13  -1   1 1587.94   30.00
  13  -1   1 1603.04   46.00
 -13   1  -1 1585.24   31.30
 -13   1  -1 1619.54   29.60
 -13   1  -1 1591.34   47.20
 -13   1  -1 1604.04   30.80
 -13   1  -1 1624.44   30.00
 -13   1  -1 1671.63   32.30
 -13   1  -1 1587.74   45.90
  14  -2   1    9.00    2.60
  14  -2   1   15.70    6.00
  14  -2   1   10.60    2.90
  14  -2   1   10.80    2.50
  14  -2   1    9.90    2.40
 -14   2  -1    9.40    4.00
 -14   2  -1   10.50    2.60
 -14   2  -1    8.70    2.70
 -14   2  -1   10.40    3.30
 -14   2  -1   11.60    3.00
  15  -3   1   10.90    3.60
  15  -3   1   17.50    7.80
  15  -3   1   11.90    2.60
  15  -3   1    9.30    4.10
 -15   3  -1    8.60    3.00
 -15   3  -1    9.80    3.20
 -15   3  -1    8.50    3.40
  16  -4   1   50.29    7.20
  16  -4   1   48.10   11.50
  16  -4   1   57.59    4.50
  16  -4   1   57.59    7.00
 -16   4  -1   58.19    7.50
 -16   4  -1   66.99    7.20
 -16   4  -1   65.29    7.40
  17  -5   1   32.20    6.40
  17  -5   1   37.00   10.20
  17  -5   1   47.00    6.70
 -17   5  -1   44.20    6.50
 -17   5  -1   48.00    7.50
 -17   5  -1   38.80    7.40
  18  -6   1  132.09   12.40
  18  -6   1  138.59   11.30
 -18   6  -1   95.69   11.40
 -18   6  -1  109.19   11.30
 -18   6  -1   98.49   11.40
   5   7   2  182.48   13.70
   5   7   2  227.78   17.10
  -5  -7  -2  191.18   13.80
   6   6   2   12.50    6.40
   6   6   2   13.10    5.30
  -6  -6  -2   14.20    5.00
  -6  -6  -2   14.40    5.70
   7   5   2   27.60    5.50
   7   5   2   37.30    7.20
   7   5   2   28.20    5.20
  -7  -5  -2   25.70    4.80
  -7  -5  -2   35.40    5.90
   8   4   2  207.78   10.60
   8   4   2  206.98   11.20
   8   4   2  221.98   13.00
  -8  -4  -2  198.38   10.70
  -8  -4  -2  218.48   10.20
   9   3   2  347.27   16.50
   9   3   2  335.57   13.30
   9   3   2  335.57   17.30
   9   3   2  341.17   12.30
  -9  -3  -2  351.16   12.80
  -9  -3  -2  346.47   15.80
  -9  -3  -2  350.16   11.50
  10   2   2 1561.64   30.60
  10   2   2 1554.74   32.40
  10   2   2 1587.74   42.60
  10   2   2 1508.35   29.20
  10   2   2 1602.34   44.90
 -10  -2  -2 1518.45   32.00
 -10  -2  -2 1530.35   29.50
 -10  -2  -2 1555.34   43.80
 -10  -2  -2 1559.14   31.60
  11   1   2  139.49    7.40
  11   1   2  143.79   11.30
  11   1   2  136.39    6.40
  11   1   2  150.48    6.70
  11   1   2  143.59    6.00
 -11  -1  -2  130.39    6.50
 -11  -1  -2  132.59    5.80
 -11  -1  -2  132.79    6.10
 -11  -1  -2  130.99    9.50
 -11  -1  -2  136.89    6.90
 -11  -1  -2  131.29    5.90
  12   0   2  310.37   10.10
  12   0   2  329.17   11.20
  12   0   2  327.67   11.30
  12   0   2  330.67   10.40
  12   0   2  317.87   16.30
  12   0   2  321.27    9.60
 -12   0  -2  318.57   10.00
 -12   0  -2  334.57   11.10
 -12   0  -2  314.27    9.90
 -12   0  -2  306.87    9.40
 -12   0  -2  310.27   16.80
 -12   0  -2  315.47   10.50
  13  -1   2  570.04   19.80
  13  -1   2  539.05   14.80
  13  -1   2  543.85   14.50
  13  -1   2  546.25   13.70
  13  -1   2  533.95   15.50
 -13   1  -2  553.44   19.70
 -13   1  -2  544.65   14.90
 -13   1  -2  536.25   15.10
 -13   1  -2  559.44   15.90
 -13   1  -2  534.55   13.90
  14  -2   2  328.77   11.40
  14  -2   2  324.07   10.50
  14  -2   2  326.67   12.30
  14  -2   2  306.37   10.00
  14  -2   2  306.97   16.60
 -14   2  -2  311.47   11.90
 -14   2  -2  310.67   16.40
 -14   2  -2  284.87   10.20
 -14   2  -2  307.97   12.20
 -14   2  -2  306.67   11.90
  15  -3   2  779.02   32.00
  15  -3   2  754.62   21.40
  15  -3   2  762.12   20.20
  15  -3   2  775.92   18.50
 -15   3  -2  765.52   21.90
 -15   3  -2  763.72   21.70
 -15   3  -2  737.43   20.00
  16  -4   2   85.99    9.10
  16  -4   2  108.39    8.50
  16  -4   2   97.79    6.40
 -16   4  -2  117.99    9.60
 -16   4  -2   92.79    7.90
 -16   4  -2  103.39    8.50
  17  -5   2   33.60    6.90
  17  -5   2   27.50    4.60
  17  -5   2   34.60    6.40
 -17   5  -2   40.40    7.10
 -17   5  -2   32.90    5.90
 -17   5  -2   28.40    7.00
 -18   6  -2  181.38   12.00
   6   6   3   33.00    8.10
   6   6   3   38.30    7.40
  -6  -6  -3   45.70    7.70
  -6  -6  -3   42.10    8.10
   7   5   3   48.10    6.80
   7   5   3   52.59    8.40
  -7  -5  -3   48.80    7.30
  -7  -5  -3   50.69    7.00
   8   4   3   13.60    5.00
   8   4   3    8.00    3.40
   8   4   3    1.50    4.20
  -8  -4  -3   14.20    4.80
  -8  -4  -3    6.70    3.10
   9   3   3  173.78    9.70
   9   3   3  158.38    9.00
   9   3   3  147.69   11.80
   9   3   3  179.68   12.50
  -9  -3  -3  171.48   10.60
  -9  -3  -3  172.18    9.50
  -9  -3  -3  163.38    8.50
  10   2   3   35.60    6.30
  10   2   3   38.30    5.40
  10   2   3   31.10    4.30
  10   2   3   45.30    4.80
  10   2   3   33.10    4.70
 -10  -2  -3   37.80    5.00
 -10  -2  -3   33.50    5.60
 -10  -2  -3   36.40    4.70
 -10  -2  -3   41.20    4.70
  11   1   3  455.45   14.50
  11   1   3  468.95   13.70
  11   1   3  451.55   12.60
 -11  -1  -3  478.85   13.90
 -11  -1  -3  482.55   14.70
 -11  -1  -3  495.45   21.30
 -11  -1  -3  467.85   14.00
 -11  -1  -3  472.55   12.90
  12   0   3    7.70    2.60
  12   0   3   12.60    2.90
  12   0   3    9.50    2.80
 -12   0  -3    8.80    2.90
 -12   0  -3    7.50    2.50
 -12   0  -3    5.40    2.70
 -12   0  -3   10.50    2.90
  13  -1   3   96.39    6.30
  13  -1   3  101.09    5.60
  13  -1   3   92.79    5.80
 -13   1  -3  108.29    7.00
 -13   1  -3  108.79    6.90
 -13   1  -3   97.99    7.00
 -13   1  -3  111.09    6.60
 -13   1  -3  108.59    6.10
  14  -2   3  131.99    7.30
  14  -2   3  129.39    7.00
  14  -2   3  140.19    8.40
  14  -2   3  136.79    7.70
 -14   2  -3  116.89    7.40
 -14   2  -3  127.19    8.40
 -14   2  -3  114.49   10.10
 -14   2  -3  124.69    7.90
 -14   2  -3  123.79    7.10
  15  -3   3   38.20    5.20
  15  -3   3   26.00    5.20
  15  -3   3   28.70    5.10
 -15   3  -3   30.40    5.00
 -15   3  -3   34.50    5.80
 -15   3  -3   32.90    5.20
  16  -4   3   62.59    7.80
  16  -4   3   55.89    6.50
  16  -4   3   61.79    7.40
 -16   4  -3   56.89    6.60
 -16   4  -3   50.29    7.10
 -16   4  -3   41.00    6.60
  17  -5   3   -1.40    3.00
  17  -5   3   -1.70    4.00
 -17   5  -3    3.60    4.70
 -17   5  -3   -2.00    3.40
  18  -6   3   53.79    7.00
   6   6   4   20.10    7.20
  -6  -6  -4   26.00    6.40
   7   5   4  266.17   14.10
   7   5   4  248.68   14.90
  -7  -5  -4  231.38   11.90
  -7  -5  -4  221.48   13.00
   8   4   4   45.40    7.30
   8   4   4   37.60    6.50
  -8  -4  -4   44.60    5.90
  -8  -4  -4   36.70    6.30
   9   3   4  211.38   10.40
   9   3   4  225.58   11.90
  -9  -3  -4  229.58   11.50
  -9  -3  -4  236.78   10.40
  10   2   4   44.50    4.90
  10   2   4   39.60    5.60
  10   2   4   43.80    5.20
 -10  -2  -4   46.20    5.00
 -10  -2  -4   40.20    5.20
 -10  -2  -4   40.10    6.60
  11   1   4  373.86   11.80
  11   1   4  370.36   13.30
  11   1   4  379.26   12.70
 -11  -1  -4  370.46   13.50
 -11  -1  -4  375.46   13.70
 -11  -1  -4  377.56   13.20
 -11  -1  -4  347.17   11.50
  12   0   4   82.89    6.40
  12   0   4   61.49    5.00
  12   0   4   73.49    5.90
 -12   0  -4   71.89    5.30
 -12   0  -4   80.29    6.60
 -12   0  -4   69.09    5.90
 -12   0  -4   73.89    6.40
  13  -1   4  185.88    9.00
  13  -1   4  208.98    8.50
  13  -1   4  197.48    9.60
 -13   1  -4  199.88    9.80
 -13   1  -4  207.18   10.60
 -13   1  -4  208.38    8.50
 -13   1  -4  206.48    8.00
 -13   1  -4  191.78    9.40
  14  -2   4   12.30    3.90
  14  -2   4   17.20    3.70
  14  -2   4   13.70    3.40
  14  -2   4   17.00    4.00
 -14   2  -4   16.90    4.30
 -14   2  -4   11.50    3.50
 -14   2  -4   12.30    4.20
  15  -3   4   19.00    4.90
  15  -3   4   29.60    5.20
  15  -3   4   18.30    4.30
 -15   3  -4   22.70    4.70
 -15   3  -4   17.00    5.10
 -15   3  -4   27.40    5.20
  16  -4   4   42.10    6.50
  16  -4   4   53.09    7.00
 -16   4  -4   47.90    7.40
 -16   4  -4   54.69    8.10
  17  -5   4   13.00    4.60
  18  -6   4    1.80    4.20
   7   5   5   79.69    9.90
  -7  -5  -5   78.89    9.70
   8   4   5    2.90    4.70
   8   4   5   14.10    4.80
  -8  -4  -5    5.20    3.10
  -8  -4  -5    6.90    3.80
   9   3   5  192.98   11.30
   9   3   5  165.68    9.60
  -9  -3  -5  184.98   10.60
  -9  -3  -5  184.38    9.70
  10   2   5   75.89    6.80
  10   2   5   74.29    7.90
 -10  -2  -5   68.29    7.40
 -10  -2  -5   65.69    5.40
  11   1   5    5.60    3.10
  11   1   5    5.90    3.50
 -11  -1  -5    3.70    3.30
 -11  -1  -5    2.70    2.50
 -11  -1  -5    5.80    3.30
  12   0   5  228.38   10.10
  12   0   5  248.38   11.10
 -12   0  -5  224.88    9.30
 -12   0  -5  215.38   10.40
 -12   0  -5  234.68   12.00
  13  -1   5   19.50    4.20
  13  -1   5   13.30    3.90
  13  -1   5   33.80    5.60
 -13   1  -5   14.10    4.40
 -13   1  -5   10.00    3.70
 -13   1  -5   16.20    3.60
  14  -2   5  140.59    9.70
  14  -2   5  153.58    8.70
 -14   2  -5  154.18    9.60
 -14   2  -5  152.58   10.70
  15  -3   5   10.80    4.70
  15  -3   5    8.80    3.80
 -15   3  -5    1.80    3.60
 -15   3  -5    9.20    4.00
  16  -4   5   57.49    7.40
  16  -4   5   49.70    7.40
 -16   4  -5   49.20    8.00
 -16   4  -5   41.20    7.50
  17  -5   5    2.30    4.30
   8   4   6    6.00    4.60
  -8  -4  -6    4.60    4.80
   9   3   6    2.50    3.50
  -9  -3  -6    1.00    3.50
  10   2   6  119.29    8.80
 -10  -2  -6  112.59    8.70
  11   1   6   92.29    7.60
 -11  -1  -6   80.99    7.40
 -11  -1  -6   98.79    9.00
  12   0   6    8.40    3.50
 -12   0  -6   14.70    4.40
 -12   0  -6   12.90    4.00
  13  -1   6  132.69    9.60
  13  -1   6  137.89    8.60
 -13   1  -6  114.49    8.60
 -13   1  -6   99.39    9.70
  14  -2   6   69.19    9.00
  14  -2   6   59.99    6.70
 -14   2  -6   67.69    8.10
 -14   2  -6   61.69    8.70
  15  -3   6   17.00    4.70
  15  -3   6   30.40    6.80
 -15   3  -6   22.30    5.90
  16  -4   6    9.40    5.50
  10   2   7   29.00    5.70
 -10  -2  -7   24.50    5.70
 -10  -2  -7   35.80    7.20
  11   1   7   83.49    7.40
 -11  -1  -7   84.39    9.90
 -11  -1  -7   79.19    8.60
  12   0   7    1.30    3.60
  12   0   7   -2.80    4.70
 -12   0  -7    2.70    3.40
 -12   0  -7   -1.90    4.00
  13  -1   7  106.59   11.40
  13  -1   7  109.59    7.90
 -13   1  -7  110.59    8.90
  14  -2   7   21.60    5.10
  14  -2   7   13.10    6.20
  15  -3   7    9.10    4.80
  11   1   8   80.89   11.20
  12   0   8   -1.30    5.20
  13  -1   8    8.80    6.20
  14  -2   8  123.49   13.10
 -13  -1   9   -4.00    7.40
 -13  -1   9   11.60    4.80
 -14   0   9   -7.10    7.30
 -14   0   9    2.60    3.70
 -15   1   9   37.50    9.50
 -10  -4   8   60.49    9.50
 -11  -3   8   73.59   11.10
 -11  -3   8  115.49   10.30
  12   2  -8   35.30    6.90
  12   2  -8   45.70   10.50
 -12  -2   8   30.00    8.60
 -12  -2   8   43.90    7.30
  13   1  -8   44.60    7.30
 -13  -1   8   50.39    9.80
 -13  -1   8   50.99    6.90
 -14   0   8  107.29    8.00
 -14   0   8  114.99   13.40
 -15   1   8    4.40    5.10
 -16   2   8  113.09   12.80
 -17   3   8   13.50    6.40
  -9  -5   7   38.30    8.30
 -10  -4   7    2.30    5.10
  11   3  -7   30.70    5.70
 -11  -3   7   24.60    6.00
 -11  -3   7   24.30    6.70
  12   2  -7  158.78   16.60
  12   2  -7  119.59    9.20
  12   2  -7  127.79   15.60
 -12  -2   7  120.59    8.60
 -12  -2   7  101.59    9.30
  13   1  -7  160.88   16.70
  13   1  -7  122.49    9.50
  13   1  -7  147.39   15.00
 -13  -1   7  127.89   10.30
 -13  -1   7  128.99    8.50
  14   0  -7  125.49   12.70
  14   0  -7  137.29   15.60
 -14   0   7  108.49    7.50
 -14   0   7   96.99    9.40
  15  -1  -7   56.89   11.80
 -15   1   7   50.19    8.70
  16  -2  -7  120.09    7.00
  16  -2  -7  114.39   17.70
 -16   2   7  116.69   10.70
  17  -3  -7   71.09   17.30
  17  -3  -7  100.09    7.90
 -17   3   7   84.59   10.80
 -18   4   7   14.60    7.40
  -9  -5   6   16.50    5.60
  10   4  -6  106.19    8.50
 -10  -4   6   92.59    9.10
 -10  -4   6   83.79    9.10
  11   3  -6   27.70    4.90
 -11  -3   6   29.40    5.90
 -11  -3   6   36.20    5.80
  12   2  -6   89.99    7.30
  12   2  -6   85.19   11.80
 -12  -2   6   86.99    7.30
 -12  -2   6   93.09    8.30
  13   1  -6   23.00    6.60
  13   1  -6   34.70    8.60
 -13  -1   6   27.40    6.20
 -13  -1   6   27.70    4.50
  14   0  -6  406.86   21.60
  14   0  -6  423.16   26.20
 -14   0   6  372.26   12.30
 -14   0   6  386.06   16.50
  15  -1  -6    5.10    3.40
  15  -1  -6    2.10    1.80
  15  -1  -6    1.80    4.30
 -15   1   6    2.50    1.10
 -15   1   6    0.40    4.10
 -15   1   6    3.40    2.20
  16  -2  -6   58.79    5.30
  16  -2  -6   50.89   11.90
 -16   2   6   65.09    8.80
 -16   2   6   57.49    4.70
  17  -3  -6   16.70   11.20
  17  -3  -6   24.90    5.00
 -17   3   6   27.80    4.50
 -17   3   6   14.30    4.90
  18  -4  -6    1.30    3.90
  18  -4  -6  -15.60    8.60
 -18   4   6   -3.60    4.60
 -18   4   6    4.40    4.10
 -19   5   6   16.30    7.00
   8   6  -5   19.40    6.10
  -8  -6   5   12.80    4.00
   9   5  -5   26.60    5.10
  -9  -5   5   24.90    3.70
  10   4  -5  130.29    8.20
  10   4  -5  124.99    7.00
 -10  -4   5  106.99    7.70
 -10  -4   5  138.09    5.30
 -10  -4   5  140.49    9.40
  11   3  -5   47.40    3.70
  11   3  -5   45.10    5.40
 -11  -3   5   49.90    6.20
 -11  -3   5   51.19    6.10
  12   2  -5   14.70    5.50
  12   2  -5   13.50    3.20
 -12  -2   5   17.50    4.50
 -12  -2   5   23.80    4.60
  13   1  -5   68.79    9.20
  13   1  -5   51.49   10.10
 -13  -1   5   57.99    6.80
 -13  -1   5   54.79    5.00
  14   0  -5  228.98    5.90
  14   0  -5  231.18   15.40
  14   0  -5  230.38   18.70
  14   0  -5  216.38    5.60
 -14   0   5  229.38    8.40
 -14   0   5  222.28   11.20
  15  -1  -5  236.68   13.90
  15  -1  -5  224.98   19.00
  15  -1  -5  217.18    7.80
 -15   1   5  198.68   11.10
 -15   1   5  228.48    6.80
 -15   1   5  224.38    6.60
 -15   1   5  234.88    7.60
  16  -2  -5    3.50    2.70
  16  -2  -5    2.50    5.00
  16  -2  -5   -4.00    3.30
 -16   2   5    5.40    3.30
 -16   2   5    3.40    2.20
  17  -3  -5    0.70    8.20
  17  -3  -5    2.60    3.30
 -17   3   5    7.00    3.30
 -17   3   5    4.00    4.30
  18  -4  -5    6.90   12.50
  18  -4  -5   21.00    5.40
 -18   4   5   19.00    5.80
 -18   4   5   22.60    5.00
 -19   5   5   72.29    9.40
   8   6  -4   82.39    9.60
  -8  -6   4   86.09    6.90
   9   5  -4   23.90    4.40
   9   5  -4   28.50    5.20
  -9  -5   4   29.00    4.20
  10   4  -4   85.09    6.30
  10   4  -4   76.29    6.20
 -10  -4   4   76.79    5.50
 -10  -4   4   75.69    4.70
  11   3  -4  951.90   21.60
  11   3  -4  931.11   17.50
  11   3  -4  922.61   19.90
  11   3  -4  934.61   19.40
 -11  -3   4  928.81   21.70
 -11  -3   4  929.81   23.10
 -11  -3   4  970.90   17.60
  12   2  -4  370.86    8.70
  12   2  -4  409.16    9.40
  12   2  -4  382.26   21.90
  12   2  -4  414.46   12.10
 -12  -2   4  387.26   12.70
 -12  -2   4  414.06    6.90
 -12  -2   4  386.86   12.80
 -12  -2   4  396.96    6.80
  13   1  -4   34.40    6.90
  13   1  -4   45.00    2.00
  13   1  -4   43.50    2.30
 -13  -1   4   43.60    4.00
 -13  -1   4   39.50    5.10
  14   0  -4  648.54   25.70
  14   0  -4  630.34   12.80
  14   0  -4  637.94   11.10
  14   0  -4  627.44   13.10
  14   0  -4  629.84   30.20
 -14   0   4  650.83   11.60
 -14   0   4  634.04   17.80
 -14   0   4  630.44   11.40
 -14   0   4  670.03   14.50
  15  -1  -4  237.48   17.90
  15  -1  -4  239.08   13.50
  15  -1  -4  249.58    8.40
  15  -1  -4  243.88    8.10
  15  -1  -4  225.58    6.90
 -15   1   4  246.88    7.20
 -15   1   4  241.78    7.30
 -15   1   4  235.78    6.90
 -15   1   4  241.78   10.40
 -15   1   4  232.58    7.30
  16  -2  -4  764.92   36.40
  16  -2  -4  760.12   19.40
  16  -2  -4  790.22   26.30
  16  -2  -4  779.32   17.40
  16  -2  -4  758.22   19.00
 -16   2   4  789.52   17.90
 -16   2   4  763.72   18.20
 -16   2   4  788.22   18.00
 -16   2   4  764.22   21.00
  17  -3  -4  168.58   19.70
  17  -3  -4  160.58    9.40
  17  -3  -4  170.78    8.30
 -17   3   4  159.98    9.60
 -17   3   4  160.98    9.10
 -17   3   4  163.08    8.50
  18  -4  -4   87.39   17.20
  18  -4  -4  115.99    8.40
  18  -4  -4  103.29    9.00
 -18   4   4  116.89    8.50
 -18   4   4  114.59    8.70
  19  -5  -4  -21.60   11.90
  19  -5  -4    9.80    5.20
 -19   5   4   19.90    5.10
 -19   5   4   15.50    5.20
   8   6  -3   22.20    8.90
   8   6  -3   24.30    5.70
  -8  -6   3   25.10    4.90
   9   5  -3   50.29    5.40
   9   5  -3   53.99    6.80
  -9  -5   3   48.00    5.30
  10   4  -3  126.69    7.90
  10   4  -3  128.89    6.40
  10   4  -3  124.29    6.50
 -10  -4   3  134.79    6.50
 -10  -4   3  122.39    6.10
 -10  -4   3  126.69    5.70
  11   3  -3  329.77   10.00
  11   3  -3  338.67   21.10
  11   3  -3  324.77   10.70
  11   3  -3  320.27    9.60
  11   3  -3  328.37    9.20
 -11  -3   3  346.47   10.20
 -11  -3   3  341.27    9.10
 -11  -3   3  336.67    9.20
  12   2  -3   94.19   10.70
  12   2  -3  102.49    3.80
  12   2  -3   99.59    4.40
  12   2  -3   98.69    4.70
  12   2  -3  105.99    4.00
  12   2  -3   99.89    4.70
 -12  -2   3   88.99    5.40
 -12  -2   3   98.19    3.30
 -12  -2   3  101.99    3.90
 -12  -2   3   93.79    3.10
  13   1  -3  378.26    9.30
  13   1  -3  379.06   19.20
  13   1  -3  390.66    8.00
  13   1  -3  394.56    7.80
  13   1  -3  380.46    8.70
 -13  -1   3  388.16    8.00
 -13  -1   3  384.76    8.10
 -13  -1   3  394.46   11.90
  14   0  -3   39.60    2.50
  14   0  -3   36.10    2.40
  14   0  -3   28.60    5.30
  14   0  -3   37.40    2.70
  14   0  -3   34.50    7.40
  14   0  -3   35.80    3.00
 -14   0   3   40.80    2.70
 -14   0   3   37.80    2.30
 -14   0   3   40.60    3.90
 -14   0   3   39.00    2.50
  15  -1  -3  131.29    9.90
  15  -1  -3  147.69   13.20
  15  -1  -3  134.79    6.40
  15  -1  -3  138.59    5.50
  15  -1  -3  138.19    6.00
 -15   1   3  132.89    5.60
 -15   1   3  127.29    7.10
 -15   1   3  137.69    9.60
 -15   1   3  136.69    5.60
 -15   1   3  126.99    5.40
 -15   1   3  133.49    5.90
  16  -2  -3  546.35   21.10
  16  -2  -3  535.45   27.80
  16  -2  -3  510.65   13.70
  16  -2  -3  553.54   15.30
  16  -2  -3  522.15   15.30
 -16   2   3  532.65   15.70
 -16   2   3  526.65   14.70
 -16   2   3  542.35   14.20
 -16   2   3  557.74   20.40
 -16   2   3  532.45   14.00
  17  -3  -3  123.29    7.90
  17  -3  -3  114.79    7.10
  17  -3  -3   93.99   15.00
  17  -3  -3  115.89    8.90
 -17   3   3  112.19    8.40
 -17   3   3  113.39    7.00
 -17   3   3  110.19    7.10
 -17   3   3  108.99    7.60
 -17   3   3  122.39    7.50
  18  -4  -3  456.15   17.60
  18  -4  -3  438.26   31.40
  18  -4  -3  433.56   15.30
 -18   4   3  427.66   14.80
 -18   4   3  431.26   15.40
  19  -5  -3   32.40   12.80
  19  -5  -3   63.39    8.00
  19  -5  -3   57.09    8.50
 -19   5   3   59.89    8.10
 -19   5   3   50.99    7.50
 -19   5   3   62.69    7.00
   7   7  -2   42.00   10.90
   8   6  -2   20.70    7.00
   8   6  -2   23.60    6.30
  -8  -6   2   30.30    5.10
   9   5  -2  399.56   25.10
   9   5  -2  386.76   15.70
   9   5  -2  385.66   13.70
   9   5  -2  375.66   12.30
  -9  -5   2  396.86   13.40
  -9  -5   2  393.56   13.80
  10   4  -2   11.90    5.50
  10   4  -2   11.80    3.70
  10   4  -2   14.40    2.70
  10   4  -2   13.30    3.40
  10   4  -2   12.30    3.10
 -10  -4   2   12.30    3.00
 -10  -4   2   13.40    3.10
 -10  -4   2   17.40    2.50
 -10  -4   2   16.30    3.20
 -10  -4   2   18.10    2.30
  11   3  -2  465.15   13.00
  11   3  -2  487.75   23.90
  11   3  -2  471.95   12.40
  11   3  -2  473.15   14.00
  11   3  -2  504.05   10.90
 -11  -3   2  477.95   12.30
 -11  -3   2  463.15   11.90
 -11  -3   2  477.75   11.60
 -11  -3   2  486.05   12.50
  12   2  -2    1.50    1.50
  12   2  -2    2.90    0.90
  12   2  -2    0.60    1.30
  12   2  -2    3.30    3.50
  12   2  -2    2.60    1.70
  12   2  -2    4.70    1.40
 -12  -2   2    2.90    1.40
 -12  -2   2    3.20    1.50
 -12  -2   2    3.20    1.40
 -12  -2   2    4.00    1.50
  13   1  -2  478.25   20.70
  13   1  -2  415.86    9.90
  13   1  -2  470.35    9.90
  13   1  -2  450.55   10.70
  13   1  -2  457.95   11.40
 -13  -1   2  487.55   10.20
 -13  -1   2  458.65   10.30
 -13  -1   2  475.45   10.70
 -13  -1   2  474.15   10.30
  14   0  -2  518.65   12.20
  14   0  -2  528.45   12.90
  14   0  -2  551.64   24.50
  14   0  -2  538.45   21.20
  14   0  -2  535.95   11.70
  14   0  -2  544.05   11.40
 -14   0   2  546.15   12.50
 -14   0   2  525.45   11.50
 -14   0   2  538.65   11.90
 -14   0   2  533.95   12.00
 -14   0   2  531.45   20.90
  15  -1  -2  403.66   21.70
  15  -1  -2  400.06   11.40
  15  -1  -2  411.06   11.80
  15  -1  -2  425.66   10.90
  15  -1  -2  421.56   10.60
  15  -1  -2  418.06   12.10
  15  -1  -2  409.96   18.10
 -15   1   2  422.16   23.70
 -15   1   2  426.86   17.80
 -15   1   2  428.76   11.90
 -15   1   2  420.36   10.90
 -15   1   2  416.96   10.90
 -15   1   2  427.26   11.50
  16  -2  -2  351.96   21.80
  16  -2  -2  353.56   11.00
  16  -2  -2  359.36   11.90
  16  -2  -2  341.87   12.20
  16  -2  -2  356.66   17.40
 -16   2   2  348.57   16.10
 -16   2   2  337.57   11.60
 -16   2   2  361.76   11.20
 -16   2   2  362.86   11.60
 -16   2   2  345.07   11.10
  17  -3  -2  114.99    6.80
  17  -3  -2  119.59   16.60
  17  -3  -2  112.19    8.00
 -17   3   2  112.19    9.20
 -17   3   2  104.29    6.60
 -17   3   2  111.69    7.80
  18  -4  -2   -2.40    7.00
  18  -4  -2    2.30    3.70
  18  -4  -2   -1.70    2.90
 -18   4   2   -0.20    3.40
 -18   4   2    3.00    3.60
 -18   4   2    0.90    2.50
  19  -5  -2  225.88   23.90
  19  -5  -2  250.07   14.00
  19  -5  -2  257.37   12.70
 -19   5   2  255.27   13.50
  20  -6  -2    9.70    5.40
 -20   6   2   10.40    5.20
   7   7  -1   17.60    6.90
   8   6  -1    5.40    4.20
   8   6  -1   -1.30    4.40
   8   6  -1    5.90    5.20
  -8  -6   1   -0.10    2.70
  -8  -6   1    4.30    3.60
   9   5  -1  166.78    9.00
   9   5  -1  147.89    9.80
   9   5  -1  167.88   15.50
  -9  -5   1  172.48    9.70
  -9  -5   1  185.08    9.40
  10   4  -1   13.30    3.40
  10   4  -1   12.80    5.20
  10   4  -1   12.30    3.80
  10   4  -1   16.30    3.80
 -10  -4   1   19.70    3.70
 -10  -4   1   19.50    2.50
 -10  -4   1   14.50    3.40
 -10  -4   1   21.70    3.80
  11   3  -1  191.28   14.00
  11   3  -1  175.88    8.70
  11   3  -1  187.18    7.80
  11   3  -1  198.18    8.30
 -11  -3   1  211.38    8.10
 -11  -3   1  200.58    7.50
 -11  -3   1  198.58    5.20
 -11  -3   1  190.18    8.00
  12   2  -1  268.67    8.60
  12   2  -1  285.67   15.60
  12   2  -1  297.67    9.10
  12   2  -1  266.87    9.50
  12   2  -1  292.67    8.30
 -12  -2   1  287.67    8.80
 -12  -2   1  275.47    8.20
 -12  -2   1  301.07    9.30
 -12  -2   1  302.87    8.80
  13   1  -1  260.07    7.70
  13   1  -1  257.77    7.30
  13   1  -1  259.57    5.00
  13   1  -1  252.47    7.80
  13   1  -1  245.08   13.70
  13   1  -1  250.37    8.50
 -13  -1   1  276.17    7.60
 -13  -1   1  271.77   14.20
 -13  -1   1  268.57    8.00
 -13  -1   1  263.47    7.70
 -13  -1   1  254.87    8.20
  14   0  -1  884.11   17.80
  14   0  -1  907.31   18.60
  14   0  -1  890.71   29.60
  14   0  -1  880.41   31.70
  14   0  -1  886.61   16.90
  14   0  -1  867.91   19.30
  14   0  -1  916.81   17.40
 -14   0   1  888.61   18.40
 -14   0   1  866.91   17.40
 -14   0   1  899.71   19.00
 -14   0   1  895.01   17.90
 -14   0   1  889.31   29.30
  15  -1  -1  277.07    8.80
  15  -1  -1  292.67    9.60
  15  -1  -1  269.47    8.40
  15  -1  -1  277.27   16.60
  15  -1  -1  270.57    8.70
  15  -1  -1  291.77   10.00
  15  -1  -1  299.47   15.70
 -15   1   1  289.27    9.80
 -15   1   1  276.07    8.80
 -15   1   1  280.97    8.80
 -15   1   1  291.47   14.60
 -15   1   1  297.87   16.70
 -15   1   1  290.07    9.60
  16  -2  -1 1535.15   32.30
  16  -2  -1 1585.54   51.89
  16  -2  -1 1485.85   29.80
  16  -2  -1 1517.15   31.30
  16  -2  -1 1554.14   45.30
 -16   2   1 1580.44   30.30
 -16   2   1 1569.44   45.60
 -16   2   1 1596.94   31.90
 -16   2   1 1497.25   31.40
 -16   2   1 1501.35   30.00
  17  -3  -1  127.19    7.70
  17  -3  -1  122.39    8.40
  17  -3  -1  128.99   14.80
 -17   3   1  111.69    7.30
 -17   3   1  114.89    7.60
  18  -4  -1  222.08   11.00
  18  -4  -1  202.78   11.80
  18  -4  -1  194.78   19.60
 -18   4   1  204.98   11.30
 -18   4   1  208.58    8.70
  19  -5  -1   15.40    9.80
  19  -5  -1   23.60    6.30
  19  -5  -1   23.60    5.90
 -19   5   1   18.60    5.90
 -19   5   1   22.60    5.90
  20  -6  -1   13.70    6.00
  20  -6  -1   20.80    7.30
 -20   6   1   27.50    7.30
   7   7   0   89.99   10.10
  -7  -7   0   70.69    9.70
   8   6   0  105.09    9.30
   8   6   0  124.29   13.60
   8   6   0  123.29   11.10
  -8  -6   0  112.59    9.10
  -8  -6   0  118.99    9.20
   9   5   0  419.76   15.20
   9   5   0  453.35   17.80
   9   5   0  427.76   23.10
  -9  -5   0  424.86   16.00
  -9  -5   0  451.45   15.40
  10   4   0  120.29    8.60
  10   4   0  119.59    7.50
  10   4   0  121.49   11.50
 -10  -4   0  122.89    7.30
 -10  -4   0  116.39    7.60
 -10  -4   0  107.89    5.10
  11   3   0   68.69    7.80
  11   3   0   64.39    4.90
  11   3   0   74.69    5.30
  11   3   0   72.69    6.20
 -11  -3   0   66.89    3.10
 -11  -3   0   63.89    4.60
 -11  -3   0   63.59    5.00
 -11  -3   0   61.39    4.80
  12   2   0 1080.39   23.80
  12   2   0 1081.89   35.00
  12   2   0 1091.29   21.30
  12   2   0 1036.40   21.90
  12   2   0 1087.99   22.70
 -12  -2   0 1059.99   17.10
 -12  -2   0 1071.69   21.40
 -12  -2   0 1057.99   34.40
 -12  -2   0 1062.59   22.50
 -12  -2   0 1112.39   23.40
 -12  -2   0 1058.39   21.70
 -12  -2   0 1078.79   17.10
  13   1   0  363.86   10.30
  13   1   0  370.06    9.70
  13   1   0  379.46   11.50
  13   1   0  359.56   10.50
  13   1   0  358.96   17.10
 -13  -1   0  375.16   16.90
 -13  -1   0  365.66   10.60
 -13  -1   0  378.76   10.20
 -13  -1   0  357.66    9.80
 -13  -1   0  378.96   11.10
 -13  -1   0  368.26    7.30
  14   0   0  363.96    8.90
  14   0   0  366.06    9.70
  14   0   0  361.76   11.30
  14   0   0  345.37   16.40
  14   0   0  355.86   17.60
  14   0   0  371.26   10.60
  14   0   0  364.76   10.20
 -14   0   0  360.56   11.00
 -14   0   0  366.56   16.80
 -14   0   0  362.96   10.60
 -14   0   0  364.66    9.80
 -14   0   0  356.96   10.10
 -14   0   0  353.86    8.90
  15  -1   0   70.79    5.50
  15  -1   0   73.69    4.40
  15  -1   0   73.79    8.50
  15  -1   0   79.19    4.70
  15  -1   0   69.19    4.50
  15  -1   0   83.79   10.40
  15  -1   0   79.39    5.10
 -15   1   0   63.19    4.60
 -15   1   0   69.89    5.30
 -15   1   0   58.69    7.80
 -15   1   0   72.79    4.80
 -15   1   0   71.49    4.40
 -15   1   0   69.09    7.60
 -15   1   0   68.09    4.30
  16  -2   0  165.58   14.50
  16  -2   0  160.68    5.40
  16  -2   0  171.38    8.90
  16  -2   0  164.88    7.60
 -16   2   0  166.38    8.30
 -16   2   0  170.88    7.70
 -16   2   0  144.19   13.60
 -16   2   0  168.98    8.50
 -16   2   0  162.28    7.70
  17  -3   0   42.70    5.50
  17  -3   0   42.80    2.90
  17  -3   0   46.00    6.20
  17  -3   0   41.20    9.30
 -17   3   0   34.70    5.00
 -17   3   0   42.40    5.50
 -17   3   0   43.70    6.10
  18  -4   0   29.10    5.40
  18  -4   0   12.50   10.00
  18  -4   0   30.10    6.10
 -18   4   0   30.50    5.50
 -18   4   0   27.10    5.20
  19  -5   0   47.80    7.40
  19  -5   0   36.50   13.20
  19  -5   0   38.70    7.00
 -19   5   0   48.50    7.90
 -19   5   0   32.00    6.70
 -19   5   0   53.69    7.90
  20  -6   0  -10.60   10.20
  20  -6   0    7.00    6.90
  20  -6   0    1.00    3.50
 -20   6   0    6.20    5.70
 -20   6   0   -0.10    3.60
   7   7   1   34.20    7.40
  -7  -7  -1   16.70    6.40
   8   6   1   64.39    8.30
   8   6   1   51.39    8.60
   8   6   1   57.09    8.60
  -8  -6  -1   58.79    7.70
  -8  -6  -1   59.49    8.50
   9   5   1   24.70    6.10
   9   5   1   38.40    6.40
   9   5   1   33.20    5.90
  -9  -5  -1   37.50    6.10
  -9  -5  -1   24.60    4.60
  10   4   1  471.75   21.70
  10   4   1  478.15   17.20
  10   4   1  456.55   15.00
 -10  -4  -1  415.66   13.90
 -10  -4  -1  440.36   15.30
 -10  -4  -1  430.76   12.10
  11   3   1   87.49    8.80
  11   3   1   91.39    6.50
  11   3   1   76.29    6.20
 -11  -3  -1   95.29    6.30
 -11  -3  -1   87.89    8.50
 -11  -3  -1   89.29    6.00
  12   2   1   12.60    2.70
  12   2   1   14.60    3.20
  12   2   1   14.20    2.80
  12   2   1   11.10    3.60
  12   2   1   13.10    2.80
 -12  -2  -1   14.40    3.10
 -12  -2  -1   15.00    2.70
 -12  -2  -1   22.10    3.90
 -12  -2  -1   11.80    3.60
 -12  -2  -1   32.50    3.80
  13   1   1 1589.34   32.20
  13   1   1 1538.05   30.00
  13   1   1 1664.83   47.70
  13   1   1 1654.03   31.30
  13   1   1 1649.73   29.60
 -13  -1  -1 1603.34   31.30
 -13  -1  -1 1652.23   32.20
 -13  -1  -1 1610.84   28.30
 -13  -1  -1 1603.84   30.20
 -13  -1  -1 1623.04   29.60
 -13  -1  -1 1644.44   46.80
  14   0   1 1439.56   28.00
  14   0   1 1453.75   41.50
  14   0   1 1466.55   28.80
  14   0   1 1424.96   44.00
  14   0   1 1492.05   27.30
  14   0   1 1461.25   30.20
  14   0   1 1484.05   27.30
 -14   0  -1 1492.95   44.10
 -14   0  -1 1480.95   27.30
 -14   0  -1 1468.45   29.80
 -14   0  -1 1489.95   29.20
 -14   0  -1 1445.06   27.30
 -14   0  -1 1480.85   28.00
  15  -1   1  427.36   12.10
  15  -1   1  462.55   21.30
  15  -1   1  428.26   11.70
  15  -1   1  416.26   12.40
  15  -1   1  413.96   13.30
  15  -1   1  426.76   18.60
  15  -1   1  427.66   12.70
 -15   1  -1  423.36   12.30
 -15   1  -1  416.46   18.20
 -15   1  -1  405.16   20.40
 -15   1  -1  413.16   13.00
 -15   1  -1  419.36   12.20
 -15   1  -1  427.06   13.60
 -15   1  -1  400.66   11.80
  16  -2   1  136.09   13.10
  16  -2   1  121.79    7.10
  16  -2   1  133.69    7.80
 -16   2  -1  136.39    7.70
 -16   2  -1  132.79    7.10
 -16   2  -1  121.59   10.90
 -16   2  -1  118.69    7.20
  17  -3   1  129.39   15.60
  17  -3   1  136.89    9.20
  17  -3   1  137.49    6.30
  17  -3   1  136.89    8.40
 -17   3  -1  123.49    8.70
 -17   3  -1  136.29    9.00
 -17   3  -1  127.19    8.10
  18  -4   1  119.39    6.10
  18  -4   1  106.19    9.30
  18  -4   1   94.09   14.00
  18  -4   1  114.79    8.80
 -18   4  -1  102.39    8.30
 -18   4  -1   95.29    9.30
 -18   4  -1  111.59    9.40
  19  -5   1   46.10    7.50
  19  -5   1   50.79    7.10
  19  -5   1   45.80   12.40
 -19   5  -1   56.39    8.60
 -19   5  -1   38.40    6.30
 -19   5  -1   38.20    7.80
  20  -6   1   45.60    8.40
 -20   6  -1   47.30    7.60
  -7  -7  -2   13.80    6.80
   8   6   2   83.29    9.20
   8   6   2   75.09   10.40
  -8  -6  -2   96.89   10.50
  -8  -6  -2   78.59    8.70
   9   5   2  131.39   11.10
   9   5   2  130.69    9.10
   9   5   2  132.29   11.40
  -9  -5  -2  146.39   10.50
  -9  -5  -2  136.79    8.80
  10   4   2   66.49    8.30
  10   4   2   61.69    6.80
  10   4   2   73.09    8.30
 -10  -4  -2   58.39    6.90
 -10  -4  -2   65.09    5.90
  11   3   2  152.28    9.00
  11   3   2  144.69   11.60
  11   3   2  146.39   12.00
  11   3   2  136.59    7.80
 -11  -3  -2  155.28   11.00
 -11  -3  -2  144.79    8.20
 -11  -3  -2  159.48    8.10
  12   2   2  620.74   16.90
  12   2   2  641.94   18.50
  12   2   2  633.64   25.30
  12   2   2  661.53   16.30
 -12  -2  -2  642.74   16.20
 -12  -2  -2  655.83   24.50
 -12  -2  -2  624.14   17.30
  13   1   2  536.15   14.60
  13   1   2  533.75   17.40
  13   1   2  545.85   15.90
  13   1   2  561.74   23.70
  13   1   2  545.35   13.90
 -13  -1  -2  545.15   15.30
 -13  -1  -2  570.24   22.70
 -13  -1  -2  563.94   15.90
 -13  -1  -2  538.75   13.50
 -13  -1  -2  536.75   13.90
  14   0   2   -0.20    2.20
  14   0   2    0.00    1.80
  14   0   2    2.30    2.00
  14   0   2    2.60    2.20
  14   0   2    3.20    4.00
 -14   0  -2    3.30    1.70
 -14   0  -2    0.40    3.80
 -14   0  -2    3.00    2.40
 -14   0  -2   -1.20    1.20
 -14   0  -2   -0.20    1.40
  15  -1   2   11.30    3.00
  15  -1   2   13.80    3.40
  15  -1   2   13.60    2.70
  15  -1   2   11.30    4.30
 -15   1  -2   13.20    3.50
 -15   1  -2   12.00    3.40
 -15   1  -2    8.60    3.20
 -15   1  -2   12.90    3.10
 -15   1  -2   11.30    2.90
  16  -2   2 1107.69   37.30
  16  -2   2 1084.59   24.70
  16  -2   2 1066.09   22.80
  16  -2   2 1098.19   26.70
 -16   2  -2 1081.89   26.10
 -16   2  -2 1104.79   26.40
 -16   2  -2 1073.99   24.20
 -16   2  -2 1091.89   37.40
  17  -3   2  674.43   17.20
  17  -3   2  643.04   20.20
  17  -3   2  701.13   30.50
  17  -3   2  671.53   19.40
 -17   3  -2  652.33   20.20
 -17   3  -2  663.83   19.10
 -17   3  -2  683.03   21.00
  18  -4   2  407.66   15.70
  18  -4   2  392.66   16.50
  18  -4   2  373.56   12.60
 -18   4  -2  358.46   15.80
 -18   4  -2  386.76   16.80
 -18   4  -2  336.57   14.40
  19  -5   2   70.59    8.20
  19  -5   2   64.69    6.70
  19  -5   2   67.49    9.20
 -19   5  -2   66.39    8.90
 -19   5  -2   71.59    9.00
 -20   6  -2   -0.60    3.80
   8   6   3   19.70    5.70
   8   6   3   20.40    6.10
  -8  -6  -3   31.50    6.60
  -8  -6  -3   29.80    5.80
   9   5   3   54.79    8.20
   9   5   3   55.79    7.40
  -9  -5  -3   43.70    6.80
  -9  -5  -3   56.19    7.00
  10   4   3   24.10    4.80
  10   4   3   22.90    5.90
  10   4   3   15.60    5.90
 -10  -4  -3   31.00    6.00
 -10  -4  -3   20.00    4.20
  11   3   3  789.32   22.90
  11   3   3  796.12   28.40
  11   3   3  791.52   28.90
  11   3   3  772.92   21.30
 -11  -3  -3  819.52   22.50
 -11  -3  -3  816.82   28.30
 -11  -3  -3  788.62   20.40
  12   2   3   63.79    6.00
  12   2   3   90.49   11.60
  12   2   3   67.79    6.00
  12   2   3   69.99    6.60
 -12  -2  -3   73.99    5.70
 -12  -2  -3   56.99    6.10
 -12  -2  -3   65.69    7.80
  13   1   3  101.39    7.30
  13   1   3   99.09    6.20
  13   1   3  114.29   12.10
  13   1   3  117.29    6.10
 -13  -1  -3   98.39    6.10
 -13  -1  -3  105.09    7.20
 -13  -1  -3  106.89    7.00
 -13  -1  -3  101.49    6.00
  14   0   3  513.85   16.20
  14   0   3  533.15   14.30
  14   0   3  517.85   14.80
 -14   0  -3  514.65   15.60
 -14   0  -3  519.65   14.30
 -14   0  -3  526.45   15.40
 -14   0  -3  516.85   16.30
  15  -1   3   69.79    5.50
  15  -1   3   72.19    6.50
  15  -1   3   63.69    5.20
 -15   1  -3   74.89    6.80
 -15   1  -3   75.69    6.10
 -15   1  -3   73.99    5.80
 -15   1  -3   73.69    5.70
 -15   1  -3   75.99    6.40
  16  -2   3 1177.58   26.50
  16  -2   3 1220.08   27.50
  16  -2   3 1201.38   28.80
 -16   2  -3 1159.28   28.70
 -16   2  -3 1241.58   39.50
 -16   2  -3 1236.98   29.60
 -16   2  -3 1212.38   26.80
  17  -3   3  221.18   11.00
  17  -3   3  214.58    9.90
  17  -3   3  224.08   11.90
 -17   3  -3  209.58   11.90
 -17   3  -3  205.88   11.20
 -17   3  -3  223.28   10.40
  18  -4   3  115.79    9.70
  18  -4   3  109.49    8.30
  18  -4   3  103.39    7.50
 -18   4  -3  104.69    9.80
 -18   4  -3   95.39    8.30
 -18   4  -3  104.09    9.20
  19  -5   3   17.20    4.70
  19  -5   3   15.60    5.50
 -19   5  -3    5.60    4.50
 -19   5  -3   10.60    6.30
   8   6   4   13.10    6.60
  -8  -6  -4   11.50    5.50
   9   5   4   62.19    8.60
   9   5   4   66.89    9.20
  -9  -5  -4   54.49    8.50
  -9  -5  -4   53.09    7.50
  10   4   4   35.60    6.30
  10   4   4   42.30    7.40
 -10  -4  -4   47.10    7.20
 -10  -4  -4   39.80    6.20
  11   3   4   66.79    8.10
  11   3   4   71.39    6.50
 -11  -3  -4   67.19    5.90
 -11  -3  -4   66.89    7.80
  12   2   4   -0.80    3.10
  12   2   4    5.20    3.20
 -12  -2  -4    2.80    2.30
 -12  -2  -4    1.20    2.10
  13   1   4  202.28    8.90
  13   1   4  189.38    9.80
  13   1   4  205.98    9.40
 -13  -1  -4  194.08    8.80
 -13  -1  -4  208.68   10.00
 -13  -1  -4  207.38    9.80
  14   0   4  705.93   17.80
  14   0   4  703.33   20.00
  14   0   4  712.73   18.80
 -14   0  -4  697.13   20.40
 -14   0  -4  662.93   17.60
 -14   0  -4  660.33   19.20
 -14   0  -4  687.43   20.10
  15  -1   4   21.10    4.00
  15  -1   4   23.00    4.50
  15  -1   4   22.40    4.70
 -15   1  -4   20.50    3.70
 -15   1  -4   17.20    3.90
 -15   1  -4   15.00    4.20
  16  -2   4   71.09    6.50
  16  -2   4   74.49    6.50
  16  -2   4   73.49    6.70
 -16   2  -4   93.39    7.70
 -16   2  -4   89.99    7.60
 -16   2  -4   76.49    5.90
  17  -3   4   35.30    5.90
  17  -3   4   51.79    6.70
  17  -3   4   40.20    6.10
 -17   3  -4   43.70    5.70
 -17   3  -4   48.80    7.20
 -17   3  -4   25.20    5.80
  18  -4   4  237.38   12.30
  18  -4   4  260.67   12.80
 -18   4  -4  257.47   15.20
 -18   4  -4  277.37   14.90
  19  -5   4    6.10    4.40
  20  -6   4    2.10    3.90
  -9  -5  -5    5.30    5.50
  10   4   5   39.90    7.60
  10   4   5   42.70    7.00
 -10  -4  -5   27.60    6.40
 -10  -4  -5   31.80    6.10
  11   3   5    2.20    3.40
  11   3   5    5.60    3.90
 -11  -3  -5    1.50    3.10
 -11  -3  -5    3.10    3.60
  12   2   5   53.19    7.30
  12   2   5   52.09    6.50
 -12  -2  -5   61.09    7.10
 -12  -2  -5   66.49    6.60
  13   1   5   21.10    4.80
  13   1   5   19.00    4.30
 -13  -1  -5   19.60    4.00
 -13  -1  -5   18.30    4.50
 -13  -1  -5   15.20    4.30
  14   0   5  187.18    9.60
  14   0   5  178.98    9.90
 -14   0  -5  164.88    9.60
 -14   0  -5  171.48   10.20
 -14   0  -5  158.98    8.40
  15  -1   5   65.99    7.20
  15  -1   5   71.69    7.10
 -15   1  -5   69.39    6.10
 -15   1  -5   75.49    7.20
 -15   1  -5   56.39    7.10
  16  -2   5   43.10    7.00
  16  -2   5   41.80    6.00
 -16   2  -5   50.59    7.40
 -16   2  -5   39.00    6.40
  17  -3   5    0.30    3.50
  17  -3   5    1.60    3.10
 -17   3  -5    2.30    3.40
 -17   3  -5    6.80    4.50
  18  -4   5   29.00    6.60
  19  -5   5   40.80    7.40
  11   3   6   18.80    5.20
 -11  -3  -6   14.90    5.20
  12   2   6   48.20    6.60
 -12  -2  -6   49.90    7.40
 -12  -2  -6   61.19    7.70
  13   1   6  131.99    8.80
 -13  -1  -6  124.69    9.10
 -13  -1  -6  124.39   10.00
  14   0   6   38.00    5.80
 -14   0  -6   37.40    6.80
 -14   0  -6   34.70    5.90
  15  -1   6   83.29   10.10
  15  -1   6   86.99    7.40
 -15   1  -6   82.19    9.40
 -15   1  -6   97.09    8.30
  16  -2   6    6.10    4.70
  16  -2   6   -0.60    3.80
 -16   2  -6   -0.20    3.10
 -16   2  -6    5.60    3.90
  17  -3   6    4.80    4.10
  17  -3   6   11.60    4.60
  18  -4   6    3.10    4.70
  12   2   7   42.50    6.80
 -12  -2  -7   38.70    6.90
  13   1   7  123.19    9.50
 -13  -1  -7  115.29    9.90
 -13  -1  -7  117.89   11.10
  14   0   7    2.90    5.30
  14   0   7    2.40    4.30
 -14   0  -7   -0.70    3.40
 -14   0  -7   -5.30    3.10
  15  -1   7    3.60    5.30
  15  -1   7    3.50    4.20
 -15   1  -7   10.20    5.30
  16  -2   7   36.00    7.20
  17  -3   7   17.80    6.60
  13   1   8   14.60    5.90
  14   0   8   28.40    7.90
  15  -1   8   63.09    9.50
 -15  -1   9   20.10    8.70
 -15  -1   9   33.30    6.70
 -16   0   9   25.90    8.20
 -12  -4   8   29.90    7.50
 -13  -3   8    9.70    7.20
 -13  -3   8    6.30    5.20
  14   2  -8   16.20    5.50
  14   2  -8   20.60    7.40
 -14  -2   8    9.20    6.90
 -14  -2   8   13.40    5.10
  15   1  -8   31.00    7.40
  15   1  -8    8.60    4.40
 -15  -1   8   10.80    5.80
 -15  -1   8    7.20    4.50
  16   0  -8  124.99   17.20
 -16   0   8   89.29   11.30
 -16   0   8  104.69    8.10
 -17   1   8  148.09   13.80
 -18   2   8   39.20    8.70
 -19   3   8   -0.70    6.30
 -12  -4   7   55.59    8.90
  13   3  -7   37.40   10.00
  13   3  -7   38.80    6.20
 -13  -3   7   45.00    7.80
 -13  -3   7   55.89    7.70
  14   2  -7   52.49    6.80
  14   2  -7   49.30   10.50
 -14  -2   7   54.99    8.70
 -14  -2   7   45.90    6.80
  15   1  -7   42.90    9.10
  15   1  -7   69.19   13.00
  15   1  -7   53.29    7.20
 -15  -1   7   53.99    8.70
 -15  -1   7   50.59    6.50
  16   0  -7   30.70    9.00
 -16   0   7   22.50    6.80
 -16   0   7   21.10    4.20
  17  -1  -7   44.40   10.90
 -17   1   7   32.00    7.80
  18  -2  -7   97.99   17.40
  18  -2  -7  108.29    7.00
 -18   2   7   89.69   10.80
  19  -3  -7   15.40    4.60
  19  -3  -7   -6.70   11.00
 -19   3   7    5.90    6.00
 -20   4   7   12.00    7.10
  12   4  -6   72.99   13.40
 -12  -4   6   77.79    8.60
 -12  -4   6   70.49    9.00
  13   3  -6    2.90    5.10
  13   3  -6    5.50    3.20
 -13  -3   6   -0.60    3.60
 -13  -3   6    3.00    4.00
  14   2  -6   48.40    6.00
  14   2  -6   40.30    9.30
 -14  -2   6   44.70    6.20
 -14  -2   6   45.50    7.00
  15   1  -6    7.70    4.60
  15   1  -6   12.40    6.10
 -15  -1   6    0.70    2.80
 -15  -1   6    4.00    3.00
  16   0  -6    9.90    5.60
  16   0  -6    7.80    4.80
  16   0  -6    7.40    1.20
 -16   0   6    1.60    3.10
 -16   0   6    9.90    2.90
  17  -1  -6   13.00    4.50
  17  -1  -6    8.90    2.40
  17  -1  -6   18.00    7.90
 -17   1   6   10.40    1.60
 -17   1   6    7.50    3.80
  18  -2  -6   16.30    9.20
  18  -2  -6   17.70    3.70
 -18   2   6   18.60    3.20
 -18   2   6   24.10    6.20
  19  -3  -6   68.89    7.40
  19  -3  -6   43.80   13.80
 -19   3   6   64.29    6.50
 -19   3   6   54.79    8.70
  20  -4  -6  -10.10   13.60
 -20   4   6   26.20    7.20
 -20   4   6   31.70    5.70
 -21   5   6    1.30    5.10
 -10  -6   5   12.30    4.00
  11   5  -5   76.39   14.00
  11   5  -5   90.59    7.50
 -11  -5   5   89.89    5.50
  12   4  -5   73.59    6.40
  12   4  -5   55.99   11.30
  12   4  -5   66.79    5.60
 -12  -4   5   62.49    3.70
 -12  -4   5   64.59    6.60
  13   3  -5   79.89    4.50
  13   3  -5   88.99    6.50
  13   3  -5  113.99   14.60
 -13  -3   5   80.29    6.80
 -13  -3   5   85.99    7.00
  14   2  -5   35.00    1.80
  14   2  -5   38.00    4.70
  14   2  -5   31.60    1.50
  14   2  -5   34.70    8.20
 -14  -2   5   31.60    5.00
 -14  -2   5   32.80    5.40
  15   1  -5  231.48   17.10
  15   1  -5  230.28   18.90
 -15  -1   5  244.18   11.50
 -15  -1   5  217.48    9.20
  16   0  -5  410.26    9.20
  16   0  -5  417.56    9.60
  16   0  -5  406.26   25.90
  16   0  -5  407.86   21.20
 -16   0   5  407.76   11.70
 -16   0   5  395.26   15.00
  17  -1  -5   97.39    9.80
  17  -1  -5   81.99    5.20
  17  -1  -5   79.29   13.30
 -17   1   5   82.09    7.10
 -17   1   5   81.79    4.20
  18  -2  -5   17.90    3.80
  18  -2  -5   19.20    5.60
  18  -2  -5   26.60    9.40
 -18   2   5   23.40    5.30
 -18   2   5   17.90    3.40
  19  -3  -5   34.40   12.00
  19  -3  -5   54.19    6.70
 -19   3   5   51.89    5.80
 -19   3   5   35.10    6.20
  20  -4  -5   12.30   11.00
  20  -4  -5   28.90    6.00
 -20   4   5   37.50    7.00
 -20   4   5   40.70    6.30
 -21   5   5   70.99    9.40
  10   6  -4   17.90    7.70
  10   6  -4   31.20    6.40
 -10  -6   4   40.10    5.70
  11   5  -4   22.40    4.80
  11   5  -4   26.70    9.00
 -11  -5   4   28.00    4.10
  12   4  -4    4.00    2.80
  12   4  -4    4.20    5.40
  12   4  -4    5.60    2.50
 -12  -4   4    4.90    2.70
 -12  -4   4    8.50    2.40
  13   3  -4  608.84   31.30
  13   3  -4  608.14   15.70
  13   3  -4  610.64   15.10
 -13  -3   4  619.14   16.90
 -13  -3   4  636.64   12.80
  14   2  -4   88.29    3.90
  14   2  -4   85.39    2.50
  14   2  -4   87.59    4.30
  14   2  -4   88.09    2.60
  14   2  -4   86.29    5.30
  14   2  -4   94.09   12.20
 -14  -2   4   89.39    6.40
 -14  -2   4   92.39    2.90
 -14  -2   4   82.79    5.80
  15   1  -4  251.67   16.40
  15   1  -4  231.18    6.10
  15   1  -4  248.48    6.70
 -15  -1   4  245.28   10.50
 -15  -1   4  236.68    4.70
 -15  -1   4  249.38    9.00
 -15  -1   4  244.88    4.60
  16   0  -4  320.07    8.40
  16   0  -4  317.47    8.80
  16   0  -4  322.77   17.70
  16   0  -4  295.27   20.40
  16   0  -4  321.77    7.20
 -16   0   4  315.87   12.00
 -16   0   4  325.47    7.60
  17  -1  -4   49.20    3.50
  17  -1  -4   46.80    9.50
  17  -1  -4   53.39    7.40
  17  -1  -4   47.00    4.00
  17  -1  -4   49.00    4.30
 -17   1   4   55.29    3.80
 -17   1   4   47.80    5.80
 -17   1   4   56.89    3.90
  18  -2  -4  288.77   11.00
  18  -2  -4  284.47   15.60
  18  -2  -4  290.87   22.70
  18  -2  -4  296.87    9.80
 -18   2   4  274.27    9.70
 -18   2   4  271.07    9.70
 -18   2   4  278.77   12.30
 -18   2   4  256.37    9.70
  19  -3  -4   98.89   16.00
  19  -3  -4  108.29    8.20
  19  -3  -4  106.69    6.80
 -19   3   4  106.09    7.30
 -19   3   4  106.79    8.30
 -19   3   4   98.59    7.40
  20  -4  -4   20.50   13.40
  20  -4  -4   39.20    6.90
 -20   4   4   47.20    6.60
 -20   4   4   43.50    6.80
  21  -5  -4    8.60    4.20
 -21   5   4    3.90    3.50
 -21   5   4    7.10    4.80
  10   6  -3   22.60    5.90
  10   6  -3   20.20    8.50
 -10  -6   3   20.50    4.50
  11   5  -3  254.17   21.90
  11   5  -3  259.77   12.50
 -11  -5   3  268.17   10.60
  12   4  -3    8.20    4.90
  12   4  -3    8.60    3.40
  12   4  -3   11.90    2.60
  12   4  -3   13.90    3.20
 -12  -4   3    9.40    2.60
 -12  -4   3   10.00    2.90
 -12  -4   3   14.30    2.70
  13   3  -3  965.10   20.60
  13   3  -3  935.71   21.40
  13   3  -3  960.70   19.40
  13   3  -3  934.31   38.30
 -13  -3   3  981.40   19.10
 -13  -3   3  992.70   21.00
 -13  -3   3  968.60   19.30
  14   2  -3   79.19    4.70
  14   2  -3   76.69    4.00
  14   2  -3   71.49    3.60
  14   2  -3   88.29   10.80
  14   2  -3   79.99    4.30
  14   2  -3   77.49    3.60
 -14  -2   3   76.79    3.60
 -14  -2   3   75.99    5.20
 -14  -2   3   77.09    3.20
  15   1  -3  121.19    4.40
  15   1  -3  130.79    4.30
  15   1  -3  131.69    5.50
  15   1  -3  134.39    5.00
  15   1  -3  132.09   11.80
 -15  -1   3  139.39    7.10
 -15  -1   3  127.99    3.80
 -15  -1   3  136.09    4.00
 -15  -1   3  136.69    4.60
  16   0  -3 1019.50   20.80
  16   0  -3 1018.30   20.10
  16   0  -3 1004.60   39.70
  16   0  -3 1038.50   35.00
  16   0  -3 1004.30   18.80
  16   0  -3 1071.59   18.80
 -16   0   3 1022.70   19.20
 -16   0   3  995.90   23.10
 -16   0   3 1035.60   19.00
 -16   0   3 1056.99   19.50
  17  -1  -3  592.34   29.00
  17  -1  -3  576.14   15.20
  17  -1  -3  586.24   14.80
  17  -1  -3  601.34   23.80
  17  -1  -3  594.44   13.80
 -17   1   3  606.94   23.50
 -17   1   3  597.24   14.00
 -17   1   3  589.64   14.30
 -17   1   3  614.64   16.80
 -17   1   3  595.94   14.00
  18  -2  -3 1402.46   30.60
  18  -2  -3 1466.05   53.39
  18  -2  -3 1464.05   28.40
  18  -2  -3 1413.26   29.90
  18  -2  -3 1452.15   43.00
 -18   2   3 1380.66   29.40
 -18   2   3 1435.76   31.00
 -18   2   3 1437.06   42.40
 -18   2   3 1444.86   28.60
  19  -3  -3  138.89   16.50
  19  -3  -3  120.79    7.10
  19  -3  -3  116.69    8.50
 -19   3   3  127.59    8.30
 -19   3   3  123.69    8.00
 -19   3   3  130.09    8.50
 -19   3   3  125.89    7.90
 -19   3   3  120.69    9.60
  20  -4  -3   38.50    6.30
  20  -4  -3   50.99    6.30
  20  -4  -3   28.10   11.10
 -20   4   3   44.50    6.50
 -20   4   3   43.70    5.90
  21  -5  -3  101.79   11.30
  21  -5  -3   52.59   17.80
  21  -5  -3  100.09    8.90
 -21   5   3  109.49    9.60
 -21   5   3  106.79    8.10
 -21   5   3  109.29    9.70
   9   7  -2   76.79   13.80
  10   6  -2   41.10    7.40
  10   6  -2   45.30   10.00
 -10  -6   2   34.20    5.70
  11   5  -2   87.29    6.80
  11   5  -2   87.89    8.10
  11   5  -2   74.99   12.00
 -11  -5   2   83.89    6.50
 -11  -5   2   82.99    6.70
  12   4  -2   78.79    4.50
  12   4  -2   81.99   10.90
  12   4  -2   85.79    6.30
  12   4  -2   72.19    6.60
  12   4  -2   80.29    5.80
 -12  -4   2   84.89    4.40
 -12  -4   2   80.79    5.90
 -12  -4   2   84.29    5.80
 -12  -4   2   86.19    5.90
  13   3  -2  236.98    8.40
  13   3  -2  229.68    9.50
  13   3  -2  227.78    8.70
  13   3  -2  236.88   16.90
  13   3  -2  239.78    6.10
 -13  -3   2  222.58    8.20
 -13  -3   2  222.68    7.70
 -13  -3   2  216.48    7.80
 -13  -3   2  212.28    7.90
  14   2  -2  756.92   15.90
  14   2  -2  752.32   15.30
  14   2  -2  746.53   30.00
  14   2  -2  720.93   17.30
  14   2  -2  742.83   16.50
  14   2  -2  745.53   13.10
 -14  -2   2  749.23   16.30
 -14  -2   2  764.32   15.90
 -14  -2   2  735.33   15.80
 -14  -2   2  753.02   15.50
  15   1  -2  429.06   10.40
  15   1  -2  428.36   20.10
  15   1  -2  428.96    9.90
  15   1  -2  419.66   11.50
  15   1  -2  421.36   10.80
 -15  -1   2  411.26    9.90
 -15  -1   2  435.26   20.10
 -15  -1   2  412.16   10.20
 -15  -1   2  434.96   10.80
 -15  -1   2  401.46   10.20
  16   0  -2   26.60    6.10
  16   0  -2   30.90    3.20
  16   0  -2   26.20    3.10
  16   0  -2   34.20    2.80
  16   0  -2   27.20    5.20
  16   0  -2   30.40    3.10
  16   0  -2   31.80    3.60
 -16   0   2   31.30    3.20
 -16   0   2   33.50    3.20
 -16   0   2   26.10    5.00
 -16   0   2   27.90    3.10
 -16   0   2   33.10    3.20
  17  -1  -2  136.09   13.20
  17  -1  -2  147.79    6.60
  17  -1  -2  127.29    6.90
  17  -1  -2  142.39    6.20
  17  -1  -2  145.89   10.90
  17  -1  -2  139.69    6.70
 -17   1   2  135.99    6.40
 -17   1   2  126.39    6.00
 -17   1   2  128.19    6.00
 -17   1   2  136.09   10.20
  18  -2  -2  113.29    7.00
  18  -2  -2  102.59    6.20
  18  -2  -2  114.59   12.90
  18  -2  -2  108.49   11.50
  18  -2  -2  103.79    7.10
 -18   2   2  109.99    9.40
 -18   2   2  107.39    6.10
 -18   2   2  113.19    6.20
 -18   2   2  100.49    6.60
  19  -3  -2  444.66   15.80
  19  -3  -2  438.26   14.20
  19  -3  -2  471.65   27.80
 -19   3   2  445.16   20.40
 -19   3   2  426.66   14.00
 -19   3   2  434.66   15.30
  20  -4  -2  114.49   18.30
  20  -4  -2  148.59    9.60
  20  -4  -2  179.98   11.40
 -20   4   2  149.39    9.80
 -20   4   2  164.28   10.80
 -20   4   2  151.48    8.40
  21  -5  -2  263.57   14.80
  21  -5  -2  299.47   13.80
  21  -5  -2  248.08   28.50
 -21   5   2  281.67   14.40
 -21   5   2  292.17   15.80
  22  -6  -2   14.30    5.10
   9   7  -1  122.79   15.90
  10   6  -1  159.48   16.60
  10   6  -1  137.69   11.30
  10   6  -1  137.69    9.80
 -10  -6   1  142.49    9.60
 -10  -6   1  129.29    9.70
  11   5  -1   11.30    5.80
  11   5  -1    6.70    3.60
  11   5  -1    9.60    4.40
 -11  -5   1    9.30    3.80
 -11  -5   1    7.50    3.50
  12   4  -1  602.74   28.10
  12   4  -1  590.44   16.60
  12   4  -1  566.34   17.10
  12   4  -1  592.74   18.60
 -12  -4   1  555.34   16.50
 -12  -4   1  603.04   16.20
 -12  -4   1  585.84   16.20
 -12  -4   1  561.44   12.50
  13   3  -1  109.89    6.30
  13   3  -1  102.49    6.90
  13   3  -1  108.19    6.40
  13   3  -1  117.69   11.60
 -13  -3   1  118.29    6.00
 -13  -3   1  111.59    6.30
 -13  -3   1  124.69    6.30
  14   2  -1  519.35   14.70
  14   2  -1  543.45   13.80
  14   2  -1  524.75   23.20
  14   2  -1  533.25   13.80
  14   2  -1  555.74   13.60
 -14  -2   1  535.35   13.00
 -14  -2   1  538.45   13.60
 -14  -2   1  519.35   14.00
 -14  -2   1  549.95   13.30
  15   1  -1  295.87    9.10
  15   1  -1  293.97   15.80
  15   1  -1  282.17    5.60
  15   1  -1  296.17    8.40
  15   1  -1  299.97    8.90
  15   1  -1  275.97    9.70
 -15  -1   1  286.77    8.70
 -15  -1   1  284.17   15.20
 -15  -1   1  285.37    9.30
 -15  -1   1  280.67    8.80
 -15  -1   1  275.17    8.30
  16   0  -1 1304.27   40.80
  16   0  -1 1277.37   42.80
  16   0  -1 1310.37   24.10
  16   0  -1 1285.17   25.50
  16   0  -1 1317.87   23.70
  16   0  -1 1306.07   24.80
  16   0  -1 1291.37   26.60
 -16   0   1 1312.47   40.20
 -16   0   1 1253.57   24.20
 -16   0   1 1298.27   26.10
 -16   0   1 1296.17   25.60
 -16   0   1 1315.97   24.80
  17  -1  -1  726.83   17.50
  17  -1  -1  699.83   16.50
  17  -1  -1  718.23   16.50
  17  -1  -1  741.03   28.00
  17  -1  -1  688.43   18.00
  17  -1  -1  696.83   29.60
 -17   1   1  696.23   29.10
 -17   1   1  715.33   16.40
 -17   1   1  711.03   17.50
 -17   1   1  720.23   26.60
 -17   1   1  702.63   16.60
  18  -2  -1  171.28    9.10
  18  -2  -1  174.18   15.70
  18  -2  -1  183.28   14.20
  18  -2  -1  167.88    7.70
  18  -2  -1  166.68    8.50
 -18   2   1  169.18    8.30
 -18   2   1  151.18    7.40
 -18   2   1  153.38   11.90
 -18   2   1  162.68    7.90
 -18   2   1  155.58    8.00
  19  -3  -1   81.79   13.80
  19  -3  -1   85.19    6.90
  19  -3  -1   94.89    8.10
 -19   3   1   97.19    7.30
 -19   3   1   95.69    7.10
  20  -4  -1  210.38   11.10
  20  -4  -1  221.68   12.70
  20  -4  -1  194.28   20.30
 -20   4   1  185.28   11.20
 -20   4   1  209.88    9.30
  21  -5  -1   93.49   10.80
  21  -5  -1   45.10   15.70
  21  -5  -1   81.99    9.20
 -21   5   1   69.99    9.60
 -21   5   1   83.69    9.40
  22  -6  -1  114.29   10.20
 -22   6   1  100.89   12.60
   9   7   0   24.80    6.60
  10   6   0   15.70    6.10
  10   6   0   16.50    6.30
  10   6   0   15.40    5.20
 -10  -6   0   17.80    5.20
 -10  -6   0   15.20    4.60
  11   5   0   65.29    8.00
  11   5   0   61.39    7.10
  11   5   0   78.29   11.00
 -11  -5   0   64.19    7.30
 -11  -5   0   54.19    6.20
  12   4   0  184.78   10.20
  12   4   0  200.28   15.00
  12   4   0  190.28    9.60
 -12  -4   0  201.68    6.60
 -12  -4   0  200.98    9.60
 -12  -4   0  202.98    9.10
  13   3   0  121.39    7.90
  13   3   0  113.99    6.60
  13   3   0  126.09   11.30
  13   3   0  114.79    6.50
 -13  -3   0  113.69    3.60
 -13  -3   0  104.89    5.90
 -13  -3   0  117.29    6.60
 -13  -3   0  112.89    6.60
  14   2   0  107.49    6.00
  14   2   0   98.19    5.50
  14   2   0   95.89    6.60
  14   2   0   88.89    9.40
 -14  -2   0  105.19    5.40
 -14  -2   0   92.29    5.50
 -14  -2   0   97.89    9.30
 -14  -2   0  106.09    5.80
  15   1   0   76.19    4.50
  15   1   0   70.69    5.40
  15   1   0   70.79    8.70
  15   1   0   72.09    4.80
  15   1   0   59.39    4.20
 -15  -1   0   74.69    5.00
 -15  -1   0   75.49    2.80
 -15  -1   0   65.29    4.50
 -15  -1   0   72.29    4.50
 -15  -1   0   66.79    7.30
 -15  -1   0   66.09    4.70
  16   0   0   20.80    3.30
  16   0   0   19.80    3.70
  16   0   0   18.40    4.60
  16   0   0   19.20    2.90
  16   0   0   19.10    2.30
  16   0   0   21.40    3.10
  16   0   0   13.70    4.60
 -16   0   0   20.10    3.50
 -16   0   0   20.50    3.10
 -16   0   0   16.40    4.50
 -16   0   0   20.60    3.10
 -16   0   0   22.50    3.10
 -16   0   0   32.10    2.80
  17  -1   0  798.32   18.70
  17  -1   0  805.32   18.20
  17  -1   0  775.22   30.10
  17  -1   0  814.92   20.40
  17  -1   0  830.92   19.60
  17  -1   0  780.42   30.40
 -17   1   0  834.72   18.70
 -17   1   0  805.72   18.70
 -17   1   0  777.32   29.60
 -17   1   0  818.92   30.60
 -17   1   0  782.52   19.40
 -17   1   0  791.12   18.30
  18  -2   0  178.28    9.50
  18  -2   0  172.98   15.50
  18  -2   0  165.88    8.00
 -18   2   0  188.98    8.80
 -18   2   0  174.08    8.00
 -18   2   0  187.88    9.00
  19  -3   0  141.29    9.60
  19  -3   0  125.19    7.80
  19  -3   0  152.68    5.50
  19  -3   0  139.19   17.30
 -19   3   0  147.59    8.70
 -19   3   0  145.29    9.30
 -19   3   0  148.09    9.10
  20  -4   0   72.99    8.10
  20  -4   0   82.29    9.10
  20  -4   0   83.79   14.00
 -20   4   0   75.99    8.50
 -20   4   0   72.49    8.10
 -20   4   0   67.29    7.60
  21  -5   0   71.99    9.10
  21  -5   0   44.30   14.90
  21  -5   0   63.89    8.50
 -21   5   0   75.49    9.40
 -21   5   0   61.49    9.40
 -21   5   0   64.09    8.50
  22  -6   0    5.50    6.70
 -22   6   0   15.10    6.80
 -22   6   0   12.50    7.00
   9   7   1   51.89    8.70
  -9  -7  -1   57.29    9.60
  10   6   1   62.69   10.00
  10   6   1   75.39    9.10
  10   6   1   87.19   10.50
 -10  -6  -1   81.79    9.80
 -10  -6  -1   68.89    8.30
  11   5   1  487.55   19.10
  11   5   1  451.75   17.10
  11   5   1  515.25   24.60
 -11  -5  -1  511.95   18.50
 -11  -5  -1  459.95   16.50
  12   4   1  330.07   13.30
  12   4   1  339.67   14.40
  12   4   1  330.97   19.00
 -12  -4  -1  337.37   10.00
 -12  -4  -1  341.87   13.70
 -12  -4  -1  326.97   12.60
  13   3   1  882.01   32.10
  13   3   1  854.71   21.30
  13   3   1  899.01   23.70
 -13  -3  -1  913.41   21.00
 -13  -3  -1  846.12   34.10
 -13  -3  -1  888.21   22.20
  14   2   1   11.10    4.70
  14   2   1    9.10    3.40
  14   2   1   11.60    3.20
  14   2   1   19.70    3.60
 -14  -2  -1    6.50    3.00
 -14  -2  -1    7.60    1.40
 -14  -2  -1    9.10    2.30
 -14  -2  -1   23.00    3.90
 -14  -2  -1   12.20    2.90
  15   1   1  419.96   12.30
  15   1   1  409.86   11.50
  15   1   1  423.96   12.80
  15   1   1  432.36   20.40
  15   1   1  411.96   13.50
 -15  -1  -1  423.86   13.50
 -15  -1  -1  429.56   12.30
 -15  -1  -1  412.86   10.00
 -15  -1  -1  427.56   13.00
 -15  -1  -1  413.06   19.20
 -15  -1  -1  418.86   11.70
  16   0   1  150.48    7.10
  16   0   1  155.38    6.20
  16   0   1  154.68   10.00
  16   0   1  158.78   12.80
  16   0   1  153.58    6.80
  16   0   1  158.98    8.10
  16   0   1  153.88    7.10
 -16   0  -1  152.48    7.60
 -16   0  -1  164.68    7.40
 -16   0  -1  155.28    8.00
 -16   0  -1  151.48   13.30
 -16   0  -1  158.48    6.80
 -16   0  -1  158.88    6.30
  17  -1   1  333.77   18.60
  17  -1   1  305.57   16.50
  17  -1   1  318.67   11.20
  17  -1   1  323.97   10.70
  17  -1   1  310.97   11.90
 -17   1  -1  344.77   11.10
 -17   1  -1  339.67   12.00
 -17   1  -1  330.47   10.90
 -17   1  -1  334.37   16.60
  18  -2   1  391.56   13.10
  18  -2   1  391.86   14.60
  18  -2   1  416.36   22.10
 -18   2  -1  411.46   14.30
 -18   2  -1  409.46   13.90
 -18   2  -1  380.96   12.70
  19  -3   1    0.00    3.50
  19  -3   1   -0.50    7.10
  19  -3   1    1.10    2.50
  19  -3   1    1.60    2.10
 -19   3  -1    0.40    2.50
 -19   3  -1    3.50    3.00
 -19   3  -1   -0.50    2.20
  20  -4   1  126.79    8.80
  20  -4   1  113.49    6.10
  20  -4   1  111.49   16.40
  20  -4   1  146.19   10.80
 -20   4  -1  121.39    9.50
 -20   4  -1  117.59    8.50
 -20   4  -1  120.29   10.10
  21  -5   1   48.10    7.10
  21  -5   1   55.89    8.20
  21  -5   1   38.30   12.80
 -21   5  -1   41.90    8.40
 -21   5  -1   53.39    8.20
  22  -6   1   29.30    7.20
 -22   6  -1   39.10    7.30
  -9  -7  -2   45.50    9.50
  10   6   2    7.40    4.70
  10   6   2    5.90    3.70
 -10  -6  -2   16.60    6.00
 -10  -6  -2    5.20    3.70
  11   5   2  211.18   13.40
  11   5   2  181.18   14.10
  11   5   2  175.58   10.70
 -11  -5  -2  164.18    9.80
 -11  -5  -2  190.78   11.90
  12   4   2  170.18    9.70
  12   4   2  166.28   13.00
  12   4   2  184.78   11.70
 -12  -4  -2  156.48   10.10
 -12  -4  -2  162.98    8.90
 -12  -4  -2  159.88    8.50
  13   3   2  310.27   13.30
  13   3   2  311.07   17.80
  13   3   2  328.37   12.80
  13   3   2  330.47   17.00
 -13  -3  -2  301.67   12.70
 -13  -3  -2  313.27   16.90
 -13  -3  -2  328.67   12.00
  14   2   2  315.27   11.70
  14   2   2  315.07   12.90
  14   2   2  314.97   17.60
 -14  -2  -2  333.17   17.20
 -14  -2  -2  313.67   11.00
 -14  -2  -2  316.37   12.00
  15   1   2   11.00    3.00
  15   1   2    9.80    3.60
  15   1   2   15.60    6.60
  15   1   2   10.40    2.70
  15   1   2   16.00    3.50
 -15  -1  -2   12.60    3.00
 -15  -1  -2   10.50    2.30
 -15  -1  -2   13.00    3.00
  16   0   2 1234.48   26.70
  16   0   2 1264.37   35.60
  16   0   2 1287.07   42.70
  16   0   2 1315.77   26.00
  16   0   2 1268.67   28.80
 -16   0  -2 1255.47   27.70
 -16   0  -2 1245.58   28.60
 -16   0  -2 1253.07   26.20
 -16   0  -2 1248.68   25.90
  17  -1   2   25.70    4.40
  17  -1   2   21.70    4.10
  17  -1   2   27.30    5.90
 -17   1  -2   26.40    4.30
 -17   1  -2   25.20    4.70
 -17   1  -2   27.00    4.20
 -17   1  -2   29.10    3.90
  18  -2   2  363.26   13.30
  18  -2   2  354.26   13.90
  18  -2   2  359.06   20.00
 -18   2  -2  351.36   13.70
 -18   2  -2  359.56   19.00
 -18   2  -2  334.27   12.20
 -18   2  -2  355.86   13.30
  19  -3   2   85.79    6.10
  19  -3   2   75.19   12.10
  19  -3   2   89.79    7.80
  19  -3   2   85.19    7.70
 -19   3  -2  106.09    8.20
 -19   3  -2   95.19    7.10
 -19   3  -2  104.19    8.00
  20  -4   2  191.48   19.40
  20  -4   2  228.88   13.40
  20  -4   2  219.98   11.70
  20  -4   2  236.68    9.90
 -20   4  -2  206.38   12.40
 -20   4  -2  225.88   13.50
 -20   4  -2  220.98   11.50
  21  -5   2   53.79    8.20
  21  -5   2   52.19    8.00
 -21   5  -2   51.09    9.00
 -21   5  -2   69.39   10.10
  10   6   3   -3.30    4.50
  10   6   3   -2.00    5.30
 -10  -6  -3    5.20    5.60
 -10  -6  -3   -1.20    3.90
  11   5   3   76.99    8.70
  11   5   3   88.19   10.20
 -11  -5  -3   72.49    7.90
 -11  -5  -3   83.89    9.70
  12   4   3  127.09   13.40
  12   4   3  138.39   10.20
  12   4   3  166.98   10.00
 -12  -4  -3  173.58    9.50
 -12  -4  -3  159.48   10.60
  13   3   3  680.63   27.80
  13   3   3  622.94   24.50
  13   3   3  628.44   20.70
  13   3   3  672.13   19.80
 -13  -3  -3  647.64   20.00
 -13  -3  -3  627.34   18.30
 -13  -3  -3  670.73   28.70
  14   2   3  127.49    8.40
  14   2   3  110.89    7.50
  14   2   3  114.19    7.80
  14   2   3  141.19   13.70
 -14  -2  -3  137.29    7.80
 -14  -2  -3  126.79    8.30
  15   1   3   73.89    6.30
  15   1   3   76.59   10.20
  15   1   3   73.19    6.90
 -15  -1  -3   73.39    5.50
 -15  -1  -3   64.69    5.10
 -15  -1  -3   71.99    6.40
  16   0   3   89.19    6.80
  16   0   3   91.09    6.30
 -16   0  -3   97.39    7.10
 -16   0  -3   86.09    6.20
 -16   0  -3   89.89    5.80
  17  -1   3   33.00    5.10
  17  -1   3   32.70    5.60
 -17   1  -3   31.50    4.80
 -17   1  -3   36.10    5.10
 -17   1  -3   42.40    5.00
 -17   1  -3   36.50    5.20
  18  -2   3  156.38   10.00
  18  -2   3  141.89    8.40
  18  -2   3  150.98    8.60
 -18   2  -3  155.88   11.90
 -18   2  -3  157.28    8.80
 -18   2  -3  158.58    9.80
 -18   2  -3  154.58    9.70
  19  -3   3  162.58    9.60
  19  -3   3  168.28    9.30
  19  -3   3  172.48   11.20
 -19   3  -3  160.98    9.70
 -19   3  -3  198.18   11.80
 -19   3  -3  181.68   11.40
  20  -4   3   68.39    8.90
  20  -4   3   65.69    7.10
  20  -4   3   56.59    7.70
 -20   4  -3   69.39    8.80
 -20   4  -3   43.50    7.50
 -20   4  -3   76.49    8.60
  21  -5   3   69.19    7.60
  10   6   4    8.50    6.70
 -10  -6  -4   16.30    5.20
  11   5   4  100.69    9.10
  11   5   4  122.29   11.70
 -11  -5  -4  128.79   11.40
 -11  -5  -4  122.89    9.90
  12   4   4   10.20    4.80
  12   4   4   11.50    4.60
 -12  -4  -4    6.30    4.20
 -12  -4  -4    9.80    4.80
  13   3   4  167.38   11.10
  13   3   4  150.18    9.80
 -13  -3  -4  159.08   10.30
 -13  -3  -4  135.49    8.30
  14   2   4   20.80    5.00
  14   2   4   15.30    4.40
 -14  -2  -4   17.50    4.00
 -14  -2  -4   11.50    3.50
 -14  -2  -4   11.50    3.50
  15   1   4   30.70    5.30
  15   1   4   23.50    4.70
 -15  -1  -4   24.00    4.30
 -15  -1  -4   23.70    4.80
 -15  -1  -4   22.10    3.90
  16   0   4  227.18   11.40
  16   0   4  235.48   10.40
 -16   0  -4  214.48    9.70
 -16   0  -4  226.58   11.10
 -16   0  -4  230.38   10.80
  17  -1   4   70.19    6.20
  17  -1   4   70.29    7.60
 -17   1  -4   56.39    6.90
 -17   1  -4   62.49    7.20
 -17   1  -4   68.39    6.20
  18  -2   4   98.19    8.00
  18  -2   4   97.39    7.90
  18  -2   4  101.19    8.60
 -18   2  -4   86.49    8.00
 -18   2  -4   92.49    7.90
 -18   2  -4   90.49    7.20
  19  -3   4   93.89    8.40
  19  -3   4  108.39    9.20
  19  -3   4   93.89    8.10
 -19   3  -4  101.59    9.30
 -19   3  -4  108.29    8.40
 -19   3  -4  105.69    9.80
  20  -4   4   68.79    7.90
  20  -4   4   92.49    9.70
 -20   4  -4   80.69   10.20
 -20   4  -4   88.89   10.60
  21  -5   4   78.29    8.90
  12   4   5   29.50    5.70
  12   4   5   36.60    7.60
 -12  -4  -5   41.80    7.60
 -12  -4  -5   32.50    5.80
  13   3   5   42.80    6.60
  13   3   5   36.40    6.30
 -13  -3  -5   40.50    6.20
 -13  -3  -5   40.90    6.80
  14   2   5  151.18   10.40
  14   2   5  162.08    9.90
 -14  -2  -5  151.88   10.00
 -14  -2  -5  152.98    8.50
 -14  -2  -5  138.79    9.80
  15   1   5   76.79    7.20
  15   1   5   63.69    7.80
 -15  -1  -5   75.09    6.50
 -15  -1  -5   68.49    6.60
 -15  -1  -5   71.09    7.90
  16   0   5   19.70    4.90
  16   0   5   22.50    4.80
 -16   0  -5   21.80    4.40
 -16   0  -5   21.30    4.60
 -16   0  -5   19.10    4.90
  17  -1   5   58.69    6.80
 -17   1  -5   64.19    7.90
 -17   1  -5   65.99    6.90
 -17   1  -5   45.20    7.00
  18  -2   5   13.00    4.30
  18  -2   5   16.50    4.90
 -18   2  -5    8.70    4.60
 -18   2  -5   11.60    4.70
  19  -3   5    5.60    4.50
  19  -3   5    5.90    4.70
 -19   3  -5   11.20    5.20
 -19   3  -5   13.90    5.00
  20  -4   5   35.30    6.70
  21  -5   5   16.50    5.60
  13   3   6   59.09    8.10
 -13  -3  -6   62.09    8.60
  14   2   6   56.79    7.70
 -14  -2  -6   56.19    7.70
 -14  -2  -6   58.99    7.90
  15   1   6   91.19    8.10
 -15  -1  -6   90.39    8.40
 -15  -1  -6   84.29    8.20
  16   0   6    3.20    3.50
 -16   0  -6   -1.30    3.30
 -16   0  -6    1.00    2.60
  17  -1   6   11.80    4.30
  17  -1   6   11.30    4.90
 -17   1  -6   10.70    4.50
 -17   1  -6   10.30    4.10
  18  -2   6   26.30    5.60
  18  -2   6   12.10    5.40
 -18   2  -6   19.40    5.60
 -18   2  -6   13.90    4.90
  19  -3   6   -1.80    4.40
  20  -4   6    6.20    4.80
  15   1   7   -3.30    3.50
  16   0   7   30.40    7.80
  16   0   7   39.60    6.70
  17  -1   7    7.50    5.80
  18  -2   7   32.60    8.10
  19  -3   7   37.20    7.60
  15   1   8  101.29   12.90
  16   0   8   65.19   10.00
 -15  -3   8   23.00    6.50
 -15  -3   8   29.30    8.30
  16   2  -8  121.19   16.70
 -16  -2   8  114.79    9.70
 -16  -2   8  115.69   13.00
  17   1  -8  142.19   11.00
 -17  -1   8  130.39    9.40
 -17  -1   8  147.39   13.30
  18   0  -8   23.40    7.20
 -18   0   8    1.20    4.50
  19  -1  -8   42.30   11.80
 -19   1   8   26.30    8.00
 -20   2   8    7.60    5.50
  15   3  -7   35.40    9.80
 -15  -3   7   55.89    8.30
 -15  -3   7   39.10    7.70
  16   2  -7  169.78   18.00
  16   2  -7  118.79    8.90
  16   2  -7  142.29   16.70
 -16  -2   7  136.29    9.60
 -16  -2   7  122.29   10.10
  17   1  -7   45.10   10.40
  17   1  -7   31.10    7.90
  17   1  -7   39.80    6.30
 -17  -1   7   44.40    6.20
 -17  -1   7   32.00    7.30
  18   0  -7   10.20    6.10
 -18   0   7    5.10    3.10
 -18   0   7    2.90    5.00
  19  -1  -7   14.40    8.50
 -19   1   7   16.90    6.40
  20  -2  -7  107.89   18.80
 -20   2   7   98.79   11.90
  21  -3  -7   33.80    5.90
 -21   3   7   33.90    8.60
 -22   4   7   16.40    7.50
  14   4  -6    1.40    6.00
 -14  -4   6    3.10    4.40
  15   3  -6   22.70    8.40
  15   3  -6   14.20    3.70
 -15  -3   6   16.00    4.90
 -15  -3   6   10.80    4.90
  16   2  -6   50.39    6.00
  16   2  -6   50.39   10.50
 -16  -2   6   63.89    8.10
 -16  -2   6   63.39    7.20
  17   1  -6   18.00    7.30
  17   1  -6    9.80    5.40
 -17  -1   6    5.40    4.40
 -17  -1   6    6.80    3.20
  18   0  -6    5.00    1.30
  18   0  -6    5.20    4.00
  18   0  -6    4.50    5.20
 -18   0   6    2.20    2.60
 -18   0   6    3.80    4.30
  19  -1  -6   47.20   11.10
  19  -1  -6   40.40    4.10
 -19   1   6   34.30    2.50
 -19   1   6   33.70    6.90
  20  -2  -6   82.89    6.40
  20  -2  -6   63.29   14.00
 -20   2   6   75.69    5.30
 -20   2   6   72.89    9.10
  21  -3  -6   -3.30   10.30
  21  -3  -6   15.10    4.70
 -21   3   6   16.50    4.10
 -21   3   6   13.20    6.00
 -22   4   6   14.10    6.40
 -23   5   6   38.70    8.20
  13   5  -5   48.90    6.40
  13   5  -5   52.19   12.50
 -13  -5   5   45.30    4.40
  14   4  -5  159.68   17.70
  14   4  -5  163.68    8.00
 -14  -4   5  160.98    5.60
 -14  -4   5  169.18    9.30
  15   3  -5  124.19   14.60
  15   3  -5  126.09    5.70
  15   3  -5  125.39    7.20
 -15  -3   5  134.69    8.50
  16   2  -5    6.00    2.50
  16   2  -5    3.80    3.90
  16   2  -5    6.00    1.30
 -16  -2   5    3.90    2.70
 -16  -2   5    5.70    3.30
  17   1  -5   88.99    3.20
  17   1  -5   86.29    3.00
  17   1  -5   92.59   13.70
  17   1  -5   92.29   11.60
 -17  -1   5   77.29    6.70
 -17  -1   5   81.19    6.00
  18   0  -5   26.50    8.50
  18   0  -5   33.10    3.10
  18   0  -5   26.10    6.30
 -18   0   5   30.50    1.70
 -18   0   5   30.50    1.60
 -18   0   5   34.30    5.80
  19  -1  -5    9.90    4.70
  19  -1  -5   10.20    7.00
  19  -1  -5    8.40    2.70
 -19   1   5   11.20    4.40
 -19   1   5   10.80    2.30
  20  -2  -5   75.79   14.50
  20  -2  -5   77.79    6.50
 -20   2   5   76.89    8.70
 -20   2   5   83.89    5.70
  21  -3  -5   10.30   10.00
  21  -3  -5    9.00    4.00
 -21   3   5   17.30    4.10
 -21   3   5   16.50    4.70
  22  -4  -5    6.80    4.20
  22  -4  -5  -21.20   10.50
 -22   4   5    5.90    4.00
 -22   4   5    2.40    3.50
 -23   5   5    3.00    5.20
  12   6  -4   10.00    4.70
 -12  -6   4    9.40    3.70
  13   5  -4   20.00    4.70
  13   5  -4   12.80    7.50
 -13  -5   4   16.30    3.50
  14   4  -4  106.99   14.90
  14   4  -4   93.09    6.70
  14   4  -4   89.89    5.70
 -14  -4   4   80.39    5.80
 -14  -4   4   88.69    5.30
  15   3  -4  117.19    6.00
  15   3  -4  115.69    6.30
  15   3  -4  125.79   14.90
 -15  -3   4  123.29    7.20
 -15  -3   4  117.69    4.90
  16   2  -4  775.62   34.20
  16   2  -4  768.02   17.90
  16   2  -4  763.62   15.80
  16   2  -4  780.72   13.70
  16   2  -4  803.62   14.00
  16   2  -4  809.22   16.80
 -16  -2   4  799.32   14.10
 -16  -2   4  793.42   20.50
 -16  -2   4  793.82   14.20
  17   1  -4   55.29    2.30
  17   1  -4   50.09   10.00
  17   1  -4   50.79    8.70
  17   1  -4   57.59    3.30
  17   1  -4   54.79    2.40
  17   1  -4   55.69    3.70
 -17  -1   4   53.49    5.90
 -17  -1   4   55.29    2.60
  18   0  -4  289.27   17.50
  18   0  -4  289.47    8.60
  18   0  -4  305.07   22.10
  18   0  -4  303.87    9.30
  18   0  -4  297.87    7.50
 -18   0   4  314.87    5.80
 -18   0   4  301.47   12.30
 -18   0   4  285.07    5.60
 -18   0   4  313.27    7.90
  19  -1  -4   67.99    5.10
  19  -1  -4   70.39    4.30
  19  -1  -4   59.89   10.90
  19  -1  -4   87.59    9.60
  19  -1  -4   61.99    4.80
 -19   1   4   71.39    6.30
 -19   1   4   72.09    4.50
  20  -2  -4  444.96   28.90
  20  -2  -4  456.05   21.50
  20  -2  -4  452.95   14.90
  20  -2  -4  486.05   13.40
 -20   2   4  468.85   16.30
 -20   2   4  468.95   13.60
  21  -3  -4    7.90    3.60
  21  -3  -4    4.70    6.80
 -21   3   4   11.50    3.70
 -21   3   4    8.00    3.50
  22  -4  -4  129.89   10.40
  22  -4  -4  101.69   19.80
 -22   4   4  136.19    9.50
 -22   4   4  149.09   10.20
 -23   5   4   10.80    4.70
  12   6  -3   21.20    8.00
  12   6  -3    6.50    4.60
 -12  -6   3    9.50    4.10
  13   5  -3   22.50    5.30
  13   5  -3   29.60    9.00
 -13  -5   3   33.30    4.70
  14   4  -3  510.85   12.50
  14   4  -3  532.85   29.20
  14   4  -3  498.25   16.10
 -14  -4   3  515.45   13.80
  15   3  -3  386.46   12.30
  15   3  -3  382.16    9.40
  15   3  -3  384.86   10.60
  15   3  -3  377.16   11.40
  15   3  -3  371.76   23.30
 -15  -3   3  379.16   10.50
 -15  -3   3  378.76   10.40
 -15  -3   3  362.86    9.80
 -15  -3   3  377.36   11.70
  16   2  -3  547.45   11.90
  16   2  -3  514.55   12.80
  16   2  -3  538.95   12.00
  16   2  -3  498.45   25.40
  16   2  -3  530.55   13.80
 -16  -2   3  542.05   11.80
 -16  -2   3  529.05   14.90
 -16  -2   3  527.85   12.00
  17   1  -3  597.94   13.60
  17   1  -3  608.74   12.70
  17   1  -3  606.24   14.50
  17   1  -3  584.04   26.20
  17   1  -3  627.14   12.40
 -17  -1   3  551.24   11.90
 -17  -1   3  596.94   12.60
 -17  -1   3  604.94   12.80
 -17  -1   3  593.34   12.40
 -17  -1   3  590.34   16.30
  18   0  -3   55.89    4.30
  18   0  -3   61.79    4.10
  18   0  -3   51.69    7.90
  18   0  -3   61.59    3.80
  18   0  -3   54.39    9.60
 -18   0   3   56.59    3.60
 -18   0   3   63.69    5.20
 -18   0   3   61.69    3.60
 -18   0   3   65.09    4.00
 -18   0   3   62.89    3.90
  19  -1  -3  164.08   13.00
  19  -1  -3  158.58   15.20
  19  -1  -3  162.68    7.90
  19  -1  -3  171.28    6.80
  19  -1  -3  163.88    7.40
 -19   1   3  180.68   13.90
 -19   1   3  164.08    7.00
 -19   1   3  147.79    8.50
 -19   1   3  169.28    7.10
 -19   1   3  171.08    7.10
  20  -2  -3  158.28    8.40
  20  -2  -3  153.28    8.80
  20  -2  -3  141.49    7.30
  20  -2  -3  151.88   14.20
  20  -2  -3  154.08   17.10
 -20   2   3  145.89   11.10
 -20   2   3  157.68    7.80
 -20   2   3  149.09    7.70
 -20   2   3  156.18    8.10
 -20   2   3  142.29    8.20
  21  -3  -3  297.07   25.00
  21  -3  -3  270.97   11.30
  21  -3  -3  258.67   12.60
 -21   3   3  288.67   11.90
 -21   3   3  284.47   12.30
 -21   3   3  265.07   11.80
  22  -4  -3   52.49   15.60
  22  -4  -3   55.79    7.60
  22  -4  -3   72.39    6.60
 -22   4   3   74.29    8.10
 -22   4   3   71.39    8.50
 -22   4   3   68.89    7.60
  23  -5  -3   83.79   10.80
  23  -5  -3   44.10   15.60
 -23   5   3   85.59    9.60
 -23   5   3   82.19    7.60
  11   7  -2   49.60   12.00
  12   6  -2   34.90    6.80
  12   6  -2   19.20    7.80
 -12  -6   2   23.50    5.20
  13   5  -2   13.50    4.70
  13   5  -2   18.20    4.30
  13   5  -2   14.20    6.80
 -13  -5   2   20.60    4.20
 -13  -5   2   17.30    4.10
  14   4  -2  402.76   14.90
  14   4  -2  404.36   13.10
  14   4  -2  411.86   24.80
  14   4  -2  409.76   13.90
 -14  -4   2  426.56   11.30
 -14  -4   2  421.76   13.40
 -14  -4   2  414.16   13.00
 -14  -4   2  439.26   13.00
  15   3  -2   74.49    9.90
  15   3  -2   93.79    5.50
  15   3  -2   88.99    6.30
  15   3  -2   78.29    5.50
 -15  -3   2   81.79    5.10
 -15  -3   2   75.89    5.00
 -15  -3   2   89.99    5.30
  16   2  -2  340.77    5.60
  16   2  -2  339.17    5.60
  16   2  -2  342.17   11.30
  16   2  -2  336.67   19.40
  16   2  -2  358.36   10.50
  16   2  -2  341.37    9.80
 -16  -2   2  349.27    9.60
 -16  -2   2  349.17    9.90
 -16  -2   2  352.86   10.00
  17   1  -2  137.19    4.50
  17   1  -2  129.09    5.60
  17   1  -2  129.29    5.80
  17   1  -2  129.99    5.30
  17   1  -2  142.79    6.80
  17   1  -2  124.69   11.60
 -17  -1   2  135.79    5.80
 -17  -1   2  135.49    6.00
 -17  -1   2  144.79    5.80
 -17  -1   2  145.89    5.90
  18   0  -2    0.60    2.50
  18   0  -2    2.40    1.70
  18   0  -2   -0.10    2.80
  18   0  -2    3.80    1.80
  18   0  -2    0.80    1.50
  18   0  -2   -1.00    1.80
 -18   0   2    1.40    1.60
 -18   0   2    3.30    1.70
 -18   0   2    1.20    1.70
 -18   0   2    2.50    2.00
  19  -1  -2 1302.37   28.50
  19  -1  -2 1354.66   48.80
  19  -1  -2 1357.06   27.90
  19  -1  -2 1319.87   26.40
  19  -1  -2 1342.07   43.10
  19  -1  -2 1369.16   27.60
 -19   1   2 1328.37   26.40
 -19   1   2 1411.66   46.50
 -19   1   2 1374.16   26.80
 -19   1   2 1352.86   27.70
  20  -2  -2   52.19    5.90
  20  -2  -2   49.20    9.80
  20  -2  -2   46.60    8.60
  20  -2  -2   47.50    5.90
  20  -2  -2   49.60    4.50
 -20   2   2   57.69    5.80
 -20   2   2   52.89    5.70
 -20   2   2   61.89    5.40
  21  -3  -2  147.59   17.00
  21  -3  -2  150.28    9.40
  21  -3  -2  147.99    8.70
 -21   3   2  146.29    8.90
 -21   3   2  144.39    8.40
  22  -4  -2  239.88   12.10
  22  -4  -2  218.58   22.80
  22  -4  -2  262.87   14.00
 -22   4   2  252.77   13.50
 -22   4   2  233.38   10.70
 -22   4   2  259.27   12.70
  23  -5  -2   93.29    8.40
  23  -5  -2   86.99   10.30
  23  -5  -2   57.19   15.50
 -23   5   2   88.69    9.30
 -23   5   2  105.09   11.20
 -23   5   2   94.89    7.40
  24  -6  -2   64.79    9.30
  11   7  -1   53.29   11.50
  12   6  -1   34.10    7.20
  12   6  -1   49.00    7.00
  12   6  -1   34.20    8.90
 -12  -6   1   33.50    6.00
  13   5  -1   14.20    6.00
  13   5  -1    5.80    4.30
  13   5  -1   12.30    3.50
 -13  -5   1    7.50    3.60
 -13  -5   1   12.30    4.10
  14   4  -1  231.38   17.60
  14   4  -1  233.08   11.20
  14   4  -1  226.48   10.10
 -14  -4   1  234.48    9.50
 -14  -4   1  230.78   10.20
 -14  -4   1  223.28    5.90
 -14  -4   1  239.58   10.10
  15   3  -1  188.48    8.30
  15   3  -1  188.18    8.60
  15   3  -1  175.38    8.90
  15   3  -1  198.98   15.20
 -15  -3   1  202.88    8.20
 -15  -3   1  185.68    7.90
 -15  -3   1  205.18    8.70
  16   2  -1 1494.05   31.40
  16   2  -1 1495.55   48.20
  16   2  -1 1545.85   30.20
  16   2  -1 1512.65   29.10
 -16  -2   1 1540.15   28.60
 -16  -2   1 1553.14   29.10
 -16  -2   1 1528.65   29.70
  17   1  -1  725.83   12.60
  17   1  -1  697.03   18.00
  17   1  -1  724.03   28.60
  17   1  -1  716.93   16.40
  17   1  -1  709.73   16.90
 -17  -1   1  723.63   16.00
 -17  -1   1  708.93   16.30
 -17  -1   1  705.73   16.70
 -17  -1   1  735.73   18.80
  18   0  -1  799.72   19.90
  18   0  -1  827.72   31.00
  18   0  -1  815.72   32.30
  18   0  -1  832.72   19.10
  18   0  -1  827.12   16.80
  18   0  -1  796.52   18.20
 -18   0   1  819.12   18.90
 -18   0   1  812.92   17.80
 -18   0   1  838.82   18.40
 -18   0   1  845.22   33.60
  19  -1  -1  148.89    8.20
  19  -1  -1  145.89    7.20
  19  -1  -1  161.28   14.10
  19  -1  -1  140.59   13.50
  19  -1  -1  153.08    7.30
  19  -1  -1  152.48    6.80
 -19   1   1  142.49    7.00
 -19   1   1  141.29    6.80
 -19   1   1  147.49    7.60
  20  -2  -1  410.16   13.40
  20  -2  -1  394.46   14.40
  20  -2  -1  422.36   24.10
  20  -2  -1  424.96   22.10
 -20   2   1  418.76   13.90
 -20   2   1  433.46   13.40
 -20   2   1  425.66   14.30
  21  -3  -1   33.40    6.10
  21  -3  -1   25.20    9.00
  21  -3  -1   37.80    5.60
 -21   3   1   34.30    5.50
 -21   3   1   28.40    5.00
  22  -4  -1   27.70   12.60
  22  -4  -1   50.49    7.80
  22  -4  -1   56.09    6.90
 -22   4   1   55.49    7.70
  23  -5  -1  207.08   14.20
  23  -5  -1  185.88   12.10
  23  -5  -1  132.49   20.30
 -23   5   1  175.48   13.20
 -23   5   1  186.68   12.30
 -24   6   1  151.78   13.10
  11   7   0   56.79    9.20
  12   6   0  140.69   10.50
  12   6   0  138.49   11.20
  12   6   0  136.99   15.10
 -12  -6   0  137.19   10.60
 -12  -6   0  151.68   10.30
  13   5   0   46.50    7.20
  13   5   0   41.30    8.50
  13   5   0   45.80    6.80
 -13  -5   0   48.00    6.30
 -13  -5   0   47.10    6.70
  14   4   0  211.78   16.00
  14   4   0  209.38   10.30
  14   4   0  205.78   11.40
 -14  -4   0  217.28    9.90
 -14  -4   0  203.18   10.30
 -14  -4   0  212.68    6.20
  15   3   0  303.27   18.10
  15   3   0  278.97   12.10
  15   3   0  283.27   10.90
 -15  -3   0  271.87   10.90
 -15  -3   0  285.67   10.40
 -15  -3   0  272.47    5.20
 -15  -3   0  283.97   10.40
  16   2   0  181.78    8.80
  16   2   0  169.88    7.80
  16   2   0  163.98   13.10
  16   2   0  170.88    8.00
 -16  -2   0  158.28    7.70
 -16  -2   0  158.58    7.30
 -16  -2   0  168.18    7.40
  17   1   0  815.82   30.80
  17   1   0  803.52   20.40
  17   1   0  818.62   19.20
  17   1   0  781.42   18.40
 -17  -1   0  811.72   14.80
 -17  -1   0  767.32   17.70
 -17  -1   0  796.92   18.40
 -17  -1   0  797.42   19.10
  18   0   0   91.89    6.60
  18   0   0   89.79    4.40
  18   0   0   80.89    9.90
  18   0   0   90.19    5.60
  18   0   0   83.49    5.60
  18   0   0   87.19    9.20
 -18   0   0   99.09    5.90
 -18   0   0   89.59    4.70
 -18   0   0   80.29    5.30
 -18   0   0   89.09    5.30
  19  -1   0  278.67   18.60
  19  -1   0  253.47   10.00
  19  -1   0  261.27   10.30
  19  -1   0  247.08   10.70
  19  -1   0  261.17    9.20
  19  -1   0  268.37   16.90
 -19   1   0  264.97    9.80
 -19   1   0  253.37   16.00
 -19   1   0  266.77    9.80
 -19   1   0  265.07    9.60
 -19   1   0  270.17   10.70
  20  -2   0  120.09    7.60
  20  -2   0  121.59   14.20
  20  -2   0  110.99   12.30
  20  -2   0  105.69    7.60
 -20   2   0  112.39    7.70
 -20   2   0  109.89    7.70
 -20   2   0  108.49    7.00
  21  -3   0   86.09   14.10
  21  -3   0   88.09    6.90
  21  -3   0   99.49    8.10
 -21   3   0   89.99    8.00
 -21   3   0   94.99    8.50
 -21   3   0   88.69    6.90
  22  -4   0   -0.50    9.90
  22  -4   0    7.00    3.90
  22  -4   0   13.00    4.30
 -22   4   0    4.60    4.90
 -22   4   0   11.40    5.10
 -22   4   0    9.60    3.70
  23  -5   0  178.18   13.20
  23  -5   0   97.49   19.40
  23  -5   0  152.48   10.60
 -23   5   0  130.59   12.90
 -23   5   0  127.89   11.90
 -23   5   0  141.19   10.40
  11   7   1   23.10    6.20
 -11  -7  -1    7.50    5.70
  12   6   1   31.60    7.70
  12   6   1   24.60    6.50
  12   6   1   22.50    6.80
 -12  -6  -1   22.70    6.30
 -12  -6  -1   18.10    5.60
  13   5   1   34.20    7.50
  13   5   1   50.59    7.60
  13   5   1   34.60    6.60
 -13  -5  -1   46.80    7.10
 -13  -5  -1   48.20    6.60
  14   4   1   94.19    8.70
  14   4   1   82.59   10.40
  14   4   1   93.59    7.80
 -14  -4  -1   98.99    7.50
 -14  -4  -1   91.69    7.20
 -14  -4  -1   88.69    4.80
  15   3   1   10.20    3.60
  15   3   1   10.30    3.50
  15   3   1    8.20    4.70
 -15  -3  -1    7.50    3.40
 -15  -3  -1    8.90    3.30
  16   2   1  131.99    8.40
  16   2   1  132.39    7.10
  16   2   1  115.29   11.90
 -16  -2  -1  124.69    6.60
 -16  -2  -1  120.09    4.50
 -16  -2  -1  123.49    7.40
  17   1   1  325.87   11.10
  17   1   1  306.67   15.60
  17   1   1  341.47   12.60
  17   1   1  357.26   20.10
 -17  -1  -1  335.47   11.80
 -17  -1  -1  326.27   11.10
 -17  -1  -1  323.87    8.80
 -17  -1  -1  321.87   10.50
  18   0   1    1.00    2.10
  18   0   1    3.30    4.60
  18   0   1    1.20    2.90
  18   0   1    2.20    2.10
  18   0   1    2.10    1.30
 -18   0  -1    1.20    1.50
 -18   0  -1    0.00    1.60
 -18   0  -1   -0.10    2.30
  19  -1   1   73.19    6.10
  19  -1   1   79.29   10.10
  19  -1   1   77.79    6.40
  19  -1   1   79.39   11.10
 -19   1  -1   79.89    8.50
 -19   1  -1   82.59    5.40
 -19   1  -1   80.59    6.00
 -19   1  -1   81.79    6.10
  20  -2   1  151.78    9.20
  20  -2   1  154.18   15.10
  20  -2   1  139.99    8.50
 -20   2  -1  159.58    9.40
 -20   2  -1  155.18    8.50
 -20   2  -1  158.98    9.00
  21  -3   1   -3.40    7.20
  21  -3   1    0.70    3.40
  21  -3   1    2.70    3.00
  21  -3   1   -0.30    2.00
 -21   3  -1   -3.40    3.00
 -21   3  -1   -1.60    3.10
 -21   3  -1   -1.60    3.50
  22  -4   1   26.60    5.80
  22  -4   1   19.60   11.00
  22  -4   1   36.90    6.50
 -22   4  -1   23.40    6.60
 -22   4  -1   38.60    6.60
 -22   4  -1   27.70    5.80
  23  -5   1   43.60   13.80
  23  -5   1   64.29    9.80
  23  -5   1   48.50    7.90
 -23   5  -1   68.79   10.10
 -23   5  -1   57.39    8.70
  12   6   2   79.19   11.00
  12   6   2   82.69   10.20
 -12  -6  -2   85.19   10.40
 -12  -6  -2   76.79    9.00
  13   5   2    4.30    4.10
  13   5   2    8.20    3.90
  13   5   2    2.90    4.90
 -13  -5  -2    6.10    3.40
 -13  -5  -2    1.70    3.90
  14   4   2  323.97   15.60
  14   4   2  316.47   13.50
  14   4   2  332.27   19.80
 -14  -4  -2  334.77   14.60
 -14  -4  -2  325.67   12.90
  15   3   2  755.72   30.90
  15   3   2  772.72   28.80
  15   3   2  758.02   22.80
  15   3   2  763.42   21.20
 -15  -3  -2  787.72   21.90
 -15  -3  -2  766.42   20.30
  16   2   2 1060.09   25.20
  16   2   2 1121.39   39.60
  16   2   2 1105.49   27.70
 -16  -2  -2 1113.49   22.60
 -16  -2  -2 1057.69   26.10
 -16  -2  -2 1094.09   24.50
  17   1   2   20.30    3.60
  17   1   2   22.50    4.00
  17   1   2   21.80    7.80
  17   1   2   33.20    5.10
 -17  -1  -2   21.90    3.20
 -17  -1  -2   23.00    3.60
 -17  -1  -2   25.00    4.20
  18   0   2  262.77   18.90
  18   0   2  210.28    9.70
  18   0   2  216.98   11.60
  18   0   2  232.08   11.10
 -18   0  -2  221.48    9.90
 -18   0  -2  242.98    9.20
 -18   0  -2  211.88    9.20
  19  -1   2  478.55   15.30
  19  -1   2  503.05   21.50
  19  -1   2  496.05   16.80
 -19   1  -2  505.75   15.50
 -19   1  -2  535.45   21.60
 -19   1  -2  508.55   16.70
 -19   1  -2  491.45   14.90
  20  -2   2  423.96   16.30
  20  -2   2  418.36   22.40
  20  -2   2  418.76   15.00
 -20   2  -2  430.76   14.60
 -20   2  -2  415.66   14.90
 -20   2  -2  409.06   15.50
  21  -3   2   -0.20    6.90
  21  -3   2    7.90    3.30
  21  -3   2   11.60    4.90
  21  -3   2   11.30    4.40
 -21   3  -2    5.10    3.80
 -21   3  -2    9.10    4.40
 -21   3  -2    8.90    4.00
  22  -4   2   25.50    4.50
  22  -4   2   16.40    6.10
  22  -4   2   17.30    5.50
  22  -4   2   14.50    9.10
 -22   4  -2   20.50    5.90
 -22   4  -2   21.70    5.60
 -22   4  -2   14.20    4.80
  23  -5   2   16.10    6.50
  23  -5   2   14.10    6.10
 -23   5  -2   13.00    5.90
 -23   5  -2   15.80    6.10
  12   6   3   11.70    5.90
  12   6   3    8.10    5.50
 -12  -6  -3   14.00    6.50
 -12  -6  -3    9.00    5.30
  13   5   3   21.30    6.80
  13   5   3   24.50    6.30
 -13  -5  -3   26.10    6.50
 -13  -5  -3   19.80    5.50
  14   4   3   20.40    5.40
  14   4   3    5.40    6.90
  14   4   3   28.80    5.40
 -14  -4  -3   21.10    4.70
 -14  -4  -3   18.10    5.40
  15   3   3   24.60    7.60
  15   3   3   38.50    6.80
  15   3   3   27.10    5.50
 -15  -3  -3   24.70    4.90
 -15  -3  -3   31.30    5.40
  16   2   3 1188.88   30.30
  16   2   3 1207.68   33.10
  16   2   3 1177.18   41.90
  16   2   3 1177.08   27.90
 -16  -2  -3 1236.18   26.70
 -16  -2  -3 1192.38   26.90
 -16  -2  -3 1250.97   29.60
  17   1   3   32.70    4.80
  17   1   3   37.80    6.20
  17   1   3   29.40    8.60
 -17  -1  -3   30.60    4.90
 -17  -1  -3   31.80    4.40
 -17  -1  -3   25.80    3.90
  18   0   3    4.20    3.70
  18   0   3    5.80    2.90
 -18   0  -3    0.60    2.80
 -18   0  -3    5.10    2.60
 -18   0  -3    8.20    2.50
  19  -1   3  326.17   13.00
  19  -1   3  312.77   13.80
 -19   1  -3  303.07   11.70
 -19   1  -3  308.07   13.50
 -19   1  -3  330.17   12.80
  20  -2   3  526.55   17.30
  20  -2   3  526.45   18.60
 -20   2  -3  545.25   17.20
 -20   2  -3  534.75   18.50
 -20   2  -3  547.95   19.00
  21  -3   3  445.56   18.00
  21  -3   3  418.86   16.40
  21  -3   3  416.26   14.90
 -21   3  -3  413.06   17.70
 -21   3  -3  420.36   17.50
 -21   3  -3  413.36   15.50
  22  -4   3   13.40    4.20
  22  -4   3    6.80    4.20
  22  -4   3   16.90    5.60
 -22   4  -3   13.80    4.30
 -22   4  -3    8.70    5.30
 -22   4  -3   12.10    6.00
  23  -5   3   62.69    7.50
  12   6   4    2.50    6.40
 -12  -6  -4    6.50    5.70
  13   5   4    3.20    5.60
  13   5   4    6.90    5.30
 -13  -5  -4    7.80    4.00
 -13  -5  -4    2.90    5.10
  14   4   4  105.59   11.40
  14   4   4   87.19    9.10
 -14  -4  -4   86.19    9.60
 -14  -4  -4   85.49    7.60
  15   3   4   15.90    5.50
  15   3   4   21.80    5.40
 -15  -3  -4   26.20    5.80
 -15  -3  -4   21.40    4.90
  16   2   4   69.29    8.10
  16   2   4   83.09    7.00
 -16  -2  -4   70.49    6.00
 -16  -2  -4   78.09    6.60
 -16  -2  -4   77.09    8.20
  17   1   4   77.29    7.70
  17   1   4   71.99    7.80
 -17  -1  -4   62.99    7.10
 -17  -1  -4   61.49    6.50
 -17  -1  -4   67.39    6.30
  18   0   4   75.69    8.30
  18   0   4   91.19    7.60
 -18   0  -4   72.49    6.80
 -18   0  -4   81.89    6.20
 -18   0  -4   83.79    7.00
  19  -1   4    3.00    3.70
  19  -1   4    2.20    3.60
 -19   1  -4    4.00    2.70
 -19   1  -4    2.00    3.70
 -19   1  -4    0.60    3.10
  20  -2   4   38.20    6.30
  20  -2   4   34.10    6.00
  20  -2   4   41.70    6.40
 -20   2  -4   25.50    5.80
 -20   2  -4   28.70    5.90
 -20   2  -4   38.50    5.90
  21  -3   4   60.99    7.90
  21  -3   4   59.69    7.80
 -21   3  -4   59.39    8.50
 -21   3  -4   58.49    7.40
 -21   3  -4   53.29    7.70
  22  -4   4    3.50    4.00
  23  -5   4   30.90    6.50
  14   4   5   15.10    6.30
  14   4   5   28.00    6.70
 -14  -4  -5   25.60    6.50
 -14  -4  -5   26.30    5.90
  15   3   5    3.30    4.20
  15   3   5    6.90    4.90
 -15  -3  -5    4.80    3.10
 -15  -3  -5    5.40    4.20
  16   2   5   44.40    7.10
  16   2   5   44.70    6.50
 -16  -2  -5   45.80    6.30
 -16  -2  -5   34.90    5.70
 -16  -2  -5   44.20    6.90
  17   1   5   55.09    7.10
  17   1   5   61.39    8.10
 -17  -1  -5   48.90    6.90
 -17  -1  -5   58.39    6.90
 -17  -1  -5   67.59    7.20
  18   0   5  126.49    9.00
  18   0   5  128.19    9.60
 -18   0  -5  129.19    9.70
 -18   0  -5  119.89    8.20
 -18   0  -5  124.19    8.90
  19  -1   5   50.49    7.00
 -19   1  -5   62.89    8.00
 -19   1  -5   48.70    6.80
  20  -2   5  139.39   10.40
  20  -2   5  149.49   10.10
 -20   2  -5  124.69   10.30
 -20   2  -5  135.69   10.50
  21  -3   5   16.60    5.70
  21  -3   5   15.30    5.20
 -21   3  -5   10.20    4.80
  22  -4   5   41.00    7.30
  15   3   6   24.20    6.40
 -15  -3  -6   26.30    6.00
  16   2   6    1.80    4.10
 -16  -2  -6    2.80    4.40
 -16  -2  -6    3.10    3.60
  17   1   6   11.70    4.70
 -17  -1  -6    9.20    4.50
 -17  -1  -6   12.40    4.20
  18   0   6    5.10    4.00
 -18   0  -6    4.90    4.10
 -18   0  -6    4.40    4.20
  19  -1   6    2.00    5.30
  19  -1   6    0.20    3.80
 -19   1  -6   -0.10    3.50
 -19   1  -6   -0.60    3.90
  20  -2   6   27.30    7.10
  21  -3   6    8.00    5.60
  18   0   7  125.99   10.90
  19  -1   7   47.80    8.50
  20  -2   7   26.00    7.90
 -17  -3   8    7.70    6.70
 -18  -2   8   57.59    8.40
 -18  -2   8   24.50    7.60
  19   1  -8   25.90    5.90
 -19  -1   8   30.00    8.40
 -19  -1   8   40.70    6.70
  20   0  -8   47.30   11.50
 -20   0   8   49.90    9.70
 -21   1   8  149.39   14.20
 -22   2   8  147.59   13.20
 -16  -4   7   32.90    7.20
  17   3  -7   87.39   15.20
 -17  -3   7  101.39   10.90
  18   2  -7  149.09   17.00
  18   2  -7  110.79   15.40
 -18  -2   7  107.39    8.90
 -18  -2   7  103.19   11.20
  19   1  -7   25.10    8.10
  19   1  -7   21.70    7.00
  19   1  -7   13.20    4.20
 -19  -1   7   16.50    4.60
 -19  -1   7   14.40    5.20
 -20   0   7   -0.10    4.60
  21  -1  -7   22.50    9.60
 -21   1   7   16.20    5.60
  22  -2  -7   44.90   13.70
 -22   2   7   56.89    9.80
 -23   3   7    5.70    6.00
  16   4  -6   15.80    8.50
 -16  -4   6   13.70    5.10
  17   3  -6   22.30    8.30
 -17  -3   6   22.40    5.50
  18   2  -6   23.30    4.20
  18   2  -6   15.00    6.90
 -18  -2   6   17.20    5.30
  19   1  -6   39.40   10.40
  19   1  -6   35.40    8.60
 -19  -1   6   35.00    6.20
  20   0  -6    7.90    1.70
  20   0  -6   15.50    7.70
  20   0  -6   10.30    5.20
 -20   0   6    7.20    4.60
  21  -1  -6   61.69    4.80
  21  -1  -6   58.49   12.60
 -21   1   6   57.29    3.40
 -21   1   6   56.29    8.50
  22  -2  -6   11.00    3.60
  22  -2  -6    1.30    5.90
 -22   2   6    5.20    2.70
 -22   2   6   13.80    4.70
  23  -3  -6  148.79    9.50
  23  -3  -6  127.69   20.70
 -23   3   6  134.39    8.40
 -23   3   6  129.69   11.70
 -24   4   6    6.00    5.90
  15   5  -5   18.90    9.10
  15   5  -5   13.30    4.00
  16   4  -5    7.40    3.00
  16   4  -5    8.60    5.80
 -16  -4   5    3.40    1.70
 -16  -4   5    4.20    3.50
  17   3  -5    6.90    2.60
  17   3  -5    6.00    2.20
  17   3  -5   12.30    6.00
 -17  -3   5    6.90    3.50
  18   2  -5   17.80    6.10
  18   2  -5   22.30    2.50
  18   2  -5   15.10    3.20
 -18  -2   5   16.50    4.50
  19   1  -5    5.50    6.10
  19   1  -5    8.90    5.30
  19   1  -5   10.60    2.00
 -19  -1   5    5.90    3.70
  20   0  -5   71.59   13.10
  20   0  -5   88.39    4.90
  20   0  -5   82.29   10.80
 -20   0   5   90.79    7.50
 -20   0   5   87.89    3.40
  21  -1  -5    2.90    4.20
  21  -1  -5    6.60    6.00
  21  -1  -5    6.30    2.60
 -21   1   5   10.20    4.50
 -21   1   5    8.90    2.40
  22  -2  -5   12.50    9.00
  22  -2  -5   22.50    4.50
 -22   2   5   16.80    5.20
 -22   2   5   17.50    3.70
  23  -3  -5   27.90    5.40
  23  -3  -5   23.70   11.90
 -23   3   5   25.70    4.70
 -23   3   5   26.10    6.10
  24  -4  -5   65.69    8.80
 -24   4   5   49.99    7.70
 -24   4   5   70.89    8.20
 -25   5   5   13.10    5.90
  14   6  -4   73.29    8.80
 -14  -6   4   80.99    7.20
  15   5  -4   11.80    7.00
  15   5  -4   18.10    4.60
 -15  -5   4   21.30    3.80
  16   4  -4   88.09    6.80
  16   4  -4   75.39   12.90
 -16  -4   4   88.69    6.40
 -16  -4   4   81.79    5.10
  17   3  -4  162.88   16.20
  17   3  -4  165.08    7.70
  17   3  -4  172.68    6.80
 -17  -3   4  178.08    8.90
 -17  -3   4  169.78    6.00
  18   2  -4  268.27    8.90
  18   2  -4  273.67    9.00
  18   2  -4  270.77   20.20
 -18  -2   4  274.87   11.20
 -18  -2   4  284.17    7.10
  19   1  -4   68.09    9.60
  19   1  -4   70.59    4.10
  19   1  -4   70.19    4.50
  19   1  -4   81.09   11.90
 -19  -1   4   71.09    3.40
 -19  -1   4   62.29    6.90
 -19  -1   4   71.59    3.40
  20   0  -4    5.50    4.90
  20   0  -4    3.10    2.00
  20   0  -4    5.30    1.70
  20   0  -4    7.60    2.40
  20   0  -4    6.20    4.50
 -20   0   4   10.20    3.40
 -20   0   4    9.30    1.60
 -20   0   4    3.30    1.50
 -20   0   4    8.10    2.10
  21  -1  -4   56.89   11.80
  21  -1  -4   55.49    4.20
  21  -1  -4   63.29    5.60
  21  -1  -4   47.90    8.50
 -21   1   4   58.69    7.20
 -21   1   4   56.89    4.20
  22  -2  -4   67.19   10.20
  22  -2  -4   85.79   14.80
  22  -2  -4   81.89    7.00
 -22   2   4   73.99    6.80
 -22   2   4   77.59    6.10
  23  -3  -4   93.29    8.10
  23  -3  -4   73.19   15.50
 -23   3   4   86.89    7.50
 -23   3   4   59.99    7.30
  24  -4  -4   77.19   19.30
  24  -4  -4  105.29   10.90
 -24   4   4   92.19    8.70
 -24   4   4   97.09    8.60
 -25   5   4   19.80    5.90
  14   6  -3   71.99   14.10
  14   6  -3   84.29    9.90
 -14  -6   3   77.79    7.80
  15   5  -3   36.40    9.90
  15   5  -3   38.90    6.50
 -15  -5   3   41.20    5.30
  16   4  -3   47.20    6.20
  16   4  -3   49.70    9.80
 -16  -4   3   54.69    4.70
 -16  -4   3   48.70    4.60
  17   3  -3  112.69    4.10
  17   3  -3  114.49    5.70
  17   3  -3  118.79    6.50
  17   3  -3  102.99   13.40
  17   3  -3  111.19    7.10
 -17  -3   3  112.79    5.30
 -17  -3   3  115.29    6.70
 -17  -3   3  118.39    5.90
 -17  -3   3  118.29    5.80
  18   2  -3 1513.75   26.60
  18   2  -3 1404.36   50.09
  18   2  -3 1444.16   29.00
  18   2  -3 1444.76   27.90
  18   2  -3 1445.76   25.40
 -18  -2   3 1460.55   26.10
 -18  -2   3 1447.06   30.30
 -18  -2   3 1461.55   26.50
  19   1  -3  171.18   14.40
  19   1  -3  178.18    6.30
  19   1  -3  168.38    6.80
  19   1  -3  165.18   15.50
  19   1  -3  164.18    7.40
 -19  -1   3  171.98    6.30
 -19  -1   3  163.28    8.50
 -19  -1   3  160.88    6.10
 -19  -1   3  164.28    6.10
  20   0  -3  440.56   11.40
  20   0  -3  446.96   22.40
  20   0  -3  417.26   25.50
  20   0  -3  415.06   12.00
  20   0  -3  433.66   12.90
  20   0  -3  451.75   12.50
 -20   0   3  437.96   11.60
 -20   0   3  418.56   11.20
 -20   0   3  444.06   14.60
 -20   0   3  442.96   11.40
  21  -1  -3   -0.30    1.70
  21  -1  -3    1.10    4.40
  21  -1  -3   -3.30    4.80
  21  -1  -3    2.80    2.20
  21  -1  -3   -0.20    2.30
 -21   1   3   -2.20    2.70
 -21   1   3   -0.50    1.90
 -21   1   3    2.80    2.20
 -21   1   3    1.20    1.90
  22  -2  -3  450.95   22.90
  22  -2  -3  436.26   14.90
  22  -2  -3  419.86   13.40
  22  -2  -3  428.56   15.30
  22  -2  -3  430.86   28.10
 -22   2   3  426.96   15.10
 -22   2   3  438.16   13.80
 -22   2   3  435.56   14.40
 -22   2   3  453.35   14.00
  23  -3  -3  266.37   25.00
  23  -3  -3  268.47   11.50
  23  -3  -3  296.17   13.60
 -23   3   3  272.47   12.50
 -23   3   3  272.17   12.50
  24  -4  -3    5.80   12.40
  24  -4  -3   36.60    6.50
  24  -4  -3   31.90    5.40
 -24   4   3   37.30    6.80
 -24   4   3   35.90    6.20
 -24   4   3   30.90    5.80
 -25   5   3  141.89    9.70
  14   6  -2   68.49   12.60
  14   6  -2   69.19    9.30
 -14  -6   2   67.49    7.60
  15   5  -2   27.80    6.00
  15   5  -2   36.20    9.50
 -15  -5   2   37.70    5.30
  16   4  -2  358.46   12.30
  16   4  -2  369.06   14.30
  16   4  -2  337.07   23.00
 -16  -4   2  334.07   11.60
 -16  -4   2  332.77   10.40
 -16  -4   2  319.67   11.60
  17   3  -2  100.99   12.70
  17   3  -2  104.99    6.40
  17   3  -2  104.99    6.10
  17   3  -2  107.09    7.20
 -17  -3   2  111.39    6.10
 -17  -3   2  111.69    6.00
 -17  -3   2  110.79    6.10
  18   2  -2  117.39    5.80
  18   2  -2  110.39    6.70
  18   2  -2  111.59    6.00
  18   2  -2  113.59   12.30
 -18  -2   2  107.29    5.40
 -18  -2   2   99.99    5.40
 -18  -2   2  103.79    5.50
  19   1  -2 1354.76   25.80
  19   1  -2 1333.57   45.10
  19   1  -2 1338.07   26.80
  19   1  -2 1338.17   28.20
  19   1  -2 1350.96   23.30
 -19  -1   2 1386.46   26.10
 -19  -1   2 1349.36   25.50
 -19  -1   2 1339.17   26.30
  20   0  -2   56.99    3.80
  20   0  -2   61.89    4.70
  20   0  -2   53.59    5.00
  20   0  -2   67.69    8.90
  20   0  -2   62.39    4.50
  20   0  -2   46.30    8.70
 -20   0   2   67.09    4.90
 -20   0   2   64.59    4.60
 -20   0   2   61.19    4.50
  21  -1  -2  644.94   18.30
  21  -1  -2  644.24   16.40
  21  -1  -2  673.83   17.60
  21  -1  -2  676.13   31.90
  21  -1  -2  648.84   27.90
  21  -1  -2  650.23   16.80
 -21   1   2  667.73   16.50
 -21   1   2  647.54   16.60
 -21   1   2  637.44   17.20
  22  -2  -2    9.90    3.30
  22  -2  -2    6.80    6.40
  22  -2  -2    3.90    2.80
  22  -2  -2    2.00    4.90
 -22   2   2    1.50    2.10
 -22   2   2    2.70    2.10
 -22   2   2    2.50    2.70
  23  -3  -2   22.70   11.00
  23  -3  -2   38.90    6.60
  23  -3  -2   40.30    5.50
 -23   3   2   36.00    5.70
 -23   3   2   48.00    6.70
 -23   3   2   30.20    5.10
  24  -4  -2   89.39   18.30
  24  -4  -2  113.79    8.40
  24  -4  -2   93.99   10.30
 -24   4   2  108.39    9.90
 -24   4   2  102.89    7.70
  25  -5  -2  -13.50   13.50
  25  -5  -2   23.60    7.50
  25  -5  -2   23.00    6.30
 -25   5   2   21.90    6.20
 -25   5   2   13.50    5.10
 -25   5   2   17.40    4.70
  13   7  -1   66.39   12.70
  14   6  -1  113.79   15.60
  14   6  -1   91.29   10.80
 -14  -6   1  113.39    9.00
  15   5  -1    0.00    4.30
  15   5  -1    1.10    3.20
  15   5  -1    6.40    3.50
 -15  -5   1    3.30    2.60
 -15  -5   1    3.20    3.20
  16   4  -1  128.39   13.90
  16   4  -1  128.09    7.60
  16   4  -1  132.09    9.30
 -16  -4   1  127.69    7.70
 -16  -4   1  122.39    7.90
  17   3  -1  112.29   11.80
  17   3  -1  120.39    7.30
  17   3  -1  107.29    7.70
  17   3  -1  113.69    6.90
 -17  -3   1  121.99    7.00
 -17  -3   1  117.89    6.70
 -17  -3   1  121.59    6.70
  18   2  -1  166.58   14.20
  18   2  -1  154.18    8.10
  18   2  -1  163.68    7.80
  18   2  -1  157.18    7.40
 -18  -2   1  176.28    7.60
 -18  -2   1  172.98    7.30
 -18  -2   1  165.48    7.20
  19   1  -1  148.09    6.90
  19   1  -1  132.39    7.70
  19   1  -1  146.29    4.00
  19   1  -1  143.49   12.30
  19   1  -1  130.19    6.40
 -19  -1   1  153.38    7.00
 -19  -1   1  145.89    6.60
 -19  -1   1  139.19    6.90
  20   0  -1  942.11   21.50
  20   0  -1  911.61   18.60
  20   0  -1  921.11   34.70
  20   0  -1  907.41   20.50
  20   0  -1  907.91   35.90
  20   0  -1  907.71   22.50
 -20   0   1  924.01   21.40
 -20   0   1  916.21   20.50
 -20   0   1  905.41   20.10
  21  -1  -1  140.39   14.70
  21  -1  -1  138.79    6.70
  21  -1  -1  144.09    7.80
  21  -1  -1  137.69    8.40
  21  -1  -1  133.19   13.00
  21  -1  -1  135.39    7.30
 -21   1   1  148.59    7.60
 -21   1   1  136.79    7.70
 -21   1   1  132.99    6.80
  22  -2  -1  514.55   25.90
  22  -2  -1  490.35   27.20
  22  -2  -1  491.45   15.40
  22  -2  -1  505.65   17.40
 -22   2   1  488.45   16.40
 -22   2   1  491.45   15.30
  23  -3  -1   15.40    3.90
  23  -3  -1    4.40    8.80
  23  -3  -1   10.60    3.90
 -23   3   1    6.30    3.70
 -23   3   1    9.90    4.20
  24  -4  -1   73.39   16.70
  24  -4  -1   93.59   10.20
  24  -4  -1   81.49    8.70
 -24   4   1   86.09    7.80
 -24   4   1   99.79    9.60
  25  -5  -1  -11.80   13.30
  25  -5  -1   14.20    4.90
  25  -5  -1   10.70    6.10
 -25   5   1   24.30    5.90
 -25   5   1   19.80    6.60
  14   6   0    3.90    5.10
  14   6   0   11.80    5.00
  14   6   0    5.20    4.00
 -14  -6   0   10.30    4.60
 -14  -6   0   12.40    4.90
  15   5   0   11.80    5.80
  15   5   0   27.30    6.40
  15   5   0   26.40    5.60
 -15  -5   0   19.60    5.00
 -15  -5   0   16.20    4.70
  16   4   0  113.09   12.70
  16   4   0  104.39    7.30
  16   4   0  104.19    8.90
 -16  -4   0  112.09    7.20
 -16  -4   0   99.39    7.30
 -16  -4   0  105.59    3.40
  17   3   0   42.30    6.10
  17   3   0   31.10    7.00
  17   3   0   38.80    4.90
 -17  -3   0   43.10    5.20
 -17  -3   0   42.40    4.80
  18   2   0  180.58    9.60
  18   2   0  191.68    8.80
  18   2   0  179.68   14.50
  18   2   0  179.38    8.10
 -18  -2   0  173.18    7.90
 -18  -2   0  158.78    7.60
 -18  -2   0  175.98    8.50
  19   1   0  255.77   16.90
  19   1   0  256.27    9.90
  19   1   0  265.17   10.00
  19   1   0  252.37   10.80
  19   1   0  254.17   16.10
 -19  -1   0  254.87    6.60
 -19  -1   0  261.57    9.80
 -19  -1   0  254.87    9.20
 -19  -1   0  259.07   10.00
  20   0   0    0.40    3.20
  20   0   0   -0.10    1.20
  20   0   0   -0.70    2.20
  20   0   0    2.00    2.10
  20   0   0   -0.70    1.60
  20   0   0    4.00    5.60
 -20   0   0    0.60    1.60
 -20   0   0    1.00    2.40
 -20   0   0   -0.50    1.60
 -20   0   0    0.40    1.60
  21  -1   0  132.99   12.20
  21  -1   0  151.78   15.90
  21  -1   0  136.99    7.70
  21  -1   0  121.69    7.90
  21  -1   0  122.79    6.40
 -21   1   0  122.69    7.40
 -21   1   0  112.09    7.00
 -21   1   0  128.19    7.00
  22  -2   0  137.69    9.50
  22  -2   0  155.28   14.90
  22  -2   0  164.38   16.70
  22  -2   0  146.99    8.20
 -22   2   0  127.69    7.90
 -22   2   0  137.59    7.80
 -22   2   0  146.99    8.80
  23  -3   0  362.76   14.60
  23  -3   0  384.56   27.00
  23  -3   0  381.56   16.40
 -23   3   0  353.16   14.40
 -23   3   0  390.86   16.10
 -23   3   0  368.46   15.00
  24  -4   0    6.90    5.00
  24  -4   0   -3.30    7.60
  24  -4   0    9.00    4.50
 -24   4   0    7.80    3.70
 -24   4   0    1.60    3.90
 -24   4   0    5.90    3.80
  25  -5   0   55.19    9.50
  25  -5   0   42.90   14.10
  25  -5   0   67.69    9.20
 -25   5   0   43.40    8.20
 -25   5   0   60.49    9.00
  13   7   1   38.60    8.50
 -13  -7  -1   39.10    7.60
  14   6   1    0.10    4.20
  14   6   1    2.30    3.50
  14   6   1    7.60    5.90
 -14  -6  -1    4.60    4.70
 -14  -6  -1    2.10    3.30
  15   5   1  192.98   16.70
  15   5   1  198.78   11.80
  15   5   1  169.18   11.90
 -15  -5  -1  178.38   11.50
 -15  -5  -1  207.48   11.30
  16   4   1   61.79    6.80
  16   4   1   56.49    7.70
  16   4   1   51.89    8.90
 -16  -4  -1   60.59    6.50
 -16  -4  -1   49.90    6.60
  17   3   1  151.98    9.50
  17   3   1  134.19   13.50
  17   3   1  121.69    8.20
 -17  -3  -1  142.09    8.70
 -17  -3  -1  136.59    4.80
 -17  -3  -1  125.99    7.80
  18   2   1  407.96   21.80
  18   2   1  399.96   15.00
  18   2   1  380.16   13.00
 -18  -2  -1  376.46   12.40
 -18  -2  -1  395.76   13.60
 -18  -2  -1  397.76    9.30
  19   1   1   76.19   11.20
  19   1   1   79.69    6.30
  19   1   1   76.79    7.00
  19   1   1   80.79    8.30
 -19  -1  -1   75.89    5.80
 -19  -1  -1   87.99    6.10
 -19  -1  -1   88.99    4.40
  20   0   1  956.70   22.70
  20   0   1  972.00   33.70
  20   0   1  975.30   21.00
  20   0   1  929.91   24.60
  20   0   1  971.70   38.10
 -20   0  -1  981.10   21.10
 -20   0  -1  954.40   22.00
 -20   0  -1  980.10   23.90
  21  -1   1   38.80    7.60
  21  -1   1   30.40    9.00
  21  -1   1   39.50    5.10
  21  -1   1   42.00    5.80
 -21   1  -1   41.00    5.70
 -21   1  -1   37.00    6.70
 -21   1  -1   40.20    4.70
 -21   1  -1   37.30    4.80
  22  -2   1   77.99   11.80
  22  -2   1   95.79    7.60
  22  -2   1   85.99    8.20
 -22   2  -1   88.89    7.90
 -22   2  -1   94.09    7.30
 -22   2  -1   86.99    7.30
  23  -3   1  137.29   10.50
  23  -3   1  107.59   15.60
  23  -3   1  111.99    8.20
  23  -3   1  113.99    6.40
 -23   3  -1  114.29    8.90
 -23   3  -1  110.39    8.00
 -23   3  -1  123.69    9.70
  24  -4   1   26.70   12.50
  24  -4   1   43.00    7.20
  24  -4   1   50.09    8.30
 -24   4  -1   39.70    6.40
 -24   4  -1   49.20    7.60
 -24   4  -1   38.80    6.90
  25  -5   1   92.89   11.10
  25  -5   1   92.89   10.20
  25  -5   1   58.09   16.10
 -25   5  -1   96.09   11.20
 -25   5  -1   72.19   10.90
  14   6   2   17.80    7.60
  14   6   2   26.80    7.10
 -14  -6  -2   19.20    5.70
 -14  -6  -2   19.40    6.20
  15   5   2   22.10    5.90
  15   5   2   17.10    4.70
  15   5   2   20.10    6.90
 -15  -5  -2   21.20    4.80
 -15  -5  -2   16.90    5.80
  16   4   2  115.49   10.30
  16   4   2  104.89    8.20
  16   4   2  105.89   13.50
 -16  -4  -2  106.89    7.70
 -16  -4  -2   94.89    8.70
  17   3   2  663.53   21.70
  17   3   2  667.83   30.10
  17   3   2  697.53   20.20
 -17  -3  -2  673.83   19.20
 -17  -3  -2  651.93   20.20
  18   2   2  372.96   14.90
  18   2   2  360.36   21.30
  18   2   2  359.96   13.60
 -18  -2  -2  363.66   10.70
 -18  -2  -2  366.16   14.10
 -18  -2  -2  370.06   13.00
  19   1   2  487.35   19.10
  19   1   2  516.15   25.90
  19   1   2  510.25   16.00
  19   1   2  519.05   17.90
 -19  -1  -2  503.05   16.50
 -19  -1  -2  514.65   15.20
 -19  -1  -2  500.35   13.60
  20   0   2 1038.20   32.70
  20   0   2 1051.99   27.10
  20   0   2  994.90   24.50
  20   0   2 1056.99   39.70
 -20   0  -2 1012.80   25.50
 -20   0  -2 1004.30   23.80
 -20   0  -2 1015.80   23.30
  21  -1   2  115.99    8.40
  21  -1   2  112.89   11.60
  21  -1   2  106.69    7.40
 -21   1  -2  115.49    7.20
 -21   1  -2  114.69    7.40
 -21   1  -2  102.59    8.20
  22  -2   2   58.39   10.60
  22  -2   2   73.79    7.70
  22  -2   2   76.79    8.80
 -22   2  -2   66.49    7.20
 -22   2  -2   78.09    7.20
 -22   2  -2   64.99    6.30
  23  -3   2   77.99    7.30
  23  -3   2   79.19    6.20
  23  -3   2   56.69   12.30
  23  -3   2   77.59    9.00
 -23   3  -2   68.49    8.60
 -23   3  -2   75.69    8.60
 -23   3  -2   80.79    7.10
  24  -4   2   80.99    9.80
  24  -4   2   67.19   14.00
  24  -4   2   81.19    9.10
  24  -4   2   76.49    6.20
 -24   4  -2   70.49    8.20
 -24   4  -2   82.99   10.20
 -24   4  -2   66.69    9.10
  25  -5   2   98.49   12.10
  14   6   3  111.59   10.50
  14   6   3  105.59   13.20
 -14  -6  -3  120.29   12.80
 -14  -6  -3  121.89   10.10
  15   5   3  100.39   11.90
  15   5   3   94.19   10.50
 -15  -5  -3   87.79    9.50
 -15  -5  -3  104.89   11.30
  16   4   3   43.30    6.70
  16   4   3   61.39    8.90
  16   4   3   26.60    9.20
 -16  -4  -3   52.99    7.80
 -16  -4  -3   58.09    6.90
  17   3   3  212.88   11.70
  17   3   3  197.98   17.90
  17   3   3  187.98   12.30
 -17  -3  -3  225.38   11.10
 -17  -3  -3  221.88   11.70
 -17  -3  -3  217.08    9.40
  18   2   3  138.09    8.70
  18   2   3  178.78   10.70
  18   2   3  129.19   15.50
  18   2   3  128.49    9.10
  18   2   3  142.29    8.00
 -18  -2  -3  161.78    8.10
 -18  -2  -3  141.09    8.10
 -18  -2  -3  156.58    9.90
  19   1   3  318.07   21.90
  19   1   3  328.07   14.30
  19   1   3  320.17    9.80
  19   1   3  343.37   13.60
 -19  -1  -3  348.07   14.20
 -19  -1  -3  327.17   12.50
 -19  -1  -3  339.27   12.10
  20   0   3   45.10    6.90
  20   0   3   35.40    5.60
  20   0   3   33.90    4.10
 -20   0  -3   37.20    4.70
 -20   0  -3   39.20    5.10
 -20   0  -3   35.00    5.90
  21  -1   3  160.68   11.00
  21  -1   3  173.68   11.00
  21  -1   3  154.48    9.20
 -21   1  -3  170.58    9.70
 -21   1  -3  163.28    8.90
 -21   1  -3  173.98   10.20
  22  -2   3   34.10    6.00
  22  -2   3   32.70    7.40
  22  -2   3   42.50    6.20
 -22   2  -3   42.70    6.20
 -22   2  -3   36.40    5.70
 -22   2  -3   33.90    6.00
  23  -3   3   77.99    7.90
  23  -3   3   68.89    9.10
  23  -3   3   71.99    8.50
 -23   3  -3   47.90    7.30
 -23   3  -3   64.69    8.00
 -23   3  -3   75.09    9.60
  24  -4   3    3.60    4.80
  24  -4   3    6.20    5.70
  24  -4   3    4.40    3.60
 -24   4  -3    1.50    4.00
 -24   4  -3    1.10    4.30
 -24   4  -3   -0.20    4.90
  14   6   4   43.70    9.00
  15   5   4   14.50    6.20
  15   5   4   13.50    6.80
 -15  -5  -4   19.80    6.10
 -15  -5  -4   23.30    6.10
  16   4   4   44.70    7.50
  16   4   4   42.70    8.10
 -16  -4  -4   43.90    6.90
 -16  -4  -4   43.30    7.20
  17   3   4   44.20    6.60
  17   3   4   40.50    7.40
  17   3   4   28.40    8.50
 -17  -3  -4   39.20    5.50
 -17  -3  -4   45.50    6.90
 -17  -3  -4   42.10    6.10
  18   2   4   79.29    8.40
  18   2   4   98.09    9.40
 -18  -2  -4   86.39    7.50
 -18  -2  -4   92.39    7.20
 -18  -2  -4  102.19    8.90
  19   1   4    6.10    3.40
  19   1   4    8.60    4.20
 -19  -1  -4    9.50    4.30
 -19  -1  -4    7.20    3.10
 -19  -1  -4    6.00    3.20
  20   0   4  217.58   11.50
  20   0   4  200.88   11.50
 -20   0  -4  233.18   11.90
 -20   0  -4  209.68   10.70
 -20   0  -4  210.78   10.50
  21  -1   4  174.78   10.70
  21  -1   4  189.08   11.10
 -21   1  -4  183.88   10.90
 -21   1  -4  165.48   10.60
 -21   1  -4  168.78    9.80
  22  -2   4  287.87   13.80
  22  -2   4  280.27   13.50
  22  -2   4  293.97   14.90
 -22   2  -4  300.67   13.50
 -22   2  -4  289.77   14.70
 -22   2  -4  307.07   15.20
  23  -3   4   -1.40    2.80
  23  -3   4    3.90    4.70
 -23   3  -4    2.20    3.60
 -23   3  -4   -1.80    2.70
 -23   3  -4   -1.60    4.20
  24  -4   4   92.69    9.60
  25  -5   4    4.10    4.00
  16   4   5   54.39    7.90
 -16  -4  -5   56.39    8.90
 -16  -4  -5   40.20    6.70
  17   3   5   -0.80    3.90
  17   3   5   -2.40    4.30
 -17  -3  -5    3.80    3.90
 -17  -3  -5    0.70    4.10
 -17  -3  -5    0.70    3.00
  18   2   5    5.80    4.50
  18   2   5    8.70    4.50
 -18  -2  -5   12.10    4.00
 -18  -2  -5   10.10    4.60
 -18  -2  -5    8.90    4.20
  19   1   5   66.69    8.00
  19   1   5   59.69    8.20
 -19  -1  -5   52.79    6.80
 -19  -1  -5   69.99    8.50
 -19  -1  -5   55.59    6.90
  20   0   5   11.10    4.80
  20   0   5   18.50    5.00
 -20   0  -5   13.90    4.40
 -20   0  -5   11.90    4.10
 -20   0  -5   13.80    5.10
  21  -1   5   36.40    6.50
 -21   1  -5   39.90    7.30
 -21   1  -5   39.50    6.90
  22  -2   5    6.10    4.70
  22  -2   5    3.60    4.90
 -22   2  -5   14.50    4.90
 -22   2  -5    7.40    4.30
  23  -3   5   12.30    4.70
  24  -4   5   69.89    9.20
 -16  -4  -6   10.80    5.10
 -17  -3  -6   13.90    5.10
  18   2   6   20.70    5.90
 -18  -2  -6   22.20    6.20
 -18  -2  -6   15.30    4.90
  19   1   6    0.70    4.10
 -19  -1  -6    1.00    4.00
 -19  -1  -6    2.90    4.10
  20   0   6   15.20    5.40
 -20   0  -6   12.50    4.50
 -20   0  -6   12.90    5.30
  21  -1   6    8.00    6.00
 -21   1  -6    1.90    4.50
  22  -2   6   14.10    6.50
  23  -3   6   10.70    5.70
  21  -1   7   43.90    8.80
 -19  -3   8   -1.20    5.80
 -20  -2   8   -0.50    4.10
 -21  -1   8  180.68   15.00
 -22   0   8   44.60    9.70
 -23   1   8  111.79   13.60
 -24   2   8   37.30    8.30
 -19  -3   7   15.60    5.90
  20   2  -7  114.39   15.90
  20   2  -7  168.58   18.60
 -20  -2   7  101.29   11.60
  21   1  -7   17.40    7.10
  21   1  -7   29.00    9.40
 -21  -1   7   16.70    5.60
  22   0  -7  129.39   17.50
 -22   0   7   99.69   11.20
  23  -1  -7   17.80    9.40
 -23   1   7    8.20    4.70
 -24   2   7   72.79   10.80
 -25   3   7   61.99    9.80
 -18  -4   6    1.60    3.90
  19   3  -6   65.49   13.10
 -19  -3   6   49.60    7.30
  20   2  -6   81.39   15.10
  20   2  -6   67.89   12.20
 -20  -2   6   75.89    9.00
  21   1  -6   59.19   12.50
  21   1  -6   55.59   10.40
 -21  -1   6   63.59    8.00
  22   0  -6   18.80    7.60
  22   0  -6   16.40    2.80
  22   0  -6   16.60    6.40
 -22   0   6   15.30    5.60
  23  -1  -6   34.10    4.40
  23  -1  -6   40.80   10.80
 -23   1   6   32.50    7.10
  24  -2  -6   14.60    4.10
  24  -2  -6   14.50    8.80
 -24   2   6   17.40    3.50
 -24   2   6   17.70    5.40
  25  -3  -6   69.59    8.20
 -25   3   6   79.09    7.20
 -25   3   6   78.39   10.70
 -26   4   6    3.30    5.90
  17   5  -5    6.60    4.10
  18   4  -5   23.80    8.90
  18   4  -5   24.20    4.20
 -18  -4   5   17.90    4.60
  19   3  -5   44.90    4.30
  19   3  -5   40.80    9.60
 -19  -3   5   48.20    6.50
  20   2  -5   75.79   12.20
  20   2  -5   84.49    4.50
  20   2  -5   87.29    5.80
 -20  -2   5   76.79    7.40
  21   1  -5    9.30    6.40
  21   1  -5    4.70    1.90
  21   1  -5   11.30    5.70
 -21  -1   5   11.40    4.50
  22   0  -5   18.40    8.00
  22   0  -5    5.70    4.90
  22   0  -5   16.60    3.10
 -22   0   5   11.40    4.00
 -22   0   5   13.90    2.10
  23  -1  -5  130.59   13.10
  23  -1  -5  124.29    7.20
  23  -1  -5  123.99   16.10
 -23   1   5  121.99    6.10
 -23   1   5  137.09   10.00
  24  -2  -5   10.60    3.90
  24  -2  -5    7.50    8.70
 -24   2   5   16.10    5.40
 -24   2   5    9.50    3.20
  25  -3  -5  128.49    9.90
  25  -3  -5  102.79   19.90
 -25   3   5  118.99    8.50
 -25   3   5  127.99   10.00
 -26   4   5   86.09   10.20
 -27   5   5   29.30    7.70
 -16  -6   4   20.50    4.50
  17   5  -4   -0.30    2.90
  17   5  -4    1.70    4.60
 -17  -5   4    2.00    2.70
  18   4  -4  119.79    7.90
  18   4  -4  117.09   16.10
 -18  -4   4  114.69    7.40
 -18  -4   4  112.99    6.00
  19   3  -4  123.69   14.50
  19   3  -4  114.19    6.80
 -19  -3   4  116.39    5.20
 -19  -3   4  114.89    7.50
  20   2  -4  481.15   27.60
  20   2  -4  469.95   13.30
 -20  -2   4  463.45   15.80
 -20  -2   4  476.15   10.80
  21   1  -4   49.30    9.10
  21   1  -4   51.89   10.90
  21   1  -4   60.29    4.80
 -21  -1   4   60.99    7.20
  22   0  -4  191.78   15.80
  22   0  -4  194.18    8.40
  22   0  -4  205.68   19.60
 -22   0   4  200.08    7.20
 -22   0   4  181.28    9.90
  23  -1  -4   65.59   10.00
  23  -1  -4   49.70   11.60
  23  -1  -4   57.59    5.40
 -23   1   4   64.99    7.50
 -23   1   4   66.59    5.20
  24  -2  -4   37.80    5.60
  24  -2  -4   15.70    8.20
  24  -2  -4   33.50   10.90
 -24   2   4   25.90    5.00
  25  -3  -4   11.50   10.50
  25  -3  -4   13.30    4.70
 -25   3   4   20.90    5.00
 -25   3   4   14.30    4.20
  26  -4  -4   23.90    6.50
  26  -4  -4    2.00   13.80
 -26   4   4   27.20    6.10
 -26   4   4   24.20    5.80
 -27   5   4   58.19    8.40
  16   6  -3  151.48   19.80
  16   6  -3  128.29   10.70
 -16  -6   3  130.69    8.80
  17   5  -3   15.40    7.40
  17   5  -3   11.90    4.40
 -17  -5   3   11.20    3.50
  18   4  -3  423.46   15.30
  18   4  -3  445.56   28.10
 -18  -4   3  427.66   12.90
 -18  -4   3  426.56   13.10
  19   3  -3  115.59    7.70
  19   3  -3  126.79    6.40
  19   3  -3  124.49   13.90
 -19  -3   3  118.09    7.10
 -19  -3   3  121.89    6.10
  20   2  -3  164.28    8.10
  20   2  -3  152.78    7.10
  20   2  -3  148.49    4.60
  20   2  -3  163.78   15.80
  20   2  -3  152.58    6.50
 -20  -2   3  149.39    8.30
 -20  -2   3  158.58    6.40
 -20  -2   3  149.49    6.10
 -20  -2   3  157.48    6.60
  21   1  -3   -2.40    1.60
  21   1  -3    2.20    4.00
  21   1  -3    1.20    1.80
  21   1  -3    3.60    4.50
  21   1  -3    4.50    2.50
  21   1  -3    1.70    1.80
 -21  -1   3    2.40    1.80
 -21  -1   3    2.40    1.80
 -21  -1   3    1.50    1.60
 -21  -1   3    1.60    2.20
  22   0  -3  158.78    7.50
  22   0  -3  158.98    8.20
  22   0  -3  164.68   14.60
  22   0  -3  162.08    7.20
  22   0  -3  164.18   17.00
  22   0  -3  164.78    6.90
 -22   0   3  166.78    7.20
 -22   0   3  166.88    8.90
 -22   0   3  155.68    6.90
 -22   0   3  163.28    7.00
  23  -1  -3 1188.58   49.10
  23  -1  -3 1178.28   27.60
  23  -1  -3 1191.68   26.50
  23  -1  -3 1180.68   42.50
  23  -1  -3 1175.08   24.90
 -23   1   3 1213.18   25.40
 -23   1   3 1254.07   29.20
 -23   1   3 1191.18   25.30
 -23   1   3 1178.18   25.80
  24  -2  -3  267.67   10.70
  24  -2  -3  276.27   19.40
  24  -2  -3  270.67   12.40
  24  -2  -3  281.97   22.70
 -24   2   3  264.27   11.00
 -24   2   3  240.38   11.90
 -24   2   3  262.47   11.30
  25  -3  -3  536.75   17.20
  25  -3  -3  548.75   19.50
  25  -3  -3  499.95   32.80
 -25   3   3  536.05   18.40
 -25   3   3  516.35   18.20
  26  -4  -3   14.50    5.30
  26  -4  -3   -9.10    8.70
 -26   4   3   15.80    4.50
 -26   4   3   18.70    5.20
 -27   5   3    6.00    4.00
  16   6  -2   63.29    9.20
  16   6  -2   59.39   12.60
 -16  -6   2   67.49    7.60
  17   5  -2  168.88   11.10
  17   5  -2  166.58   18.20
 -17  -5   2  150.58    8.80
  18   4  -2    0.60    4.80
  18   4  -2    3.60    3.60
  18   4  -2    0.10    2.50
 -18  -4   2    4.40    2.80
 -18  -4   2    2.00    2.60
  19   3  -2  435.56   13.20
  19   3  -2  418.16   15.00
  19   3  -2  466.75   14.30
  19   3  -2  469.85   26.40
 -19  -3   2  444.56   13.00
 -19  -3   2  454.25   13.50
 -19  -3   2  458.95   13.40
  20   2  -2   59.49    4.90
  20   2  -2   49.80    4.40
  20   2  -2   49.10    5.50
  20   2  -2   47.00    8.90
 -20  -2   2   49.80    4.20
 -20  -2   2   49.10    4.30
 -20  -2   2   45.80    4.30
  21   1  -2  638.64   12.70
  21   1  -2  628.24   17.70
  21   1  -2  641.54   15.70
  21   1  -2  639.54   31.60
  21   1  -2  630.24   28.80
  21   1  -2  652.93   16.60
 -21  -1   2  644.44   16.10
 -21  -1   2  651.03   15.90
 -21  -1   2  645.14   15.50
  22   0  -2    2.60    5.10
  22   0  -2    7.20    2.70
  22   0  -2   10.90    2.90
  22   0  -2    9.80    3.30
  22   0  -2    7.70    5.50
  22   0  -2    6.10    2.00
 -22   0   2   15.60    3.20
 -22   0   2   14.20    3.10
 -22   0   2   12.60    3.10
  23  -1  -2  548.45   16.30
  23  -1  -2  534.55   15.20
  23  -1  -2  507.85   25.70
  23  -1  -2  534.45   29.60
  23  -1  -2  518.55   16.60
 -23   1   2  549.05   15.30
 -23   1   2  543.75   15.40
 -23   1   2  555.34   16.10
  24  -2  -2  361.96   22.60
  24  -2  -2  344.47   12.80
  24  -2  -2  385.06   25.40
  24  -2  -2  341.57   14.50
 -24   2   2  351.96   13.70
 -24   2   2  364.66   13.30
  25  -3  -2   14.90    5.20
  25  -3  -2   19.40    4.70
  25  -3  -2    8.50    9.90
 -25   3   2   18.50    4.10
 -25   3   2   17.30    4.10
 -25   3   2   20.70    5.20
  26  -4  -2   94.49    9.10
  26  -4  -2   56.79   17.10
  26  -4  -2   99.59    8.90
 -26   4   2   88.99   10.00
 -26   4   2   93.79    8.00
  27  -5  -2    0.40    4.70
 -27   5   2   -0.70    3.20
  15   7  -1   59.99   12.70
  16   6  -1  153.78   17.80
  16   6  -1  170.78   12.90
 -16  -6   1  140.29   10.00
  17   5  -1   49.40    6.60
  17   5  -1   43.00    9.60
  17   5  -1   52.29    8.00
 -17  -5   1   40.20    5.90
 -17  -5   1   49.30    6.70
  18   4  -1  205.68   10.20
  18   4  -1  215.68   11.40
  18   4  -1  209.98   18.00
 -18  -4   1  218.38   10.00
 -18  -4   1  196.98   10.00
  19   3  -1   96.59    6.60
  19   3  -1  100.69    7.10
  19   3  -1   95.99    7.80
  19   3  -1  111.19   12.20
 -19  -3   1   98.29    6.70
 -19  -3   1   93.49    6.40
 -19  -3   1  104.89    6.70
  20   2  -1  402.36   14.30
  20   2  -1  389.46   13.10
  20   2  -1  424.46   23.30
  20   2  -1  391.36   12.40
 -20  -2   1  413.66   12.70
 -20  -2   1  409.46   13.00
 -20  -2   1  408.96   12.30
  21   1  -1  136.99    7.20
  21   1  -1  133.59    7.00
  21   1  -1  138.39   13.00
  21   1  -1  137.79    4.00
  21   1  -1  123.29    7.50
  21   1  -1  134.89   12.80
 -21  -1   1  138.99    7.30
 -21  -1   1  136.99    6.90
 -21  -1   1  125.99    6.80
  22   0  -1  362.96   21.40
  22   0  -1  369.66   12.10
  22   0  -1  366.16   10.10
  22   0  -1  351.26   13.20
  22   0  -1  364.46   21.20
  22   0  -1  367.76   12.60
 -22   0   1  378.56   12.20
 -22   0   1  361.86   11.50
 -22   0   1  369.36   12.50
  23  -1  -1   29.80    4.60
  23  -1  -1   34.60    5.50
  23  -1  -1   32.50    8.40
  23  -1  -1   21.80    8.60
 -23   1   1   25.90    4.60
 -23   1   1   31.10    5.00
 -23   1   1   31.50    4.20
  24  -2  -1   31.60    5.20
  24  -2  -1   18.40    8.40
  24  -2  -1   22.90    4.80
  24  -2  -1   20.00    7.40
 -24   2   1   18.80    3.80
 -24   2   1   19.20    4.20
  25  -3  -1  166.08   10.10
  25  -3  -1  147.29   20.30
  25  -3  -1  170.08   11.50
 -25   3   1  154.18    9.40
 -25   3   1  166.28   10.40
  26  -4  -1   43.30    7.40
  26  -4  -1   22.30   13.80
  26  -4  -1   56.69    7.90
 -26   4   1   57.09    7.80
 -26   4   1   54.29    7.80
  27  -5  -1  255.67   15.90
  27  -5  -1  167.48   26.10
  27  -5  -1  277.07   15.20
 -27   5   1  276.17   17.40
 -27   5   1  242.78   15.90
  16   6   0  119.79   10.90
  16   6   0  114.39   10.10
  16   6   0   83.09   13.10
 -16  -6   0  104.39   10.10
 -16  -6   0   99.69    8.30
  17   5   0   32.40    7.00
  17   5   0   18.80    7.10
  17   5   0   23.30    5.40
 -17  -5   0   24.10    5.70
 -17  -5   0   20.00    4.80
  18   4   0   28.90    5.60
  18   4   0   26.50    5.20
  18   4   0   22.90    6.50
 -18  -4   0   28.10    5.20
 -18  -4   0   20.90    4.40
  19   3   0  134.69    9.00
  19   3   0  159.08   14.90
  19   3   0  150.28    8.60
 -19  -3   0  132.09    7.80
 -19  -3   0  155.78    8.80
  20   2   0  115.69   12.10
  20   2   0  104.09    6.60
  20   2   0  112.29    8.20
 -20  -2   0  118.29    6.90
 -20  -2   0  109.19    6.80
  21   1   0  131.79   14.30
  21   1   0  129.29    8.50
  21   1   0  136.39   12.40
  21   1   0  129.49    7.50
 -21  -1   0  126.09    7.20
 -21  -1   0  129.29    7.10
 -21  -1   0  128.09    4.70
 -21  -1   0  122.69    7.50
  22   0   0   13.70    2.40
  22   0   0   12.00    5.10
  22   0   0   13.70    3.20
  22   0   0   11.10    7.30
  22   0   0    7.50    3.10
 -22   0   0   17.40    3.30
 -22   0   0   15.00    2.70
 -22   0   0   13.60    3.70
  23  -1   0  316.37   12.00
  23  -1   0  325.77   21.20
  23  -1   0  313.37   13.30
  23  -1   0  325.07   20.60
 -23   1   0  322.27   12.70
 -23   1   0  334.07   12.10
 -23   1   0  327.97   11.60
  24  -2   0  116.49    7.80
  24  -2   0  130.89    9.80
  24  -2   0  116.89   16.30
  24  -2   0  124.69   15.50
 -24   2   0  128.29    7.90
 -24   2   0  120.19    8.50
 -24   2   0  126.69    8.60
  25  -3   0  234.28   23.30
  25  -3   0  248.58   12.10
  25  -3   0  256.47   13.60
 -25   3   0  261.67   13.40
 -25   3   0  251.17   13.00
 -25   3   0  247.48   12.00
  26  -4   0   14.00   12.90
  26  -4   0   29.70    5.80
  26  -4   0   29.50    7.20
 -26   4   0   28.40    7.20
 -26   4   0   32.70    6.40
 -26   4   0   31.60    7.30
  27  -5   0   59.99   18.90
  27  -5   0   73.19   10.10
  27  -5   0   93.29   10.10
 -27   5   0   99.79   12.60
  15   7   1   51.19    9.30
  16   6   1   10.40    6.30
  16   6   1   11.90    4.70
  16   6   1   16.20    7.10
 -16  -6  -1    8.40    5.40
 -16  -6  -1   14.70    4.70
  17   5   1   33.00    8.50
  17   5   1   47.70    7.80
  17   5   1   32.70    6.50
 -17  -5  -1   38.90    6.60
 -17  -5  -1   36.60    6.90
  18   4   1  100.29    7.90
  18   4   1  113.79   10.10
  18   4   1   96.89   12.60
 -18  -4  -1  105.49    7.50
 -18  -4  -1  109.19    8.90
  19   3   1    1.40    4.70
  19   3   1    2.70    3.80
  19   3   1    0.40    2.30
 -19  -3  -1    3.20    3.10
 -19  -3  -1    2.40    2.50
 -19  -3  -1    1.90    1.00
  20   2   1  151.78    9.90
  20   2   1  162.98   14.80
  20   2   1  155.68    8.40
 -20  -2  -1  144.29    5.10
 -20  -2  -1  148.69    8.50
 -20  -2  -1  151.18    8.20
  21   1   1   38.70    6.10
  21   1   1   28.00    5.90
  21   1   1   39.70    5.00
  21   1   1   38.30    8.50
 -21  -1  -1   31.70    4.30
 -21  -1  -1   39.70    3.30
 -21  -1  -1   35.90    5.00
  22   0   1    7.20    5.90
  22   0   1    0.50    3.00
  22   0   1    6.50    3.10
  22   0   1    5.40    3.40
 -22   0  -1    8.00    3.10
 -22   0  -1    8.00    3.20
  23  -1   1   73.29    6.90
  23  -1   1   88.79    8.10
  23  -1   1   53.09   11.10
  23  -1   1   62.39    9.60
 -23   1  -1   72.09    6.40
 -23   1  -1   71.79    7.60
 -23   1  -1   60.49    5.70
  24  -2   1   23.80    5.80
  24  -2   1    8.90    8.00
  24  -2   1   16.20    4.70
 -24   2  -1   16.20    4.40
 -24   2  -1   14.60    4.20
 -24   2  -1   22.30    5.20
  25  -3   1   92.69    6.00
  25  -3   1   81.29   14.70
  25  -3   1   96.59    8.70
  25  -3   1   85.09    9.40
 -25   3  -1   76.69    8.60
 -25   3  -1   90.49    8.40
 -25   3  -1  104.09    8.60
  26  -4   1   16.10    5.70
  26  -4   1    4.90    8.60
  26  -4   1   18.80    5.80
 -26   4  -1   13.30    5.80
 -26   4  -1   12.80    5.20
 -26   4  -1   22.30    6.70
  27  -5   1   34.80    9.00
  27  -5   1   -0.40   12.60
  16   6   2  163.88   13.60
  16   6   2  173.28   12.10
 -16  -6  -2  158.78   12.20
 -16  -6  -2  150.68   10.90
  17   5   2   32.30    8.70
  17   5   2   28.60    7.40
  17   5   2   26.50    6.40
 -17  -5  -2   42.50    7.00
 -17  -5  -2   34.60    7.00
  18   4   2  387.46   18.00
  18   4   2  373.16   23.90
  18   4   2  389.46   15.80
 -18  -4  -2  389.16   16.60
 -18  -4  -2  392.06   15.00
  19   3   2  107.09   14.70
  19   3   2   94.89    8.50
  19   3   2  101.99    8.50
 -19  -3  -2  105.99    8.00
 -19  -3  -2   99.19    5.30
 -19  -3  -2   95.09    7.80
  20   2   2  417.66   25.30
  20   2   2  427.76   15.40
  20   2   2  446.96   17.40
 -20  -2  -2  397.66   15.50
 -20  -2  -2  413.16   11.70
 -20  -2  -2  414.86   14.30
  21   1   2  128.39   16.90
  21   1   2  108.79    9.00
  21   1   2  105.29    7.40
  21   1   2  107.19    9.10
 -21  -1  -2  107.49    7.00
 -21  -1  -2  132.79    6.60
 -21  -1  -2  115.39    7.90
  22   0   2  209.38   13.10
  22   0   2  202.78   11.20
  22   0   2  212.58   10.80
  22   0   2  212.58   18.10
 -22   0  -2  229.38   11.10
 -22   0  -2  212.58    9.20
 -22   0  -2  221.48   10.30
  23  -1   2  300.97   18.20
  23  -1   2  330.87   13.70
  23  -1   2  348.87   15.30
 -23   1  -2  348.67   14.70
 -23   1  -2  328.37   13.00
 -23   1  -2  334.37   12.90
  24  -2   2   25.00    5.70
  24  -2   2   22.40    5.80
  24  -2   2   14.90    7.90
 -24   2  -2   36.30    5.80
 -24   2  -2   24.90    5.30
 -24   2  -2   28.70    5.40
  25  -3   2  150.68   11.00
  25  -3   2  152.38   10.70
  25  -3   2  118.59   16.90
  25  -3   2  138.79    8.40
 -25   3  -2  157.98    9.90
 -25   3  -2  139.29   11.10
 -25   3  -2  133.19   10.70
  26  -4   2  111.89   12.20
  26  -4   2  118.29   10.70
  26  -4   2   82.89   16.10
 -26   4  -2  112.09   10.50
 -26   4  -2  113.09   11.80
 -26   4  -2  110.49   10.10
  27  -5   2   43.60    9.40
 -27   5  -2   33.70    6.80
  16   6   3   12.80    7.50
  17   5   3    2.90    4.20
  17   5   3    3.00    3.50
 -17  -5  -3   -2.10    4.40
 -17  -5  -3    1.10    3.20
  18   4   3  108.49   11.70
  18   4   3  113.69   10.00
  18   4   3   82.59   13.00
 -18  -4  -3  119.29   10.30
 -18  -4  -3   77.39    8.50
  19   3   3  171.08   11.40
  19   3   3  150.68   17.50
  19   3   3  155.88    9.90
 -19  -3  -3  185.78   11.60
 -19  -3  -3  146.99    9.10
  20   2   3  532.75   18.30
  20   2   3  524.65   19.60
  20   2   3  558.34   20.50
  20   2   3  559.64   29.30
 -20  -2  -3  530.75   17.20
 -20  -2  -3  536.05   18.70
 -20  -2  -3  531.45   15.70
  21   1   3  157.28   17.90
  21   1   3  177.58   10.40
  21   1   3  159.18    8.00
  21   1   3  153.98   10.40
 -21  -1  -3  163.58    8.40
 -21  -1  -3  167.08    9.40
 -21  -1  -3  175.08   10.20
  22   0   3  135.59    9.60
  22   0   3  121.19    8.30
  22   0   3  132.69    9.30
 -22   0  -3  132.49    8.10
 -22   0  -3  150.98   10.10
 -22   0  -3  142.09    8.90
  23  -1   3  541.85   19.60
  23  -1   3  522.25   21.30
  23  -1   3  558.54   18.70
 -23   1  -3  578.04   20.10
 -23   1  -3  538.15   17.70
 -23   1  -3  518.85   17.80
  24  -2   3   19.60    6.00
  24  -2   3   12.80    6.30
  24  -2   3   20.10    4.80
 -24   2  -3   18.90    5.70
 -24   2  -3   16.40    5.10
 -24   2  -3   14.60    4.20
  25  -3   3   39.90    7.20
  25  -3   3   50.29    6.80
  25  -3   3   46.40    7.40
 -25   3  -3   46.80    8.30
 -25   3  -3   40.80    7.00
 -25   3  -3   45.40    7.70
  26  -4   3    1.40    4.10
  26  -4   3    4.40    3.60
 -26   4  -3    2.90    4.60
  17   5   4   14.80    7.00
 -17  -5  -4   18.30    5.10
 -17  -5  -4   22.60    7.20
  18   4   4  279.27   15.00
  18   4   4  249.97   15.90
 -18  -4  -4  261.37   13.60
 -18  -4  -4  269.97   15.30
  19   3   4  106.79   11.30
  19   3   4  113.19    9.90
  19   3   4   77.39   13.00
 -19  -3  -4   89.69    8.60
 -19  -3  -4  106.99    7.60
 -19  -3  -4  106.69    8.90
  20   2   4   47.80    6.70
  20   2   4   31.90    7.00
 -20  -2  -4   41.30    5.70
 -20  -2  -4   35.00    5.50
 -20  -2  -4   39.00    6.50
  21   1   4  184.68   10.60
  21   1   4  187.48   12.40
 -21  -1  -4  187.08   10.20
 -21  -1  -4  171.18    9.60
 -21  -1  -4  181.38   11.50
  22   0   4   16.70    5.50
  22   0   4   13.90    5.00
 -22   0  -4   12.70    4.20
 -22   0  -4   12.00    4.30
 -22   0  -4   13.30    4.10
  23  -1   4  105.89    9.90
  23  -1   4  118.19    8.90
 -23   1  -4  105.49    8.40
 -23   1  -4  117.19   10.10
 -23   1  -4   94.19    8.20
  24  -2   4   77.09    9.70
  24  -2   4   60.89    8.10
  24  -2   4   76.59    8.90
 -24   2  -4   70.99    8.40
 -24   2  -4   68.49    8.10
 -24   2  -4   77.49    9.20
  25  -3   4    3.20    4.30
  25  -3   4    1.10    4.60
 -25   3  -4    1.90    3.80
 -25   3  -4    4.40    4.90
  26  -4   4   30.90    6.10
 -18  -4  -5   30.70    6.80
  19   3   5   15.10    5.60
  19   3   5   10.90    5.00
 -19  -3  -5   15.10    4.30
 -19  -3  -5    2.90    4.30
 -19  -3  -5    8.80    5.20
  20   2   5  128.49   11.20
  20   2   5  138.49   10.70
 -20  -2  -5  148.79   10.00
 -20  -2  -5  139.29   11.00
 -20  -2  -5  139.59    9.70
  21   1   5   48.60    7.40
  21   1   5   28.90    6.70
 -21  -1  -5   43.00    7.60
 -21  -1  -5   35.00    6.10
 -21  -1  -5   46.50    6.80
  22   0   5    8.00    4.60
 -22   0  -5    4.20    4.30
 -22   0  -5    1.30    3.70
 -22   0  -5    5.60    3.90
  23  -1   5    1.30    3.40
 -23   1  -5   -1.90    2.50
 -23   1  -5    2.10    4.10
  24  -2   5   11.50    5.60
 -24   2  -5   -1.20    4.40
  25  -3   5   46.20    7.80
  26  -4   5   17.30    6.30
 -19  -3  -6   -0.50    3.80
 -20  -2  -6   29.70    6.40
 -21  -1  -6   11.70    4.40
 -22   0  -6   -2.60    4.10
  23  -1   6   15.80    6.80
  24  -2   6   40.00    7.80
  25  -3   6   13.20    5.60
  23  -1   7    1.20    5.80
 -22  -2   8  173.38   14.20
 -23  -1   8  134.39   14.60
 -24   0   8  561.14   24.50
 -25   1   8   73.59   11.70
 -20  -4   7    8.20    5.70
 -21  -3   7   42.70    7.70
  22   2  -7   59.39   12.50
  22   2  -7  112.09   16.00
 -22  -2   7   56.99    9.20
  23   1  -7   23.80    8.50
  23   1  -7    7.30    5.90
 -23  -1   7   17.10    5.60
  24   0  -7   41.60   11.50
 -24   0   7   38.90    8.40
 -25   1   7   60.59   10.00
 -26   2   7   60.59    9.90
 -27   3   7    5.20    5.00
 -20  -4   6   21.60    5.60
  21   3  -6    8.50    7.00
 -21  -3   6   15.60    5.20
  22   2  -6   12.00    7.10
  22   2  -6   20.30    7.30
 -22  -2   6   12.90    4.50
  23   1  -6   52.79   12.50
  23   1  -6   38.20    9.10
 -23  -1   6   40.30    6.90
  24   0  -6   91.49   16.10
  24   0  -6   93.29   12.80
 -24   0   6   90.89   10.20
  25  -1  -6  159.18   20.70
  25  -1  -6  146.29    7.90
 -25   1   6  158.68   12.10
  26  -2  -6  141.89    9.10
  26  -2  -6  137.09   22.00
 -26   2   6  140.39    7.60
 -26   2   6  147.39   12.20
 -27   3   6   62.89    9.90
 -27   3   6   91.29    7.80
 -28   4   6   16.10    6.80
  19   5  -5   59.59    7.20
  20   4  -5   35.90   10.70
  20   4  -5   38.20    5.20
 -20  -4   5   39.80    6.20
  21   3  -5   15.50    3.10
  21   3  -5    9.20    5.70
 -21  -3   5   14.30    4.50
  22   2  -5   24.00    3.30
  22   2  -5   24.60    8.40
 -22  -2   5   17.30    4.90
  23   1  -5  128.59   14.80
  23   1  -5  118.99    6.00
  23   1  -5  126.39   16.10
 -23  -1   5  127.59    9.60
  24   0  -5    7.00    6.60
  24   0  -5    3.70    2.40
  24   0  -5    6.20    5.10
 -24   0   5    2.20    3.10
  25  -1  -5  137.19   14.70
  25  -1  -5  124.59    7.60
  25  -1  -5  134.59   18.50
 -25   1   5  128.29    6.50
 -25   1   5  132.69   10.40
  26  -2  -5   17.80    4.40
  26  -2  -5   20.00   10.40
 -26   2   5   21.30    4.30
 -26   2   5   16.00    5.70
  27  -3  -5    5.40   11.40
  27  -3  -5   15.80    5.50
 -27   3   5   11.50    4.60
 -27   3   5   15.70    4.70
 -28   4   5    8.40    5.30
 -18  -6   4  166.58    9.50
  19   5  -4   17.50    5.00
  19   5  -4   22.10    9.30
 -19  -5   4   18.10    3.90
  20   4  -4   42.90   10.60
  20   4  -4   46.60    6.00
 -20  -4   4   54.49    6.30
 -20  -4   4   44.90    4.60
  21   3  -4   11.90    3.50
  21   3  -4    7.10    5.40
 -21  -3   4   13.30    2.60
 -21  -3   4   10.30    3.60
  22   2  -4   75.59   12.20
  22   2  -4   91.19    6.10
 -22  -2   4   80.79    7.20
 -22  -2   4   91.19    4.70
  23   1  -4   57.59    5.10
  23   1  -4   59.79   10.60
  23   1  -4   67.99   12.60
 -23  -1   4   64.59    7.50
 -23  -1   4   72.39    4.40
  24   0  -4    8.50    3.10
  24   0  -4    7.70    5.60
  24   0  -4    9.20    6.70
 -24   0   4    7.70    2.60
 -24   0   4    8.70    4.30
  25  -1  -4   60.79    5.80
  25  -1  -4   55.89   11.80
  25  -1  -4   50.59    9.70
 -25   1   4   61.09    7.40
 -25   1   4   62.69    5.10
  26  -2  -4    9.10    4.00
  26  -2  -4   -9.20    6.40
  26  -2  -4    6.60    8.40
 -26   2   4    7.20    4.30
  27  -3  -4   25.50    6.00
  27  -3  -4   22.50   12.20
 -27   3   4   31.40    5.80
 -27   3   4   26.70    6.10
 -28   4   4   99.59    9.60
 -29   5   4   13.00    6.00
 -18  -6   3   67.49    7.60
  19   5  -3   54.39    7.40
  19   5  -3   54.69   12.00
 -19  -5   3   47.10    5.70
  20   4  -3   38.50    9.20
  20   4  -3   43.20    6.20
 -20  -4   3   42.40    4.80
 -20  -4   3   46.40    5.40
  21   3  -3  273.57   20.90
  21   3  -3  287.67   11.90
 -21  -3   3  271.27   11.20
 -21  -3   3  279.97    9.70
  22   2  -3  444.96    8.30
  22   2  -3  447.56   26.40
  22   2  -3  440.46   12.30
  22   2  -3  426.06   14.10
 -22  -2   3  430.76   12.00
 -22  -2   3  445.66   14.90
 -22  -2   3  417.36   11.80
  23   1  -3 1212.78   27.20
  23   1  -3 1234.98   26.10
  23   1  -3 1178.38   24.20
  23   1  -3 1214.58   50.19
  23   1  -3 1278.17   46.60
  23   1  -3 1222.18   23.10
 -23  -1   3 1203.98   24.50
 -23  -1   3 1212.38   24.20
  24   0  -3  236.68   10.40
  24   0  -3  257.57   10.40
  24   0  -3  237.98    9.00
  24   0  -3  230.28   18.00
  24   0  -3  237.68   20.10
  24   0  -3  240.58    9.10
 -24   0   3  235.48    9.20
 -24   0   3  244.28    9.20
 -24   0   3  240.88    9.00
  25  -1  -3  698.13   20.10
  25  -1  -3  706.63   37.10
  25  -1  -3  718.53   32.30
  25  -1  -3  669.63   17.60
 -25   1   3  684.23   18.40
 -25   1   3  706.43   18.10
 -25   1   3  637.44   20.20
  26  -2  -3   94.69    8.10
  26  -2  -3   81.99   14.30
  26  -2  -3   83.39   12.70
  26  -2  -3  102.59    7.20
 -26   2   3   98.79    8.40
 -26   2   3  106.69    7.50
 -26   2   3  109.59    7.80
  27  -3  -3   12.40   10.60
  27  -3  -3   19.50    5.50
 -27   3   3    9.40    3.80
  28  -4  -3   13.60    5.80
  28  -4  -3   -5.80    9.60
 -28   4   3    5.40    3.50
 -28   4   3   12.80    5.30
 -29   5   3   25.10    6.10
  18   6  -2   67.49    9.50
  18   6  -2   64.99   13.60
 -18  -6   2   83.59    8.50
  19   5  -2  224.88   21.40
  19   5  -2  229.78   13.10
 -19  -5   2  235.98   10.90
  20   4  -2  147.29    8.30
  20   4  -2  161.08   10.20
  20   4  -2  155.88   17.20
 -20  -4   2  145.99    9.30
 -20  -4   2  140.39    8.00
  21   3  -2  132.79    7.40
  21   3  -2  134.59    8.90
  21   3  -2  151.68   16.00
 -21  -3   2  145.39    7.40
 -21  -3   2  139.29    7.60
 -21  -3   2  146.99    7.90
  22   2  -2    4.10    2.50
  22   2  -2    5.60    5.40
  22   2  -2    2.00    2.90
  22   2  -2   -1.20    2.00
 -22  -2   2    1.80    2.20
 -22  -2   2    1.60    2.20
 -22  -2   2    2.60    2.20
  23   1  -2  543.35   11.20
  23   1  -2  542.15   15.50
  23   1  -2  533.45   16.70
  23   1  -2  519.55   28.90
  23   1  -2  539.55   14.70
  23   1  -2  535.25   27.70
 -23  -1   2  535.95   15.00
 -23  -1   2  530.95   14.30
 -23  -1   2  520.15   14.60
  24   0  -2    8.00    2.60
  24   0  -2    2.00    2.90
  24   0  -2    9.70    3.00
  24   0  -2   10.20    6.30
  24   0  -2    3.30    5.50
  24   0  -2    4.40    1.90
 -24   0   2    2.90    2.50
 -24   0   2    5.80    2.80
 -24   0   2    5.90    3.00
  25  -1  -2   73.79    6.10
  25  -1  -2   62.49   11.70
  25  -1  -2   68.69    7.50
  25  -1  -2   70.89    7.50
  25  -1  -2   63.29   10.40
 -25   1   2   69.29    6.00
 -25   1   2   69.39    6.20
 -25   1   2   73.79    6.00
  26  -2  -2  178.08   18.30
  26  -2  -2  180.28   18.60
  26  -2  -2  184.08    9.40
  26  -2  -2  194.68   10.90
 -26   2   2  189.08   10.00
 -26   2   2  174.68   10.10
  27  -3  -2   23.90   12.20
  27  -3  -2   33.90    5.90
  27  -3  -2   33.60    6.20
 -27   3   2   26.80    5.40
 -27   3   2   31.40    5.90
  28  -4  -2  179.98   11.60
  28  -4  -2  173.88   13.20
  28  -4  -2  114.79   22.00
 -28   4   2  157.88   12.30
 -28   4   2  176.28   10.70
 -29   5   2   39.00    6.60
  18   6  -1   13.00    6.40
  18   6  -1   16.40    6.10
 -18  -6   1   17.30    5.30
  19   5  -1   21.80    8.00
  19   5  -1   21.60    5.90
  19   5  -1   31.20    5.80
 -19  -5   1   19.70    4.70
 -19  -5   1   22.90    5.10
  20   4  -1  202.28   10.40
  20   4  -1  181.38   11.40
  20   4  -1  214.18   18.90
 -20  -4   1  181.28    9.60
 -20  -4   1  204.98   10.40
  21   3  -1   25.30    4.40
  21   3  -1   25.60    7.00
  21   3  -1   26.10    5.30
 -21  -3   1   36.50    5.10
 -21  -3   1   36.60    4.70
 -21  -3   1   36.10    4.80
  22   2  -1  476.35   14.50
  22   2  -1  486.05   16.70
  22   2  -1  502.65   15.40
  22   2  -1  503.45   26.30
 -22  -2   1  478.95   14.20
 -22  -2   1  476.05   14.50
 -22  -2   1  489.55   14.90
  23   1  -1   27.10    7.50
  23   1  -1   33.00    4.70
  23   1  -1   29.60    5.30
  23   1  -1   31.20    4.50
  23   1  -1   30.20    8.10
  23   1  -1   25.90    2.00
 -23  -1   1   27.50    4.30
 -23  -1   1   27.80    4.40
 -23  -1   1   33.80    4.40
  24   0  -1  270.77   19.60
  24   0  -1  267.77   20.50
  24   0  -1  287.07    8.90
  24   0  -1  266.57   12.20
  24   0  -1  278.67   11.00
 -24   0   1  280.67   11.30
 -24   0   1  271.97   10.80
 -24   0   1  269.77   10.50
  25  -1  -1   33.10    5.70
  25  -1  -1   36.40    5.40
  25  -1  -1   26.10    8.30
  25  -1  -1   31.80    8.60
 -25   1   1   37.30    5.50
 -25   1   1   37.80    4.90
  26  -2  -1   66.59    8.20
  26  -2  -1   66.79    6.20
  26  -2  -1   55.59   10.30
  26  -2  -1   55.59   11.40
 -26   2   1   63.99    6.00
 -26   2   1   67.19    7.40
  27  -3  -1   80.19    9.10
  27  -3  -1   49.10   13.80
  27  -3  -1   65.49    7.50
 -27   3   1   69.99    7.60
 -27   3   1   83.39    9.30
  28  -4  -1    5.10    5.40
  28  -4  -1    9.60    5.10
  28  -4  -1  -15.40    8.10
 -28   4   1    8.40    3.80
 -28   4   1   11.10    5.60
  29  -5  -1   47.90    7.80
 -29   5   1   56.09    9.80
  18   6   0  120.79   10.50
  18   6   0   75.89   13.20
  18   6   0   99.19   12.10
 -18  -6   0   98.79    8.50
  19   5   0   49.99   10.30
  19   5   0   38.10    6.10
  19   5   0   48.10    8.30
 -19  -5   0   51.99    7.10
 -19  -5   0   43.50    6.50
  20   4   0   67.59   11.40
  20   4   0   71.39    8.50
  20   4   0   87.59    7.90
 -20  -4   0   78.19    7.50
 -20  -4   0   76.59    7.20
  21   3   0   96.19   12.00
  21   3   0   96.69    8.10
  21   3   0   79.39    7.10
 -21  -3   0   97.79    7.20
 -21  -3   0   98.69    7.60
  22   2   0  138.39    7.90
  22   2   0  141.49    9.60
  22   2   0  150.18   15.70
 -22  -2   0  157.98    8.90
 -22  -2   0  143.49    8.00
  23   1   0  343.07   22.80
  23   1   0  337.17   12.30
  23   1   0  323.17   19.80
  23   1   0  339.57   13.90
 -23  -1   0  318.97    8.40
 -23  -1   0  321.47   11.50
 -23  -1   0  323.37   12.30
  24   0   0   -0.40    1.40
  24   0   0    3.10    5.50
  24   0   0    0.80    3.70
  24   0   0   -1.30    2.70
  24   0   0   -1.60    3.00
 -24   0   0   -1.00    2.60
 -24   0   0   -1.00    2.70
 -24   0   0   -0.20    2.00
  25  -1   0  476.65   17.50
  25  -1   0  473.55   25.80
  25  -1   0  436.56   15.00
  25  -1   0  438.76   27.30
 -25   1   0  455.15   16.30
 -25   1   0  436.36   14.20
 -25   1   0  449.26   14.80
  26  -2   0  107.39    7.80
  26  -2   0   81.39   13.40
  26  -2   0   93.99   14.30
  26  -2   0  112.29    9.60
 -26   2   0  108.29    8.20
 -26   2   0  104.99    8.40
 -26   2   0  100.49    8.10
  27  -3   0  493.65   17.90
  27  -3   0  503.65   20.30
  27  -3   0  461.45   31.50
 -27   3   0  463.75   17.40
 -27   3   0  491.05   18.70
 -27   3   0  477.75   18.90
  28  -4   0   -4.10    4.10
  28  -4   0   -5.50    4.40
 -28   4   0    1.70    4.20
 -28   4   0   -3.70    4.00
 -28   4   0   -8.20    3.10
 -29   5   0   32.00    8.80
  18   6   1  120.19   10.20
  18   6   1  106.69   12.40
  18   6   1  117.69   15.30
 -18  -6  -1  114.09   10.90
 -18  -6  -1  127.29   10.60
  19   5   1   55.29    8.10
  19   5   1   44.20    8.40
  19   5   1   36.80    9.50
 -19  -5  -1   44.60    6.90
 -19  -5  -1   48.00    7.50
  20   4   1  142.39   11.40
  20   4   1  129.19    9.00
  20   4   1  133.19   15.20
 -20  -4  -1  112.69    8.00
 -20  -4  -1  123.89    9.60
  21   3   1    1.70    3.50
  21   3   1    1.60    4.40
  21   3   1   -2.00    2.40
 -21  -3  -1    1.10    0.80
 -21  -3  -1    2.60    3.10
 -21  -3  -1   -1.20    2.20
  22   2   1   98.69    7.70
  22   2   1   84.89    7.70
  22   2   1   75.29   11.50
 -22  -2  -1   90.89    7.60
 -22  -2  -1   81.39    6.80
 -22  -2  -1   88.49    4.00
  23   1   1   64.39    7.00
  23   1   1   62.59    7.30
  23   1   1   52.09   10.30
  23   1   1   64.19    8.60
 -23  -1  -1   57.99    6.60
 -23  -1  -1   64.89    4.30
 -23  -1  -1   71.79    6.30
  24   0   1   11.00    4.40
  24   0   1   12.60    5.10
  24   0   1   10.90    7.10
  24   0   1   10.00    4.00
  24   0   1   12.10    2.60
 -24   0  -1   12.60    4.20
 -24   0  -1   12.20    3.80
 -24   0  -1    6.10    2.50
  25  -1   1   26.20    7.80
  25  -1   1   18.80    8.00
  25  -1   1   18.70    4.70
  25  -1   1   23.40    5.60
 -25   1  -1   20.70    4.50
 -25   1  -1   25.40    4.90
 -25   1  -1   20.50    4.00
  26  -2   1   10.60    8.00
  26  -2   1   17.90    5.20
  26  -2   1   21.20    5.80
 -26   2  -1   20.70    5.40
 -26   2  -1   25.20    5.00
 -26   2  -1   18.20    4.80
  27  -3   1    6.90    4.70
  27  -3   1   -0.40    3.20
  27  -3   1  -18.40    8.20
 -27   3  -1    9.90    4.60
 -27   3  -1    4.80    3.80
 -27   3  -1    9.80    4.20
  28  -4   1   -1.70    5.20
  28  -4   1  -23.90    9.50
  28  -4   1    5.30    4.00
 -28   4  -1    2.10    5.00
 -28   4  -1    5.20    3.70
 -28   4  -1  -12.00    4.70
  18   6   2  190.18   13.00
  18   6   2  149.99   17.10
 -18  -6  -2  184.08   14.20
  19   5   2   54.29   10.90
  19   5   2   66.49   10.40
  19   5   2   58.09    8.60
 -19  -5  -2   69.59    8.70
 -19  -5  -2   57.09    8.50
  20   4   2  205.58   11.70
  20   4   2  221.18   13.60
  20   4   2  196.18   19.70
 -20  -4  -2  232.48   13.20
 -20  -4  -2  205.98   11.10
  21   3   2    2.70    7.30
  21   3   2    8.10    4.80
  21   3   2    9.40    4.40
 -21  -3  -2   12.90    4.40
 -21  -3  -2    5.70    3.40
 -21  -3  -2    7.40    2.20
  22   2   2   76.69    9.10
  22   2   2   84.09    8.70
  22   2   2   66.69    7.30
  22   2   2   63.79   12.20
 -22  -2  -2   73.79    4.90
 -22  -2  -2   87.59    6.70
 -22  -2  -2   71.09    7.90
  23   1   2  349.27   15.80
  23   1   2  348.27   24.80
  23   1   2  353.06   14.20
  23   1   2  329.97   16.50
 -23  -1  -2  333.67   11.10
 -23  -1  -2  309.47   12.70
 -23  -1  -2  352.46   14.70
  24   0   2   85.79   13.70
  24   0   2  115.99    9.70
  24   0   2  103.59   10.30
  24   0   2  102.89    7.70
 -24   0  -2   96.29    7.10
 -24   0  -2  111.79    8.30
 -24   0  -2  102.99    6.80
  25  -1   2  167.38   11.50
  25  -1   2  153.78    9.50
  25  -1   2  162.08   14.80
 -25   1  -2  158.48   10.10
 -25   1  -2  164.48    9.30
 -25   1  -2  167.58    9.40
  26  -2   2   23.10    6.10
  26  -2   2   13.40    5.20
  26  -2   2    2.20    7.40
 -26   2  -2   22.10    5.80
 -26   2  -2   19.10    5.20
 -26   2  -2   21.90    5.20
  27  -3   2   89.39   10.70
  27  -3   2   90.39    6.90
  27  -3   2   68.29   13.80
  27  -3   2   78.39    9.10
 -27   3  -2   94.19   10.80
 -27   3  -2   91.89   10.20
 -27   3  -2   78.19    9.00
  28  -4   2    9.70    5.70
  28  -4   2    4.50    6.20
  28  -4   2  -10.70    8.90
 -28   4  -2    3.90    4.90
 -28   4  -2   -0.90    5.80
 -28   4  -2    8.10    4.90
  19   5   3    9.70    4.90
  19   5   3   25.00    7.90
 -19  -5  -3   10.50    4.30
 -19  -5  -3   17.60    5.50
  20   4   3   29.70   10.90
  20   4   3   66.29    9.10
  20   4   3   69.69    8.90
 -20  -4  -3   56.19    8.40
 -20  -4  -3   59.19    7.70
  21   3   3  434.16   17.50
  21   3   3  444.86   19.40
  21   3   3  388.76   27.50
 -21  -3  -3  453.35   18.40
 -21  -3  -3  434.66   16.50
 -21  -3  -3  431.46   13.50
  22   2   3   41.70    6.30
  22   2   3   32.40    6.40
  22   2   3   11.60    9.00
 -22  -2  -3   39.00    4.90
 -22  -2  -3   34.40    6.40
 -22  -2  -3   43.80    6.00
  23   1   3  540.65   20.30
  23   1   3  530.75   30.60
  23   1   3  546.55   18.50
 -23  -1  -3  532.05   16.20
 -23  -1  -3  543.75   17.50
 -23  -1  -3  558.44   19.80
  24   0   3    4.30    4.70
  24   0   3    6.40    4.40
 -24   0  -3    3.90    4.00
 -24   0  -3    4.20    2.80
 -24   0  -3    6.90    3.90
  25  -1   3   27.30    6.50
  25  -1   3   18.20    4.70
 -25   1  -3   26.40    5.00
 -25   1  -3   26.90    6.20
 -25   1  -3   23.90    4.90
  26  -2   3   31.00    6.50
  26  -2   3   27.40    6.90
 -26   2  -3   31.90    6.20
 -26   2  -3   41.60    7.50
 -26   2  -3   30.10    5.90
  27  -3   3   83.89    8.70
  27  -3   3   63.19    8.80
  27  -3   3   76.99    9.80
 -27   3  -3   83.89   10.80
 -27   3  -3   82.89    9.60
 -27   3  -3   67.79    9.00
  28  -4   3   57.79    7.40
 -28   4  -3   45.10    8.00
  19   5   4    1.40    6.50
 -19  -5  -4   -4.20    4.30
  20   4   4   95.29   10.30
  20   4   4   84.69   11.10
 -20  -4  -4   93.59    8.50
 -20  -4  -4  102.89   11.90
  21   3   4   58.79    7.90
  21   3   4   33.60   11.90
  21   3   4   66.49    9.80
 -21  -3  -4   57.89    6.30
 -21  -3  -4   66.39    9.30
 -21  -3  -4   61.19    7.50
  22   2   4  294.47   14.50
  22   2   4  291.07   15.40
 -22  -2  -4  299.97   12.70
 -22  -2  -4  281.77   13.30
 -22  -2  -4  304.67   15.40
  23   1   4   97.99    8.30
  23   1   4  111.79   10.80
 -23  -1  -4   92.89    8.40
 -23  -1  -4  109.39    8.20
 -23  -1  -4  105.69    8.00
  24   0   4  162.08   10.40
  24   0   4  143.89   10.90
 -24   0  -4  153.48   10.70
 -24   0  -4  157.38   10.20
 -24   0  -4  160.38   10.10
  25  -1   4  222.88   12.80
  25  -1   4  223.48   13.90
 -25   1  -4  201.28   12.10
 -25   1  -4  203.68   11.80
 -25   1  -4  201.78   13.10
  26  -2   4   57.49    8.30
  26  -2   4   61.99    9.30
  26  -2   4   69.49    8.90
 -26   2  -4   68.39    8.50
 -26   2  -4   61.59    9.20
 -26   2  -4   58.49    8.40
  27  -3   4    4.70    4.70
  28  -4   4    5.50    5.00
 -21  -3  -5   20.70    6.00
 -21  -3  -5    9.20    3.80
 -21  -3  -5   20.10    5.10
  22   2   5   11.20    4.50
 -22  -2  -5   12.20    4.10
 -22  -2  -5   12.90    5.70
 -22  -2  -5   10.60    4.20
  23   1   5    6.50    4.90
 -23  -1  -5   -1.90    2.90
 -23  -1  -5    1.00    3.90
 -23  -1  -5   -1.90    2.80
  24   0   5    0.90    4.70
 -24   0  -5    1.00    4.40
 -24   0  -5    4.30    3.90
  25  -1   5   69.79    9.30
 -25   1  -5   72.99    9.80
 -25   1  -5   82.19    9.70
  26  -2   5   10.80    6.00
  27  -3   5   21.00    6.60
 -22  -2  -6   31.50    6.80
 -23  -1  -6   19.80    6.00
  25  -1   6   30.30    8.00
  26  -2   6   -0.10    3.90
 -24  -2   8   31.10    8.10
 -25  -1   8   92.19   12.60
 -26   0   8   44.60    9.00
 -22  -4   7   21.10    6.50
 -23  -3   7    9.00    5.30
  24   2  -7   56.29   12.70
 -24  -2   7   71.59   10.00
  25   1  -7   74.69   13.30
 -25  -1   7   70.79    9.90
 -26   0   7   36.70    8.60
 -27   1   7   98.49   12.40
 -28   2   7   -0.10    3.90
 -22  -4   6   14.20    5.50
  23   3  -6  178.08   20.60
 -23  -3   6  146.89   10.90
  24   2  -6    7.90    6.50
  24   2  -6   32.60    9.40
 -24  -2   6   17.50    5.00
  25   1  -6  150.48   17.00
  25   1  -6  180.58   20.80
 -25  -1   6  158.28   11.20
  26   0  -6   10.30    6.30
  26   0  -6    6.60    5.60
 -26   0   6    5.90    4.90
  27  -1  -6   19.10    4.10
  27  -1  -6   14.20    9.90
 -27   1   6   12.40    5.70
  28  -2  -6   67.29    7.60
 -28   2   6   51.49    8.80
 -28   2   6   58.69    5.90
 -29   3   6   95.59   11.20
  21   5  -5   87.49    8.80
  22   4  -5    2.60    6.40
  22   4  -5    6.40    3.30
 -22  -4   5    8.30    3.90
  23   3  -5   22.60    4.00
  23   3  -5   21.30    7.70
 -23  -3   5   25.70    5.50
  24   2  -5    3.10    5.50
  24   2  -5   10.30    2.90
  24   2  -5   16.70    7.70
 -24  -2   5    9.80    4.50
  25   1  -5  119.59   15.20
  25   1  -5  131.79   16.80
  25   1  -5  122.89    6.60
 -25  -1   5  129.49    4.90
 -25  -1   5  125.99   10.00
  26   0  -5   18.50    7.70
  26   0  -5   18.30    3.80
  26   0  -5   22.30    7.60
 -26   0   5   17.90    5.30
  27  -1  -5   33.10    5.10
  27  -1  -5   20.30    7.90
  27  -1  -5   25.00    9.40
 -27   1   5   31.30    6.60
 -27   1   5   32.30    4.30
  28  -2  -5   32.70    5.70
  28  -2  -5   28.10   11.70
 -28   2   5   15.30    5.60
 -28   2   5   33.30    5.10
 -29   3   5   70.49    9.80
 -29   3   5   69.09    7.90
 -30   4   5   52.89    9.00
  21   5  -4    5.90    7.60
  21   5  -4    9.00    4.40
 -21  -5   4    4.10    2.90
  22   4  -4  136.09    9.10
  22   4  -4  150.38   18.90
 -22  -4   4  141.89    7.20
 -22  -4   4  143.89    8.70
  23   3  -4   71.69    6.40
  23   3  -4   63.39   11.80
 -23  -3   4   85.49    5.20
 -23  -3   4   76.69    7.10
  24   2  -4   35.00    5.00
  24   2  -4   27.60    8.50
 -24  -2   4   31.70    5.70
 -24  -2   4   37.10    3.80
  25   1  -4   59.09   12.30
  25   1  -4   50.09   10.30
  25   1  -4   59.09    5.50
 -25  -1   4   64.59    4.70
 -25  -1   4   55.99    7.40
  26   0  -4  149.49    8.50
  26   0  -4  142.19   16.90
  26   0  -4  147.99   15.70
 -26   0   4  148.69    7.10
 -26   0   4  143.69   10.00
  27  -1  -4    7.50    3.70
  27  -1  -4    9.70    7.80
  27  -1  -4   -0.10    6.00
 -27   1   4    1.80    3.90
 -27   1   4    5.90    2.70
  28  -2  -4   20.00    9.90
  28  -2  -4   50.09    6.90
  28  -2  -4   47.90   13.40
 -28   2   4   31.30    6.50
  29  -3  -4   38.90   14.40
  29  -3  -4   40.30    7.20
 -29   3   4   58.39    8.40
 -29   3   4   62.29    7.60
 -30   4   4   -1.40    4.10
 -31   5   4   17.40    5.80
  21   5  -3   70.19   13.40
  21   5  -3   98.89    9.00
 -21  -5   3   96.79    7.50
  22   4  -3   66.89    7.70
  22   4  -3   47.70   10.60
 -22  -4   3   64.99    5.50
 -22  -4   3   66.49    5.90
  23   3  -3  254.97   11.60
  23   3  -3  268.47   21.30
 -23  -3   3  276.27   10.00
 -23  -3   3  281.07   11.80
  24   2  -3  226.18   20.00
  24   2  -3  256.87   11.20
 -24  -2   3  270.27    9.60
  25   1  -3  689.03   17.00
  25   1  -3  703.03   37.00
  25   1  -3  675.63   33.30
  25   1  -3  693.43   19.60
 -25  -1   3  681.23   17.00
 -25  -1   3  708.63   17.00
  26   0  -3  160.68   16.50
  26   0  -3  164.58    8.00
  26   0  -3  165.78    9.30
  26   0  -3  172.78   17.60
 -26   0   3  162.98    7.80
 -26   0   3  175.98    8.10
  27  -1  -3   52.99    5.80
  27  -1  -3   59.29    7.10
  27  -1  -3   52.49   11.40
  27  -1  -3   46.80   10.50
 -27   1   3   53.29    5.90
 -27   1   3   67.89    5.90
  28  -2  -3   10.50    9.90
  28  -2  -3   37.30    6.50
  28  -2  -3   29.30   11.40
 -28   2   3   37.50    6.70
 -28   2   3   42.70    5.80
  29  -3  -3   95.79    8.80
  29  -3  -3   86.09   18.10
 -29   3   3  109.19    9.50
 -30   4   3   91.49   10.00
 -31   5   3    7.20    5.10
  20   6  -2   18.50    8.10
  21   5  -2  283.47   15.00
  21   5  -2  288.97   24.50
 -21  -5   2  272.47   12.20
  22   4  -2  258.67   13.20
  22   4  -2  244.28   21.70
 -22  -4   2  222.18   10.30
  23   3  -2   42.70    6.10
  23   3  -2   36.70    9.30
  23   3  -2   43.60    5.30
 -23  -3   2   43.30    5.30
 -23  -3   2   32.20    4.50
  24   2  -2  347.57   14.00
  24   2  -2  357.46   23.80
  24   2  -2  343.77   12.10
 -24  -2   2  346.17   12.00
 -24  -2   2  357.16   12.10
 -24  -2   2  362.66   11.80
  25   1  -2   62.79    5.80
  25   1  -2   74.19   12.60
  25   1  -2   83.19    7.30
  25   1  -2   57.19   10.60
  25   1  -2   66.89    5.60
 -25  -1   2   79.69    5.90
 -25  -1   2   65.19    5.80
 -25  -1   2   67.39    5.60
  26   0  -2 2050.29   40.80
  26   0  -2 1981.10   38.80
  26   0  -2 2048.90   70.29
  26   0  -2 2036.50   37.20
  26   0  -2 2005.40   42.20
  26   0  -2 2013.80   65.39
 -26   0   2 2008.40   38.60
 -26   0   2 2047.80   40.30
 -26   0   2 2042.90   39.20
  27  -1  -2  187.08   10.90
  27  -1  -2  205.58   20.00
  27  -1  -2  186.78    9.50
  27  -1  -2  183.78   19.10
 -27   1   2  189.08    9.50
 -27   1   2  194.78   10.10
  28  -2  -2   57.29   12.10
  28  -2  -2   59.09    7.90
  28  -2  -2   67.19   13.90
  28  -2  -2   58.29    6.90
 -28   2   2   66.39    7.60
 -28   2   2   73.69    7.70
  29  -3  -2   36.10    6.20
  29  -3  -2   17.20   11.80
  29  -3  -2   25.60    6.50
 -29   3   2   17.70    4.50
 -29   3   2   25.00    6.20
  30  -4  -2   66.69    8.60
  30  -4  -2   55.09    8.50
 -30   4   2   60.39    8.00
 -31   5   2   75.29    8.90
  20   6  -1   12.00    7.90
  21   5  -1   78.79    9.70
  21   5  -1   66.79   12.50
 -21  -5   1   75.49    7.90
  22   4  -1   57.79    6.60
  22   4  -1   52.59   11.30
  22   4  -1   46.30    7.40
 -22  -4   1   54.99    6.70
 -22  -4   1   54.89    6.40
  23   3  -1    6.60    4.00
  23   3  -1    6.50    3.50
  23   3  -1   14.20    6.80
 -23  -3   1    9.00    3.50
 -23  -3   1   10.80    3.00
  24   2  -1   20.50    4.20
  24   2  -1   20.70    5.00
  24   2  -1   18.10    7.20
 -24  -2   1   21.00    4.10
 -24  -2   1   22.50    4.30
 -24  -2   1   23.90    4.30
  25   1  -1   38.80    8.50
  25   1  -1   47.50    5.40
  25   1  -1   39.30    2.50
  25   1  -1   36.20    9.20
  25   1  -1   33.50    5.70
 -25  -1   1   41.00    5.20
 -25  -1   1   33.70    4.80
 -25  -1   1   37.20    5.30
  26   0  -1  303.57   12.00
  26   0  -1  301.87   13.60
  26   0  -1  300.17   23.00
  26   0  -1  299.07   21.20
 -26   0   1  302.47   12.10
 -26   0   1  294.77   11.50
  27  -1  -1  494.05   17.90
  27  -1  -1  486.55   16.20
  27  -1  -1  489.05   28.90
  27  -1  -1  487.05   29.30
 -27   1   1  494.05   17.00
 -27   1   1  461.45   15.60
  28  -2  -1   44.30    7.30
  28  -2  -1   16.50    9.80
  28  -2  -1   36.30    5.50
  28  -2  -1   31.10   10.70
 -28   2   1   34.60    6.20
 -28   2   1   27.90    5.50
  29  -3  -1  136.99   11.40
  29  -3  -1  149.29   10.50
  29  -3  -1  114.49   19.20
 -29   3   1  134.89   10.10
 -29   3   1  128.49   10.70
  30  -4  -1   -1.80   10.90
  30  -4  -1    9.20    6.40
  30  -4  -1    9.60    4.50
 -30   4   1   12.80    4.50
 -30   4   1   18.80    6.70
 -31   5   1   89.89   11.40
  20   6   0    5.60    6.80
  21   5   0   64.99    7.80
  21   5   0   57.59   11.20
  21   5   0   65.19    9.50
 -21  -5   0   60.29    7.70
 -21  -5   0   55.99    7.30
  22   4   0    9.80    4.20
  22   4   0    7.00    6.30
  22   4   0   12.10    4.50
 -22  -4   0    7.00    4.00
 -22  -4   0    9.80    4.40
  23   3   0  368.86   14.40
  23   3   0  372.66   16.00
  23   3   0  393.26   25.20
 -23  -3   0  375.76   13.90
 -23  -3   0  365.56   14.60
  24   2   0  118.99    8.90
  24   2   0  128.79    8.50
  24   2   0  126.79   15.70
 -24  -2   0  101.59    7.40
 -24  -2   0  132.89    8.60
  25   1   0  431.26   15.10
  25   1   0  456.35   27.60
  25   1   0  451.65   17.00
  25   1   0  472.05   25.10
 -25  -1   0  437.86   14.50
 -25  -1   0  453.45   15.60
 -25  -1   0  449.46   10.70
  26   0   0   89.59    7.50
  26   0   0   82.49   12.80
  26   0   0   98.99    5.70
  26   0   0   89.79    8.50
  26   0   0  103.09   12.50
 -26   0   0   94.69    6.10
 -26   0   0   88.59    7.10
 -26   0   0   98.69    7.30
  27  -1   0  184.38   20.70
  27  -1   0  208.68   18.10
  27  -1   0  190.38   10.60
  27  -1   0  197.88   12.00
 -27   1   0  216.68   10.70
 -27   1   0  223.38   11.70
 -27   1   0  195.78    9.60
  28  -2   0    0.50    8.90
  28  -2   0   10.10    5.00
  28  -2   0    1.70    7.70
  28  -2   0   16.60    4.30
 -28   2   0   17.70    4.20
 -28   2   0   12.10    4.10
 -28   2   0   11.00    4.50
  29  -3   0    8.30    5.30
  29  -3   0  -11.20    9.30
  29  -3   0    0.80    3.10
 -29   3   0    6.10    4.30
 -29   3   0    4.30    4.50
 -29   3   0   -2.30    3.20
  30  -4   0  -25.50   12.30
  30  -4   0   12.40    5.50
  30  -4   0    9.60    5.40
 -30   4   0   13.40    5.40
 -30   4   0  -11.70    5.20
 -30   4   0   15.20    4.80
  20   6   1   55.39    9.00
  20   6   1   51.49   11.60
 -20  -6  -1   67.19    9.00
  21   5   1   61.19    9.80
  21   5   1   58.39    8.50
  21   5   1   38.20   10.10
 -21  -5  -1   49.70    7.80
 -21  -5  -1   58.09    7.80
  22   4   1   27.20    8.60
  22   4   1   26.70    6.90
  22   4   1   30.70    5.70
 -22  -4  -1   28.50    6.00
 -22  -4  -1   26.70    5.20
  23   3   1  102.59   13.70
  23   3   1  105.09    9.10
  23   3   1  122.09    9.20
 -23  -3  -1  127.59    8.70
 -23  -3  -1  122.19    8.70
  24   2   1   12.90    3.70
  24   2   1   11.70    6.70
  24   2   1   18.40    5.30
  24   2   1   17.80    5.40
 -24  -2  -1   18.40    4.00
 -24  -2  -1   16.80    4.60
 -24  -2  -1   15.90    2.00
  25   1   1   15.70    9.30
  25   1   1   30.60    5.90
  25   1   1   29.30    6.60
  25   1   1   24.80    5.20
 -25  -1  -1   22.60    3.10
 -25  -1  -1   23.60    5.00
 -25  -1  -1   25.60    4.80
  26   0   1  193.88   10.70
  26   0   1  190.68   15.40
  26   0   1  191.08   11.40
  26   0   1  175.78   20.30
 -26   0  -1  178.88    9.80
 -26   0  -1  182.88   10.50
 -26   0  -1  194.68    8.60
  27  -1   1    9.80    4.00
  27  -1   1   12.70    6.80
  27  -1   1    2.70    6.90
  27  -1   1   12.20    3.90
 -27   1  -1   12.50    3.70
 -27   1  -1   18.80    4.20
 -27   1  -1   13.90    4.80
  28  -2   1  150.98   19.60
  28  -2   1  185.98   11.40
  28  -2   1  188.48   12.90
 -28   2  -1  185.88   11.60
 -28   2  -1  204.08   11.50
 -28   2  -1  195.28   11.20
  29  -3   1   40.20    7.40
  29  -3   1   40.30    7.90
  29  -3   1   13.70   12.10
 -29   3  -1   26.40    6.10
 -29   3  -1   29.50    6.00
 -29   3  -1   40.80    7.20
  30  -4   1  135.39   14.20
  30  -4   1  137.19   11.00
  30  -4   1   94.99   19.40
 -30   4  -1  123.59   12.60
 -30   4  -1  156.68   13.50
 -30   4  -1  131.49   10.60
  20   6   2   12.70    6.70
 -20  -6  -2   -4.10    5.10
  21   5   2   45.50    8.80
  21   5   2   45.60   11.20
  21   5   2   58.09    8.80
 -21  -5  -2   65.79    8.80
 -21  -5  -2   54.59    7.50
  22   4   2    7.00    8.90
  22   4   2   19.50    6.60
  22   4   2   27.80    6.30
 -22  -4  -2   22.70    5.50
 -22  -4  -2   24.80    6.30
  23   3   2   78.69    8.40
  23   3   2   68.39   13.20
  23   3   2   74.59    9.50
 -23  -3  -2   73.09    8.80
 -23  -3  -2   79.19    7.10
  24   2   2   31.40    6.80
  24   2   2   33.20    6.10
  24   2   2   30.50   10.80
  24   2   2   23.90    5.30
 -24  -2  -2   24.30    3.30
 -24  -2  -2   20.00    4.60
 -24  -2  -2   34.80    5.70
  25   1   2  136.79   17.10
  25   1   2  181.88   10.80
  25   1   2  176.88   12.50
  25   1   2  172.78   11.30
 -25  -1  -2  168.88   10.30
 -25  -1  -2  170.18    8.00
 -25  -1  -2  177.68   10.00
  26   0   2    6.90    9.70
  26   0   2   13.40    5.40
  26   0   2   12.00    4.00
  26   0   2    9.40    5.40
 -26   0  -2    9.80    3.20
 -26   0  -2   17.00    4.20
 -26   0  -2   17.70    4.60
  27  -1   2  168.38   11.40
  27  -1   2  172.68   11.10
  27  -1   2  156.48   15.50
 -27   1  -2  168.28    9.70
 -27   1  -2  174.88   11.60
 -27   1  -2  175.28   10.50
  28  -2   2   24.40    6.50
  28  -2   2   18.40    5.70
 -28   2  -2   13.00    4.80
 -28   2  -2   25.80    5.30
 -28   2  -2   17.10    5.80
  29  -3   2    3.10    5.20
  29  -3   2    7.70    3.80
  29  -3   2   12.40    5.60
  29  -3   2  -19.30    8.10
 -29   3  -2    9.10    5.00
 -29   3  -2    8.10    5.50
 -29   3  -2    7.40    5.70
  30  -4   2   11.30    7.20
 -30   4  -2    7.30    5.60
  21   5   3   84.29   10.70
  21   5   3   66.19   10.50
 -21  -5  -3   74.59    9.60
 -21  -5  -3   91.19   11.30
  22   4   3    9.20    6.10
  22   4   3   11.90    4.60
 -22  -4  -3   16.90    5.00
 -22  -4  -3   14.80    4.70
  23   3   3   55.39    7.50
  23   3   3   32.70   12.10
  23   3   3   63.69    8.90
 -23  -3  -3   68.39    7.60
 -23  -3  -3   68.79    8.50
  24   2   3    4.00    9.20
  24   2   3   22.80    5.90
  24   2   3    9.30    4.20
 -24  -2  -3   16.80    4.70
 -24  -2  -3   16.60    5.00
 -24  -2  -3   15.50    3.40
  25   1   3   19.00    4.80
  25   1   3   15.20   10.30
  25   1   3   26.80    6.10
 -25  -1  -3   25.80    5.00
 -25  -1  -3   23.80    4.30
 -25  -1  -3   31.30    6.30
  26   0   3  101.09    8.40
  26   0   3   75.19    9.80
 -26   0  -3   94.69    8.30
 -26   0  -3   93.49   10.10
 -26   0  -3  102.99    7.70
  27  -1   3   11.50    5.10
  27  -1   3   14.90    5.90
 -27   1  -3    0.90    3.10
 -27   1  -3    1.30    3.20
 -27   1  -3    5.00    4.10
  28  -2   3   73.69    9.60
  28  -2   3   61.59    8.50
 -28   2  -3   65.49    9.00
 -28   2  -3   75.69    8.90
 -28   2  -3   69.29    8.30
  29  -3   3   62.09    9.20
  29  -3   3   63.39    8.00
 -29   3  -3   65.19    8.70
 -29   3  -3   72.09    9.60
  21   5   4   74.59   11.00
  22   4   4    0.70    5.60
  22   4   4   -1.50    4.90
 -22  -4  -4    2.10    4.40
 -22  -4  -4    4.60    4.70
  23   3   4    0.00    4.50
  23   3   4   -0.70    3.80
 -23  -3  -4   -0.40    3.40
 -23  -3  -4   -1.30    4.30
  24   2   4   80.89   10.30
  24   2   4   86.89   10.00
 -24  -2  -4   73.39    9.40
 -24  -2  -4   71.79    7.00
 -24  -2  -4   71.19    8.40
  25   1   4  212.98   14.20
  25   1   4  214.68   12.30
 -25  -1  -4  191.88   11.00
 -25  -1  -4  222.68   11.30
 -25  -1  -4  200.88   12.50
  26   0   4   28.30    7.40
  26   0   4   32.90    6.10
 -26   0  -4   15.60    5.00
 -26   0  -4   27.50    5.50
 -26   0  -4   32.20    5.90
  27  -1   4   19.00    5.20
  27  -1   4   25.70    7.00
 -27   1  -4   16.80    4.70
 -27   1  -4   10.30    4.40
 -27   1  -4   14.80    5.20
  28  -2   4   -6.90    3.90
 -28   2  -4   -1.60    4.40
 -28   2  -4    0.90    3.10
  29  -3   4    7.00    5.20
  30  -4   4    0.80    4.40
 -23  -3  -5    7.00    5.50
 -24  -2  -5   -2.10    4.10
 -24  -2  -5    0.90    3.30
  25   1   5   83.09    9.90
 -25  -1  -5   90.69   10.50
 -25  -1  -5  103.79    9.20
 -26   0  -5   52.79    7.60
 -27   1  -5   32.30    6.90
  28  -2   5    6.60    5.80
  29  -3   5   19.30    6.40
  27  -1   6   19.70    7.70
 -25  -3   7   62.69    9.60
 -26  -2   7   51.99    9.10
  27   1  -7   99.69   15.80
 -27  -1   7   93.39   11.30
 -28   0   7  293.97   17.70
 -29   1   7  162.08   13.20
 -30   2   7    4.20    6.40
 -24  -4   6    6.70    4.90
 -25  -3   6   73.19    9.30
  26   2  -6  161.48   19.20
  26   2  -6  157.98   19.00
 -26  -2   6  141.59   11.50
  27   1  -6   21.10    8.30
  27   1  -6   19.20    7.50
 -27  -1   6   19.70    5.60
  28   0  -6   28.70    8.80
  28   0  -6   56.89   13.30
 -28   0   6   28.20    6.50
  29  -1  -6   89.89    7.20
 -29   1   6   86.89   10.60
  30  -2  -6  106.69    8.60
 -30   2   6  115.19   10.80
 -31   3   6   43.70    9.20
  24   4  -5   58.49    6.50
 -24  -4   5   63.99    7.90
  25   3  -5  128.39   17.90
  25   3  -5  123.69    7.70
 -25  -3   5  137.39   10.00
  26   2  -5   15.10    7.00
  26   2  -5   20.90    3.90
  26   2  -5   29.40    9.40
 -26  -2   5   23.60    5.80
  27   1  -5   27.90    8.80
  27   1  -5   33.80    4.70
  27   1  -5   30.30    9.50
 -27  -1   5   26.70    3.10
 -27  -1   5   31.30    6.10
  28   0  -5   91.39   16.70
  28   0  -5   73.69   12.50
  28   0  -5   78.29    6.50
 -28   0   5   84.59    9.90
  29  -1  -5   43.70   11.50
  29  -1  -5   64.49    7.20
  29  -1  -5   58.49   14.00
 -29   1   5   70.89    9.00
  30  -2  -5  329.67   15.00
  30  -2  -5  332.77   30.20
 -30   2   5  348.27   13.30
 -30   2   5  336.17   17.20
 -31   3   5   34.50    6.90
 -32   4   5  133.29   12.00
  23   5  -4    9.40    4.60
 -23  -5   4    8.30    3.60
  24   4  -4   85.89   14.90
  24   4  -4   87.29    7.50
 -24  -4   4   92.19    6.10
 -24  -4   4   88.59    7.40
  25   3  -4   24.00    4.60
  25   3  -4   11.60    6.30
 -25  -3   4   21.00    4.90
 -25  -3   4   17.40    3.20
  26   2  -4   10.10    6.80
  26   2  -4   13.70    7.30
  26   2  -4    6.50    3.40
 -26  -2   4    8.50    3.50
 -26  -2   4    5.40    2.50
  27   1  -4    4.50    3.20
  27   1  -4    3.20    4.40
  27   1  -4    4.70    5.10
 -27  -1   4    6.30    2.50
 -27  -1   4    0.30    2.70
  28   0  -4    4.40    5.10
  28   0  -4   -0.80    5.40
  28   0  -4    4.90    3.30
 -28   0   4    4.30    2.70
 -28   0   4    5.00    3.40
  29  -1  -4    9.10    3.90
  29  -1  -4   -2.80    6.80
  29  -1  -4    2.90    5.60
 -29   1   4    4.30    3.20
 -29   1   4    2.30    3.30
  30  -2  -4   34.50   11.40
  30  -2  -4   33.30    6.30
 -30   2   4   27.70    6.60
  31  -3  -4   10.90    5.30
 -31   3   4   10.80    5.20
 -31   3   4    8.30    4.50
 -32   4   4   36.60    7.40
  23   5  -3   77.79    9.40
  23   5  -3   60.99   12.90
 -23  -5   3   84.79    7.40
  24   4  -3   41.20    6.60
  24   4  -3   29.70    9.00
 -24  -4   3   40.90    5.30
 -24  -4   3   39.60    5.70
  25   3  -3  549.95   32.50
  25   3  -3  519.15   17.80
 -25  -3   3  552.24   17.90
 -25  -3   3  529.05   15.00
  26   2  -3  106.59    8.20
  26   2  -3   79.89   13.20
 -26  -2   3   98.69    6.10
  27   1  -3   48.90    9.60
  27   1  -3   44.70    6.10
  27   1  -3   49.99   11.80
 -27  -1   3   55.89    5.00
  28   0  -3   51.19   11.30
  28   0  -3   46.90   10.40
  28   0  -3   48.10    6.30
 -28   0   3   49.50    5.50
  29  -1  -3   24.60    5.30
  29  -1  -3   17.90    9.30
  29  -1  -3   32.20   10.70
 -29   1   3   29.70    5.00
  30  -2  -3  105.19   18.00
  30  -2  -3  127.49   10.10
 -30   2   3  131.79    8.90
 -30   2   3  129.79    9.60
  31  -3  -3   37.20   15.00
  31  -3  -3   65.79    9.10
 -31   3   3   55.49    8.40
 -31   3   3   61.09    7.90
 -32   4   3    6.20    4.60
 -33   5   3    1.70    4.40
  23   5  -2   93.89   10.60
  23   5  -2   82.59   14.40
 -23  -5   2   79.39    8.20
  24   4  -2   93.69   15.00
  24   4  -2  108.59    9.70
 -24  -4   2  116.09    7.90
  25   3  -2   24.20    5.30
  25   3  -2   23.90    4.50
  25   3  -2   12.20    6.10
 -25  -3   2   13.10    3.60
  26   2  -2  187.58    9.20
  26   2  -2  201.18   11.10
  26   2  -2  183.08   17.40
 -26  -2   2  200.08    9.40
 -26  -2   2  187.68    8.90
  27   1  -2  205.78   19.60
  27   1  -2  206.98   18.40
  27   1  -2  206.98   11.20
  27   1  -2  190.38    9.30
 -27  -1   2  204.08    9.30
 -27  -1   2  209.18    9.70
  28   0  -2   39.30    6.10
  28   0  -2   34.50    9.80
  28   0  -2   25.60    9.30
  28   0  -2   36.00    4.90
 -28   0   2   31.50    4.90
 -28   0   2   36.60    5.40
  29  -1  -2   32.20   11.30
  29  -1  -2   42.20    5.80
  29  -1  -2   36.40   10.70
  29  -1  -2   37.40    6.00
 -29   1   2   41.90    6.10
 -29   1   2   41.80    5.70
  30  -2  -2   -6.80    9.00
  30  -2  -2   13.80    9.30
  30  -2  -2   18.70    5.50
  30  -2  -2   17.40    4.80
 -30   2   2   14.30    4.70
 -30   2   2   17.20    4.80
  31  -3  -2   58.39    8.90
  31  -3  -2   49.10   15.60
  31  -3  -2   73.99    8.20
 -31   3   2   68.09    8.30
 -32   4   2   30.20    6.60
 -33   5   2   14.20    5.30
  22   6  -1   92.79   15.80
  23   5  -1  180.28   18.90
  23   5  -1  174.88   13.10
 -23  -5   1  191.48   11.10
  24   4  -1   58.39   12.20
  24   4  -1   85.89    9.80
  24   4  -1   89.89    7.30
 -24  -4   1   90.79    7.50
 -24  -4   1   89.59    7.20
  25   3  -1  162.28   11.00
  25   3  -1  160.48    9.40
  25   3  -1  169.18   18.20
 -25  -3   1  165.08    9.50
 -25  -3   1  158.68    8.90
  26   2  -1   77.39    6.80
  26   2  -1   60.99   11.30
  26   2  -1   67.29    7.70
 -26  -2   1   71.89    5.80
 -26  -2   1   61.19    6.80
  27   1  -1  434.76   26.90
  27   1  -1  497.55   28.50
  27   1  -1  465.65   15.40
  27   1  -1  447.06   17.20
 -27  -1   1  472.75   16.00
 -27  -1   1  478.85   15.00
  28   0  -1  107.49    7.40
  28   0  -1  110.09    8.50
  28   0  -1  114.39   14.60
  28   0  -1   74.19   13.50
 -28   0   1  106.89    7.10
 -28   0   1   92.49    7.80
  29  -1  -1  292.77   25.40
  29  -1  -1  297.07   14.30
  29  -1  -1  306.37   22.90
  29  -1  -1  299.97   13.10
 -29   1   1  316.57   13.20
 -29   1   1  332.57   14.00
  30  -2  -1   11.50    9.00
  30  -2  -1   19.60    4.60
  30  -2  -1   18.90    5.80
  30  -2  -1   -1.20    9.30
 -30   2   1   13.40    4.90
 -30   2   1   13.70    4.60
  31  -3  -1   29.60    6.30
  31  -3  -1   23.30    6.90
  31  -3  -1    4.50   11.20
 -31   3   1   17.80    6.00
 -31   3   1   29.00    6.30
  32  -4  -1   25.30    6.60
  32  -4  -1  -25.90   13.40
 -32   4   1   25.20    7.10
  22   6   0    9.20    7.40
  23   5   0  148.79   10.90
  23   5   0  145.69   18.10
  23   5   0  139.19   12.80
 -23  -5   0  148.39   10.40
 -23  -5   0  142.39   10.20
  24   4   0    5.00    6.00
  24   4   0    1.80    3.90
  24   4   0    4.20    3.80
 -24  -4   0    3.90    4.00
 -24  -4   0    1.40    3.70
  25   3   0  238.48   20.20
  25   3   0  255.17   12.40
  25   3   0  263.57   13.80
 -25  -3   0  258.47   11.80
 -25  -3   0  254.87   12.60
  26   2   0  113.99    9.80
  26   2   0  108.89   14.50
  26   2   0  124.59   13.80
  26   2   0   98.29    7.50
 -26  -2   0   92.79    6.90
 -26  -2   0  113.79    8.10
  27   1   0  225.28   12.90
  27   1   0  211.48   10.90
  27   1   0  218.78   21.60
  27   1   0  201.18   16.90
 -27  -1   0  212.98   11.20
 -27  -1   0  214.48   10.50
  28   0   0    6.40    3.80
  28   0   0    4.70    9.30
  28   0   0    6.90    3.60
  28   0   0    3.30    5.00
 -28   0   0    7.60    2.90
 -28   0   0    1.40    2.60
 -28   0   0    9.10    3.60
  29  -1   0  494.35   19.10
  29  -1   0  465.85   30.90
  29  -1   0  483.85   28.30
  29  -1   0  466.65   16.80
 -29   1   0  472.25   18.00
 -29   1   0  485.55   16.90
 -29   1   0  487.05   15.70
  30  -2   0   23.90    9.70
  30  -2   0   48.20    6.80
  30  -2   0   45.80    8.10
  30  -2   0   32.10   11.60
 -30   2   0   43.00    6.30
 -30   2   0   35.40    6.20
 -30   2   0   47.20    7.60
  31  -3   0   11.90    5.20
  31  -3   0   16.90    6.40
 -31   3   0   22.70    5.80
 -31   3   0   18.20    6.10
 -31   3   0   -1.50    4.90
  32  -4   0   29.00   18.00
  32  -4   0   92.59   10.50
 -32   4   0   88.59   11.20
  22   6   1   40.40    8.50
  23   5   1   43.10   10.90
  23   5   1   55.89    7.90
  23   5   1   55.59    9.90
 -23  -5  -1   52.79    8.30
 -23  -5  -1   51.49    7.20
  24   4   1   27.10    9.90
  24   4   1   37.70    7.20
  24   4   1   46.40    6.90
 -24  -4  -1   39.50    6.50
 -24  -4  -1   40.90    6.60
  25   3   1   88.99   14.60
  25   3   1   83.39   10.20
  25   3   1   80.29    8.60
 -25  -3  -1   85.69    7.20
 -25  -3  -1   86.39    9.20
  26   2   1   19.30    6.00
  26   2   1   12.60    7.70
  26   2   1   24.30    5.50
  26   2   1   15.10    4.80
 -26  -2  -1   20.50    4.80
 -26  -2  -1   18.80    4.70
  27   1   1    2.60    9.40
  27   1   1   19.00    4.60
  27   1   1   16.40    5.50
  27   1   1   17.90    5.60
 -27  -1  -1   14.70    4.30
 -27  -1  -1   16.90    4.30
 -27  -1  -1   12.30    2.60
  28   0   1   78.59   13.70
  28   0   1   94.39   12.30
  28   0   1   80.49    9.10
  28   0   1  110.29    9.00
 -28   0  -1   90.39    8.00
 -28   0  -1   93.29    7.30
 -28   0  -1   91.19    6.60
  29  -1   1   14.10    5.00
  29  -1   1    1.50    5.90
  29  -1   1    8.20    5.30
  29  -1   1    0.30    9.60
 -29   1  -1    5.30    4.20
 -29   1  -1    1.00    3.80
 -29   1  -1    5.50    3.80
  30  -2   1  106.99    9.60
  30  -2   1  114.69   12.00
  30  -2   1   91.59   15.40
 -30   2  -1  112.59    9.30
 -30   2  -1  101.79    9.10
 -30   2  -1  123.29   10.70
  31  -3   1    3.30    4.90
  31  -3   1    6.80    5.90
 -31   3  -1   -6.00    4.10
 -31   3  -1    0.00    4.10
 -31   3  -1    4.30    4.10
  32  -4   1  -12.60   13.80
  23   5   2    2.50    9.10
  23   5   2   20.10    5.50
  23   5   2   29.60    8.70
 -23  -5  -2   27.80    7.50
 -23  -5  -2   17.40    5.00
  24   4   2   70.99   10.40
  24   4   2   53.49   13.00
  24   4   2   84.09   10.00
 -24  -4  -2   82.99   10.00
 -24  -4  -2   75.49    8.90
  25   3   2  144.09   10.10
  25   3   2  159.28   11.80
  25   3   2  127.49   17.20
 -25  -3  -2  150.08   10.20
 -25  -3  -2  152.98   11.30
  26   2   2   23.50    5.70
  26   2   2   26.20    5.80
  26   2   2    6.00   10.10
  26   2   2   27.40    5.40
 -26  -2  -2   24.30    5.70
 -26  -2  -2   22.40    4.70
  27   1   2  163.88   10.80
  27   1   2  134.79   18.80
  27   1   2  178.38   13.20
  27   1   2  186.48   12.20
 -27  -1  -2  167.58   10.30
 -27  -1  -2  169.78    8.20
 -27  -1  -2  172.78   10.80
  28   0   2   -8.50    3.50
  28   0   2   -3.00    4.40
  28   0   2    0.80    2.90
  28   0   2   -5.70    6.40
 -28   0  -2    0.70    2.80
 -28   0  -2    0.20    2.60
 -28   0  -2    0.20    2.60
  29  -1   2   56.39    8.70
  29  -1   2   44.50    6.70
  29  -1   2   39.90   10.00
 -29   1  -2   49.60    7.40
 -29   1  -2   53.29    6.90
 -29   1  -2   45.30    6.20
  30  -2   2   14.30    6.20
  30  -2   2   15.00    4.80
 -30   2  -2   10.30    4.70
 -30   2  -2   17.90    4.90
 -30   2  -2    8.00    3.90
  31  -3   2   24.60    7.00
  31  -3   2   30.80    5.60
  31  -3   2   26.70    8.10
 -31   3  -2   28.60    7.40
 -31   3  -2   27.90    7.70
 -31   3  -2   25.80    5.70
  23   5   3   62.49   11.90
  24   4   3    0.90    4.80
  24   4   3   -0.50    4.00
 -24  -4  -3    5.60    5.10
 -24  -4  -3   -0.10    4.40
  25   3   3   46.50    8.90
  25   3   3    9.80   11.30
  25   3   3   49.60    7.80
 -25  -3  -3   46.10    7.20
 -25  -3  -3   41.00    7.80
  26   2   3   47.10    8.70
  26   2   3   16.10    9.10
  26   2   3   32.10    6.60
 -26  -2  -3   31.10    6.60
 -26  -2  -3   36.80    6.50
  27   1   3    7.80    4.40
  27   1   3    8.60    3.90
  27   1   3   -8.40    9.10
 -27  -1  -3   10.90    4.20
 -27  -1  -3    7.90    3.30
 -27  -1  -3   12.00    4.10
  28   0   3   10.30    4.00
  28   0   3   18.60    5.60
 -28   0  -3   11.90    4.20
 -28   0  -3   12.90    5.30
 -28   0  -3   12.80    4.00
  29  -1   3   30.00    6.10
  29  -1   3   31.00    6.90
 -29   1  -3   26.20    5.40
 -29   1  -3   30.00    6.90
 -29   1  -3   34.80    5.80
  30  -2   3   25.30    6.00
  30  -2   3   16.40    5.80
 -30   2  -3   24.80    5.40
 -30   2  -3   22.20    7.20
 -30   2  -3   22.80    5.50
  31  -3   3   15.90    5.40
  31  -3   3   10.60    5.70
 -31   3  -3    3.20    5.40
  24   4   4   96.39   12.00
 -24  -4  -4  115.89    9.90
  25   3   4   -1.60    5.20
  25   3   4    7.10    4.40
 -25  -3  -4   -4.60    2.80
 -25  -3  -4    6.40    5.70
  26   2   4   57.79    8.70
  26   2   4   68.19    9.70
 -26  -2  -4   60.09    7.80
 -26  -2  -4   59.19    8.50
  27   1   4   22.50    7.00
  27   1   4   13.70    5.00
 -27  -1  -4   15.70    4.40
 -27  -1  -4   21.30    6.30
 -27  -1  -4   16.70    4.70
  28   0   4   60.69    8.80
  28   0   4   76.19   10.30
 -28   0  -4   74.59    9.60
 -28   0  -4   82.49    9.30
 -28   0  -4   63.39    7.70
  29  -1   4  109.49   12.40
 -29   1  -4  104.79   12.30
 -29   1  -4  113.09   10.10
 -29   1  -4  113.09   10.10
  30  -2   4   26.70    6.90
 -30   2  -4   17.90    6.10
  31  -3   4   30.80    6.70
 -27  -1  -5   33.30    6.20
 -28   0  -5  378.76   17.90
  30  -2   5    8.50    6.10
 -27  -3   7    4.50    5.20
 -28  -2   7    4.30    5.70
 -29  -1   7  162.48   13.90
 -30   0   7   41.40    8.20
 -31   1   7   68.59   11.10
 -26  -4   6    9.50    4.70
 -27  -3   6   83.59    9.90
  28   2  -6   57.69   12.80
 -28  -2   6   54.09    8.70
  29   1  -6   77.99   14.00
 -29  -1   6   99.09   11.80
  30   0  -6    9.70    8.10
 -30   0   6   12.00    5.10
  31  -1  -6   78.59    7.40
 -31   1   6   82.09   11.10
 -32   2   6  153.38   13.50
 -26  -4   5  111.99    9.10
  27   3  -5   11.40    8.10
  27   3  -5   17.80    4.10
 -27  -3   5   13.80    5.20
[truncated: 36,623 more chars]
