# Supplementary material for: Crystal structure and Hirshfeld surface analysis of 1-carb­oxy-2-(3,4-di­hydroxy­phen­yl)ethan-1-aminium chloride 2-ammonio-3-(3,4-di­hydroxy­phen­yl)propano­ate: a new polymorph of l-dopa HCl and isotypic with its bromide counterpart
Source: Acta Crystallogr E Crystallogr Commun. 2016 Oct 25;72(Pt 11):1628–32. doi: 10.1107/S2056989016016789 (PMC5095848; doi:10.1107/S2056989016016789)
Supplement: Supplementary file 2 [file e-72-01628-Isup2.hkl]

data_I                                                                          
_shelx_title ' DOPA in I2'                                                      
_shelx_refln_list_code          4                                               
_shelx_F_calc_maximum      127.07                                               
_exptl_crystal_F_000       452.00                                               
_reflns_d_resolution_high  0.6434                                               
                                                                                
loop_                                                                           
 _space_group_symop_operation_xyz                                               
 'x, y, z'                                                                      
 '-x, y, -z'                                                                    
 'x+1/2, y+1/2, z+1/2'                                                          
 '-x+1/2, y+1/2, -z+1/2'                                                        
                                                                                
_cell_length_a     6.1768                                                       
_cell_length_b     5.4349                                                       
_cell_length_c    28.7651                                                       
_cell_angle_alpha  90.000                                                       
_cell_angle_beta   98.140                                                       
_cell_angle_gamma  90.000                                                       
                                                                                
_shelx_F_squared_multiplier     1.000                                           
                                                                                
loop_                                                                           
 _refln_index_h                                                                 
 _refln_index_k                                                                 
 _refln_index_l                                                                 
 _refln_F_squared_calc                                                          
 _refln_F_squared_meas                                                          
 _refln_F_squared_sigma                                                         
 _refln_observed_status                                                         
   1  -7   0         85.23         96.16        10.14 o                         
   3  -7   0         17.78         21.13         9.68 o                         
   0  -6   0        384.36        412.46        14.77 o                         
   2  -6   0         90.82         94.13         7.22 o                         
   4  -6   0          9.86          9.12         3.33 o                         
   1  -5   0         66.58         75.90         4.86 o                         
   3  -5   0        100.42         99.06         6.32 o                         
   5  -5   0        193.32        202.65         8.89 o                         
   7  -5   0         16.10         15.81        10.32 o                         
   0  -4   0       1366.99       1347.02        23.48 o                         
   2  -4   0        438.98        470.43         6.87 o                         
   4  -4   0         22.51         19.75         2.78 o                         
   6  -4   0        136.30        111.05        14.12 o                         
   8  -4   0         17.40         12.90         9.03 o                         
   1  -3   0        909.19        861.34         6.88 o                         
   3  -3   0        150.25        149.89         2.63 o                         
   5  -3   0        796.77        743.32         9.26 o                         
   7  -3   0         77.32         80.63         8.01 o                         
   0  -2   0       6839.44       7300.82        76.55 o                         
   2  -2   0        164.03        179.13         2.43 o                         
   4  -2   0       1240.68       1242.40        10.23 o                         
   6  -2   0         68.49         74.86         5.27 o                         
   8  -2   0        111.63        107.09        13.55 o                         
   1  -1   0        676.28        703.87         4.51 o                         
   3  -1   0        123.47        123.42         1.84 o                         
   5  -1   0       1296.25       1260.96        14.52 o                         
   7  -1   0        348.59        354.00         9.13 o                         
   9  -1   0         25.66         34.36         9.84 o                         
   2   0   0       1402.22       1596.16         9.42 o                         
   4   0   0         20.45         15.99         1.02 o                         
   6   0   0         62.07         63.33         5.26 o                         
   8   0   0          8.53         13.04         4.66 o                         
   1   1   0        648.26        682.87         4.53 o                         
   3   1   0        129.12        129.99         1.51 o                         
   5   1   0       1307.40       1252.46         9.73 o                         
   7   1   0        349.10        366.94        15.39 o                         
   9   1   0         25.58         39.04         9.19 o                         
   0   2   0       6819.80       7331.52        49.36 o                         
   2   2   0        157.80        174.82         2.39 o                         
   4   2   0       1219.50       1231.18         8.42 o                         
   6   2   0         67.17         76.57         4.61 o                         
   8   2   0        112.21        102.38        11.03 o                         
   1   3   0        910.37        857.34         7.55 o                         
   3   3   0        144.52        143.33         3.37 o                         
   5   3   0        788.01        743.80        12.52 o                         
   7   3   0         76.33         79.00         8.50 o                         
   0   4   0       1353.50       1361.58        24.34 o                         
   2   4   0        430.57        460.10         6.75 o                         
   4   4   0         21.81         20.63         2.81 o                         
   6   4   0        139.71        146.78         6.16 o                         
   1   5   0         69.27         80.29         4.31 o                         
   3   5   0        106.51        107.63         6.17 o                         
   5   5   0        191.72        186.45         8.42 o                         
   0   6   0        370.93        373.56        16.29 o                         
   2   6   0         88.23         90.07         5.53 o                         
   4   6   0          8.79          8.66         4.16 o                         
   1   7   0         88.85         98.21         8.10 o                         
   3   7   0         18.69         17.90        12.10 o                         
  -2  -7   1        127.70        122.02        11.08 o                         
   0  -7   1         36.66         33.49         4.90 o                         
   2  -7   1          6.48          0.05         9.52 o                         
  -5  -6   1         22.56         26.29         6.94 o                         
  -3  -6   1        151.23        139.35         7.80 o                         
  -1  -6   1         69.04         66.69         5.22 o                         
   1  -6   1        692.47        686.98        13.56 o                         
   3  -6   1        151.41        147.62         8.13 o                         
   5  -6   1         63.94         71.30         8.87 o                         
  -6  -5   1        398.58        417.08        24.03 o                         
  -4  -5   1        155.32        169.97         9.11 o                         
  -2  -5   1        202.63        212.26         6.71 o                         
   0  -5   1         29.51         27.79         3.53 o                         
   2  -5   1        158.53        150.86         5.91 o                         
   4  -5   1        225.41        221.57         6.96 o                         
   6  -5   1         64.43         63.39        11.45 o                         
  -7  -4   1         13.20          5.32         7.42 o                         
  -5  -4   1         87.15         87.88         6.17 o                         
  -3  -4   1        452.77        454.64         6.80 o                         
  -1  -4   1        785.52        757.72        10.26 o                         
   1  -4   1        583.22        598.17         8.90 o                         
   3  -4   1        128.13        120.70         3.60 o                         
   5  -4   1        558.80        536.06        10.70 o                         
   7  -4   1          8.46          4.36         5.97 o                         
  -8  -3   1         65.66         52.59        11.61 o                         
  -6  -3   1         42.58         36.32        10.37 o                         
  -4  -3   1        408.20        391.25         4.76 o                         
  -2  -3   1       1044.48       1091.74         8.53 o                         
   0  -3   1        857.12        823.19         7.22 o                         
   2  -3   1       1967.87       2110.61        13.57 o                         
   4  -3   1        254.65        262.83         4.00 o                         
   6  -3   1         85.48         86.25         9.32 o                         
   8  -3   1         38.89         32.42        10.00 o                         
  -9  -2   1          3.62         -2.42         6.94 o                         
  -7  -2   1        102.38        105.01         7.98 o                         
  -5  -2   1         11.45          7.17         1.60 o                         
  -3  -2   1        845.32        800.26         6.14 o                         
  -1  -2   1       2127.82       1986.99        11.90 o                         
   1  -2   1        334.28        419.26         3.60 o                         
   3  -2   1       1028.35       1024.61         9.17 o                         
   5  -2   1        966.38        951.02         9.41 o                         
   7  -2   1        143.47        159.49        10.92 o                         
   9  -2   1         36.25         24.36         9.19 o                         
  -8  -1   1         27.77         33.06         7.00 o                         
  -6  -1   1        385.85        364.85         8.74 o                         
  -4  -1   1       1087.34       1117.89         7.72 o                         
  -2  -1   1        574.81        627.94         4.78 o                         
   0  -1   1       4814.11       4159.58        24.06 o                         
   2  -1   1         50.60         69.49         0.97 o                         
   4  -1   1        661.69        747.68         9.06 o                         
   6  -1   1        180.10        195.45         5.90 o                         
   8  -1   1        316.52        326.93        20.40 o                         
  -9   0   1        174.12        185.00        15.32 o                         
  -7   0   1         58.53         71.79         6.78 o                         
  -5   0   1        987.64        974.87         7.36 o                         
  -3   0   1        205.05        164.14         2.40 o                         
  -1   0   1        445.79        296.19         2.42 o                         
   1   0   1        702.98        506.94         9.20 o                         
   3   0   1        611.22        524.10         5.14 o                         
   5   0   1        638.41        578.35        12.47 o                         
   7   0   1         28.81         34.77         4.94 o                         
   9   0   1         19.10         18.53         6.65 o                         
  -8   1   1         27.23         17.65         4.78 o                         
  -6   1   1        384.52        377.50         5.70 o                         
  -4   1   1       1101.87       1130.80         7.20 o                         
  -2   1   1        592.65        644.48         4.28 o                         
   0   1   1       4798.21       4161.55        20.21 o                         
   2   1   1         51.83         71.04         1.11 o                         
   4   1   1        651.96        736.08         8.52 o                         
   6   1   1        181.59        191.68         7.01 o                         
   8   1   1        316.56        321.06        11.47 o                         
  -7   2   1        103.91        109.59         5.46 o                         
  -5   2   1         12.75          9.93         1.37 o                         
  -3   2   1        843.99        791.84         5.95 o                         
  -1   2   1       2155.73       2024.51        11.54 o                         
   1   2   1        329.95        422.41         4.21 o                         
   3   2   1       1039.00       1041.33         7.03 o                         
   5   2   1        976.41        947.92         8.94 o                         
   7   2   1        141.44        153.53         5.87 o                         
  -6   3   1         42.80         40.67         4.45 o                         
  -4   3   1        407.29        401.81         5.34 o                         
  -2   3   1       1072.47       1096.92         8.68 o                         
   0   3   1        879.71        844.81         6.70 o                         
   2   3   1       1964.88       2093.68        13.26 o                         
   4   3   1        249.77        255.55         4.48 o                         
   6   3   1         85.71         85.43         4.14 o                         
   8   3   1         38.64         27.42        11.78 o                         
  -7   4   1         13.02         20.79         5.46 o                         
  -5   4   1         87.85         84.90         5.72 o                         
  -3   4   1        458.65        461.01         8.06 o                         
  -1   4   1        789.05        750.18         9.16 o                         
   1   4   1        587.31        599.77         8.78 o                         
   3   4   1        122.39        111.51         3.70 o                         
   5   4   1        565.26        576.47        11.09 o                         
   7   4   1          8.89          9.50         4.48 o                         
  -6   5   1        401.52        404.24        21.85 o                         
  -4   5   1        155.66        166.76         6.87 o                         
  -2   5   1        199.89        206.47         5.74 o                         
   0   5   1         26.21         22.35         3.59 o                         
   2   5   1        160.45        151.20         4.85 o                         
   4   5   1        225.81        240.42         8.05 o                         
  -5   6   1         22.15         28.39         9.84 o                         
  -3   6   1        148.95        135.98         7.92 o                         
  -1   6   1         74.83         68.66         4.94 o                         
   1   6   1        696.39        715.81        13.58 o                         
   3   6   1        150.67        149.36        12.92 o                         
   5   6   1         65.98         64.52        12.90 o                         
  -2   7   1        126.49        110.95        11.78 o                         
   0   7   1         39.72         45.65         5.82 o                         
   2   7   1          5.95          8.39         6.16 o                         
  -3  -7   2          3.34          2.10         5.48 o                         
  -1  -7   2          1.38          1.81         4.43 o                         
   1  -7   2         24.03         31.37         7.66 o                         
   3  -7   2         10.13          2.74         7.90 o                         
  -4  -6   2          6.68          5.04         4.15 o                         
  -2  -6   2         52.75         48.64         4.86 o                         
   0  -6   2        340.44        338.57         9.53 o                         
   2  -6   2        111.92        105.18         7.19 o                         
   4  -6   2          3.48          0.82         3.64 o                         
  -7  -5   2         49.29         54.52        12.90 o                         
  -5  -5   2         30.96         34.05         4.59 o                         
  -3  -5   2         82.26         67.24         4.84 o                         
  -1  -5   2        569.40        535.51        10.68 o                         
   1  -5   2        103.97        111.59         5.54 o                         
   3  -5   2        102.97         90.04         5.74 o                         
   5  -5   2        360.95        331.76         9.40 o                         
   7  -5   2         58.92         61.78        13.39 o                         
  -8  -4   2          4.54          4.36         6.45 o                         
  -6  -4   2         34.04         34.44         7.34 o                         
  -4  -4   2        195.71        171.36         5.45 o                         
  -2  -4   2         62.64         69.44         3.15 o                         
   0  -4   2       1697.34       1790.58        17.92 o                         
   2  -4   2         14.96         15.22         1.90 o                         
   4  -4   2         21.39         25.16         2.88 o                         
   6  -4   2        168.89        181.59        10.01 o                         
   8  -4   2         72.96         97.57        15.32 o                         
  -7  -3   2         86.91         92.90         8.48 o                         
  -5  -3   2        123.29        114.41         4.18 o                         
  -3  -3   2        125.23        120.42         3.09 o                         
  -1  -3   2       1453.34       1457.20         9.50 o                         
   1  -3   2        544.96        653.33         6.10 o                         
   3  -3   2         33.01         36.15         1.62 o                         
   5  -3   2        353.45        339.82         5.58 o                         
   7  -3   2         43.86         41.18         6.13 o                         
  -8  -2   2         42.43         49.34         7.66 o                         
  -6  -2   2        293.85        291.66         8.46 o                         
  -4  -2   2        230.40        233.17         3.25 o                         
  -2  -2   2        316.93        329.37         3.37 o                         
   0  -2   2       7855.68       8099.32        47.24 o                         
   2  -2   2        459.93        517.23         4.27 o                         
   4  -2   2        431.53        425.62         4.39 o                         
   6  -2   2         20.75         20.99         3.54 o                         
   8  -2   2         26.64         31.08         7.66 o                         
  -9  -1   2         55.23         62.10        11.29 o                         
  -7  -1   2         98.10        104.40         5.91 o                         
  -5  -1   2       2277.20       2211.99        18.75 o                         
  -3  -1   2        396.35        431.81         3.25 o                         
  -1  -1   2       7542.12       7596.80        37.02 o                         
   1  -1   2       1153.45       1077.66         6.76 o                         
   3  -1   2         90.97         84.17         2.37 o                         
   5  -1   2        971.82        907.31        10.70 o                         
   7  -1   2          5.87          2.39         2.37 o                         
   9  -1   2         64.76         67.10         9.85 o                         
  -8   0   2          0.45         -1.04         2.86 o                         
  -6   0   2         11.32         10.31         2.07 o                         
  -4   0   2          0.70          0.73         0.36 o                         
  -2   0   2       4329.14       4520.24        28.47 o                         
   2   0   2          4.63         -0.33         0.33 o                         
   4   0   2        333.20        347.12         3.68 o                         
   6   0   2          0.01         -0.33         1.34 o                         
   8   0   2        276.76        294.98        13.37 o                         
  -9   1   2         54.57         52.42         9.84 o                         
  -7   1   2         97.77        109.68         6.34 o                         
  -5   1   2       2272.55       2184.89        14.68 o                         
  -3   1   2        385.01        426.09         3.48 o                         
  -1   1   2       7484.10       7604.81        43.85 o                         
   1   1   2       1159.63       1091.80         6.55 o                         
   3   1   2         97.88         94.76         1.48 o                         
   5   1   2        961.74        889.83        13.92 o                         
   7   1   2          5.59          6.84         3.37 o                         
   9   1   2         64.94         38.23        16.13 o                         
  -8   2   2         41.81         39.59         6.47 o                         
  -6   2   2        292.97        296.50         5.90 o                         
  -4   2   2        239.93        243.58         3.12 o                         
  -2   2   2        321.63        335.45         3.44 o                         
   0   2   2       7835.03       8111.10        38.44 o                         
   2   2   2        442.83        506.29         4.53 o                         
   4   2   2        441.47        432.40         4.03 o                         
   6   2   2         21.59         20.89         2.91 o                         
   8   2   2         26.76         36.80         7.55 o                         
  -7   3   2         85.90         81.19         7.42 o                         
  -5   3   2        120.85        124.97         4.61 o                         
  -3   3   2        122.13        113.47         2.81 o                         
  -1   3   2       1423.81       1414.41         9.87 o                         
   1   3   2        564.93        669.96         6.20 o                         
   3   3   2         37.33         37.43         1.88 o                         
   5   3   2        358.36        336.96         6.76 o                         
   7   3   2         44.62         43.33         5.30 o                         
  -6   4   2         32.52         37.02         4.38 o                         
  -4   4   2        194.32        182.32         7.68 o                         
  -2   4   2         69.05         70.94         3.36 o                         
   0   4   2       1678.22       1811.25        18.52 o                         
   2   4   2         16.30         17.47         1.65 o                         
   4   4   2         20.96         23.71         2.91 o                         
   6   4   2        165.56        185.57         9.07 o                         
  -5   5   2         30.59         25.99         4.75 o                         
  -3   5   2         80.41         73.00         4.54 o                         
  -1   5   2        557.83        538.30         9.31 o                         
   1   5   2        108.53        115.16         5.16 o                         
   3   5   2         97.21         85.42         5.43 o                         
   5   5   2        360.06        349.44        10.75 o                         
  -4   6   2          7.79          2.14         3.74 o                         
  -2   6   2         54.91         58.65         4.83 o                         
   0   6   2        344.22        355.28         9.61 o                         
   2   6   2        116.49        106.50         6.78 o                         
   4   6   2          4.25          1.96         4.91 o                         
  -3   7   2          4.09         11.78         8.55 o                         
  -1   7   2          0.82          2.03         3.58 o                         
   1   7   2         23.12         23.11         6.47 o                         
   3   7   2         10.70          6.29        11.45 o                         
  -2  -7   3         48.03         49.03         8.61 o                         
   0  -7   3          1.79         -2.22         3.23 o                         
   2  -7   3         70.03         59.13         8.49 o                         
  -5  -6   3          4.78         13.23         6.29 o                         
  -3  -6   3         42.65         53.66         5.72 o                         
  -1  -6   3        359.86        371.31        10.04 o                         
   1  -6   3        307.33        303.23         9.24 o                         
   3  -6   3          8.11          8.11         3.34 o                         
   5  -6   3         28.50         15.35        10.57 o                         
  -6  -5   3        144.16        129.83        16.29 o                         
  -4  -5   3        137.94        151.87         6.48 o                         
  -2  -5   3         96.51         93.46         5.34 o                         
   0  -5   3        553.24        553.00        10.97 o                         
   2  -5   3         68.57         73.47         4.60 o                         
   4  -5   3         14.51         15.42         6.38 o                         
   6  -5   3         21.70          3.75        32.26 o                         
  -7  -4   3         68.25         73.23        12.90 o                         
  -5  -4   3        188.21        183.50         5.78 o                         
  -3  -4   3        974.18        912.01        10.22 o                         
  -1  -4   3         46.30         55.26         3.32 o                         
   1  -4   3        168.10        157.46         3.90 o                         
   3  -4   3        524.49        482.14         6.96 o                         
   5  -4   3        126.05        119.91         8.23 o                         
   7  -4   3          3.19          3.71         8.23 o                         
  -8  -3   3         30.14         36.78        10.81 o                         
  -6  -3   3         93.66         97.36         8.85 o                         
  -4  -3   3         51.85         55.17         3.33 o                         
  -2  -3   3        610.28        652.04         6.52 o                         
   0  -3   3         53.86         56.09         1.86 o                         
   2  -3   3        594.30        658.87         6.49 o                         
   4  -3   3        273.16        259.15         3.15 o                         
   6  -3   3         27.71         22.13         4.03 o                         
   8  -3   3        155.84        162.35        33.79 o                         
  -9  -2   3         23.40         28.39         9.52 o                         
  -7  -2   3        154.50        140.77        18.79 o                         
  -5  -2   3         70.34         62.21         2.67 o                         
  -3  -2   3        880.05        798.55         8.62 o                         
  -1  -2   3        436.81        474.95         4.22 o                         
   1  -2   3       3662.59       3739.76        20.42 o                         
   3  -2   3        589.34        569.46         5.15 o                         
   5  -2   3        862.80        853.86         9.51 o                         
   7  -2   3         53.04         53.56         4.98 o                         
  -8  -1   3          1.66          4.68         5.81 o                         
  -6  -1   3        285.51        308.07         8.16 o                         
  -4  -1   3        139.13        146.34         2.34 o                         
  -2  -1   3        326.45        296.42         2.61 o                         
   0  -1   3       4593.95       4422.85        21.68 o                         
   2  -1   3       4013.23       4403.57        24.79 o                         
   4  -1   3         80.46         91.48         2.27 o                         
   6  -1   3        402.63        382.21         8.72 o                         
   8  -1   3        136.40        131.93        11.43 o                         
  -9   0   3         28.07         39.36         9.52 o                         
  -7   0   3         32.54         33.88         3.31 o                         
  -5   0   3        141.50        136.13         2.23 o                         
  -3   0   3        608.93        527.35         5.30 o                         
  -1   0   3       1496.25       1282.32         7.68 o                         
   1   0   3       5917.85       5534.78        57.24 o                         
   3   0   3       6764.38       7148.52        48.92 o                         
   5   0   3         39.35         38.26         1.85 o                         
   7   0   3         18.21         23.95         3.80 o                         
   9   0   3         74.90         86.77        26.77 o                         
  -8   1   3          1.83          4.28         4.29 o                         
  -6   1   3        289.99        307.10         5.64 o                         
  -4   1   3        137.26        146.07         2.07 o                         
  -2   1   3        340.71        303.70         2.76 o                         
   0   1   3       4653.51       4483.44        22.16 o                         
   2   1   3       3989.77       4389.09        21.43 o                         
   4   1   3         86.30         94.27         3.26 o                         
   6   1   3        400.08        405.93         9.98 o                         
   8   1   3        137.29        134.57         8.15 o                         
  -7   2   3        155.44        161.62         6.29 o                         
  -5   2   3         66.72         59.83         1.73 o                         
  -3   2   3        883.11        797.44         6.56 o                         
  -1   2   3        415.24        456.03         4.15 o                         
   1   2   3       3681.60       3736.38        21.43 o                         
   3   2   3        579.11        547.02         4.53 o                         
   5   2   3        852.64        839.91         7.52 o                         
   7   2   3         53.06         59.28         4.68 o                         
  -6   3   3         96.30        101.16         7.94 o                         
  -4   3   3         54.44         56.87         2.48 o                         
  -2   3   3        596.04        630.52         6.64 o                         
   0   3   3         55.34         53.20         2.09 o                         
   2   3   3        583.57        652.29         5.88 o                         
   4   3   3        281.45        274.91         4.21 o                         
   6   3   3         26.72         23.15         3.74 o                         
   8   3   3        154.69        130.96        20.32 o                         
  -7   4   3         69.53         73.27        15.15 o                         
  -5   4   3        187.77        200.40         8.43 o                         
  -3   4   3        976.63        905.44        11.02 o                         
  -1   4   3         51.84         60.87         3.36 o                         
   1   4   3        158.82        147.94         4.72 o                         
   3   4   3        522.73        472.77         7.21 o                         
   5   4   3        123.78        114.41         5.54 o                         
   7   4   3          2.97         -4.53         4.65 o                         
  -6   5   3        143.93        159.44        10.10 o                         
  -4   5   3        135.99        140.27         7.05 o                         
  -2   5   3         98.70        100.93         4.62 o                         
   0   5   3        572.88        576.98        10.90 o                         
   2   5   3         69.29         81.36         4.52 o                         
   4   5   3         13.25         11.14         3.52 o                         
  -5   6   3          4.15         -6.29         6.29 o                         
  -3   6   3         42.35         34.55         4.99 o                         
  -1   6   3        351.94        352.91         8.42 o                         
   1   6   3        296.83        299.68         9.06 o                         
   3   6   3          7.65          2.39         3.52 o                         
   5   6   3         29.85         31.29         9.84 o                         
  -2   7   3         51.01         68.68        10.24 o                         
   0   7   3          2.33         -0.82         4.17 o                         
   2   7   3         68.73         47.30        10.41 o                         
  -1  -7   4        160.42        171.49        12.52 o                         
   1  -7   4         58.99         54.05         8.95 o                         
   3  -7   4         50.92         32.42         9.03 o                         
  -6  -6   4         39.18         18.55        10.48 o                         
  -4  -6   4         44.19         57.01         5.91 o                         
  -2  -6   4         37.90         46.42         4.91 o                         
   0  -6   4        274.89        299.44         9.01 o                         
   2  -6   4          1.71         -0.51         3.08 o                         
   4  -6   4        130.71        139.79         9.20 o                         
  -7  -5   4         45.39         27.10        10.48 o                         
  -5  -5   4          5.72          3.81         3.15 o                         
  -3  -5   4          4.18          5.90         2.38 o                         
  -1  -5   4        217.77        210.83         8.90 o                         
   1  -5   4        216.89        209.16         6.83 o                         
   3  -5   4        253.57        253.96         8.29 o                         
   5  -5   4         30.73         36.95         9.46 o                         
  -8  -4   4         16.02         11.29         7.26 o                         
  -6  -4   4        377.09        380.63        14.81 o                         
  -4  -4   4        211.96        191.05         5.78 o                         
  -2  -4   4        440.02        445.02         6.94 o                         
   0  -4   4       1188.78       1196.08        13.59 o                         
   2  -4   4         32.01         40.10         2.69 o                         
   4  -4   4        275.94        285.51         5.96 o                         
   6  -4   4        148.04        151.01         8.31 o                         
   8  -4   4         40.21         48.23        12.10 o                         
  -7  -3   4         41.45         50.77         7.01 o                         
  -5  -3   4         65.12         70.13         3.75 o                         
  -3  -3   4        191.93        226.10         4.03 o                         
  -1  -3   4        452.63        427.57         4.96 o                         
   1  -3   4       1061.01       1045.71         7.83 o                         
   3  -3   4        253.19        235.87         3.32 o                         
   5  -3   4        840.88        786.91        12.62 o                         
   7  -3   4         43.22         42.32         5.47 o                         
  -8  -2   4          7.71         10.98         4.61 o                         
  -6  -2   4        180.18        163.22         7.68 o                         
  -4  -2   4         93.38         94.86         2.11 o                         
  -2  -2   4       2820.70       2942.52        15.61 o                         
   0  -2   4        639.45        695.73         5.52 o                         
   2  -2   4        969.13       1011.86         6.76 o                         
   4  -2   4        320.91        311.88         3.76 o                         
   6  -2   4         72.84         69.90         5.13 o                         
   8  -2   4         58.19         63.42        11.21 o                         
  -9  -1   4         22.70         29.03         9.52 o                         
  -7  -1   4         84.93         89.70         6.77 o                         
  -5  -1   4        666.90        656.33        10.35 o                         
  -3  -1   4         69.46         99.38         1.74 o                         
  -1  -1   4      16055.31      15647.45        86.38 o                         
   1  -1   4       1151.20       1183.76         6.92 o                         
   3  -1   4       1062.58       1188.80         9.15 o                         
   5  -1   4        380.60        359.75         5.23 o                         
   7  -1   4        116.10        125.84         5.51 o                         
   9  -1   4         20.16          8.81        12.58 o                         
  -8   0   4          3.55          0.65         4.52 o                         
  -6   0   4       1877.40       1871.70        16.07 o                         
  -4   0   4        334.33        345.63         3.53 o                         
  -2   0   4         84.39        102.56         1.60 o                         
   0   0   4          7.00          0.53         0.22 o                         
   2   0   4        352.03        302.93         2.67 o                         
   4   0   4        113.39        113.78         2.56 o                         
   6   0   4         62.32         64.03         2.74 o                         
   8   0   4        242.86        244.67        12.65 o                         
  -9   1   4         22.98         26.94         8.55 o                         
  -7   1   4         83.75         89.45         5.76 o                         
  -5   1   4        663.65        658.72         5.84 o                         
  -3   1   4         71.59        100.35         1.72 o                         
  -1   1   4      16148.01      15437.80       113.13 o                         
   1   1   4       1188.17       1218.52         7.31 o                         
   3   1   4       1038.06       1148.20         8.55 o                         
   5   1   4        382.54        359.27         5.97 o                         
   7   1   4        117.73        125.46         8.94 o                         
   9   1   4         20.17         15.32        11.13 o                         
  -8   2   4          7.83         10.65         6.45 o                         
  -6   2   4        178.33        176.52         5.47 o                         
  -4   2   4         93.66         93.96         2.57 o                         
  -2   2   4       2807.70       2926.03        17.09 o                         
   0   2   4        639.91        702.67         5.57 o                         
   2   2   4        993.86       1040.15         6.67 o                         
   4   2   4        328.55        319.70         3.89 o                         
   6   2   4         74.70         70.99         4.18 o                         
   8   2   4         58.83         56.03         9.80 o                         
  -7   3   4         42.54         48.84         7.41 o                         
  -5   3   4         65.93         68.72         4.49 o                         
  -3   3   4        194.20        229.86         4.19 o                         
  -1   3   4        457.78        429.64         4.70 o                         
   1   3   4       1041.54       1031.25         7.97 o                         
   3   3   4        255.46        239.94         3.88 o                         
   5   3   4        841.00        829.85        10.94 o                         
   7   3   4         44.06         47.93         5.18 o                         
  -6   4   4        373.64        395.28        17.98 o                         
  -4   4   4        215.96        193.77         6.64 o                         
  -2   4   4        433.63        439.59         6.89 o                         
   0   4   4       1221.86       1216.33        14.96 o                         
   2   4   4         36.56         45.66         2.37 o                         
   4   4   4        274.36        274.15         6.62 o                         
   6   4   4        151.48        160.88         8.17 o                         
   8   4   4         40.96         15.16        14.52 o                         
  -5   5   4          6.08          3.57         3.10 o                         
  -3   5   4          5.22          7.80         2.90 o                         
  -1   5   4        219.71        211.28         6.19 o                         
   1   5   4        215.78        214.01         7.16 o                         
   3   5   4        256.73        244.29         6.73 o                         
   5   5   4         28.66         34.41         5.87 o                         
  -4   6   4         45.87         57.43         6.78 o                         
  -2   6   4         34.89         36.46         4.17 o                         
   0   6   4        273.31        286.91         8.88 o                         
   2   6   4          2.61         -1.90         2.97 o                         
   4   6   4        130.13        126.90        10.59 o                         
  -3   7   4         34.70         12.54         7.83 o                         
  -1   7   4        154.19        137.56         9.83 o                         
   1   7   4         59.98         58.78         7.84 o                         
   3   7   4         51.14         45.65        14.19 o                         
  -2  -7   5         44.99         46.61         7.98 o                         
   0  -7   5         85.32         94.19         6.94 o                         
   2  -7   5         61.74         61.84         8.83 o                         
  -5  -6   5         49.26         58.05         7.36 o                         
  -3  -6   5        195.21        196.84         8.92 o                         
  -1  -6   5        122.62        130.72         7.20 o                         
   1  -6   5         26.43         30.69         4.19 o                         
   3  -6   5         51.03         44.03         5.45 o                         
   5  -6   5         14.06         19.84         6.45 o                         
  -6  -5   5         55.62         54.36        11.78 o                         
  -4  -5   5         26.63         24.27         3.67 o                         
  -2  -5   5         57.34         57.65         4.38 o                         
   0  -5   5        970.21        970.61        14.98 o                         
   2  -5   5        575.75        561.47        11.55 o                         
   4  -5   5         40.89         43.88         4.75 o                         
  -7  -4   5         42.29         60.17        12.42 o                         
  -5  -4   5        211.85        206.93         6.30 o                         
  -3  -4   5         55.03         54.31         3.11 o                         
  -1  -4   5         87.77         88.39         3.14 o                         
   1  -4   5        144.80        149.68         3.91 o                         
   3  -4   5         79.22         77.14         3.77 o                         
   5  -4   5        223.33        210.35         9.02 o                         
   7  -4   5         62.71         89.67        14.36 o                         
  -8  -3   5         37.30         51.78        11.61 o                         
  -6  -3   5         69.34         73.16         4.11 o                         
  -4  -3   5        447.57        432.50         6.27 o                         
  -2  -3   5        198.46        182.40         3.74 o                         
   0  -3   5        868.57        936.51         7.64 o                         
   2  -3   5        912.00        867.10         7.06 o                         
   4  -3   5        189.89        185.60         3.57 o                         
   6  -3   5         49.83         51.63         5.01 o                         
   8  -3   5         14.27         12.46         6.80 o                         
  -9  -2   5         21.25         23.87         9.03 o                         
  -7  -2   5         15.96         12.62         6.77 o                         
  -5  -2   5        360.93        376.89         5.70 o                         
  -3  -2   5       1116.87       1176.86         8.34 o                         
  -1  -2   5        946.46        963.12         6.92 o                         
   1  -2   5       4101.34       4345.64        23.19 o                         
   3  -2   5        317.07        325.35         3.33 o                         
   5  -2   5        394.39        386.37         6.61 o                         
   7  -2   5        178.88        177.91         7.14 o                         
  -8  -1   5         30.76         27.91         8.87 o                         
  -6  -1   5        525.86        527.32         7.40 o                         
  -4  -1   5        427.85        428.81         4.13 o                         
  -2  -1   5       2369.53       2589.14        13.37 o                         
   0  -1   5       4824.62       5218.15        25.82 o                         
   2  -1   5       7595.81       7997.27        84.34 o                         
   4  -1   5        772.73        808.12         7.35 o                         
   6  -1   5         87.30         86.80         4.34 o                         
   8  -1   5         87.17         81.93         9.10 o                         
  -9   0   5         68.46         72.10        12.26 o                         
  -7   0   5         91.61         97.88         5.52 o                         
  -5   0   5        801.43        762.52         6.74 o                         
  -3   0   5       6499.98       6243.11        39.89 o                         
  -1   0   5       8399.15       8200.87        39.01 o                         
   1   0   5        407.95        428.25         3.10 o                         
   3   0   5        158.95        211.51         2.17 o                         
   5   0   5        279.98        239.09         3.91 o                         
   7   0   5        580.48        598.53        14.42 o                         
   9   0   5          0.04         -1.07         7.82 o                         
  -8   1   5         31.23         35.20         6.18 o                         
  -6   1   5        518.90        511.89         8.32 o                         
  -4   1   5        419.18        416.73         4.06 o                         
  -2   1   5       2349.20       2559.56        14.41 o                         
   0   1   5       4780.31       5159.09        25.24 o                         
   2   1   5       7598.99       8049.18        42.54 o                         
   4   1   5        763.64        786.14        12.92 o                         
   6   1   5         85.31         78.85         3.21 o                         
   8   1   5         85.81         77.89         9.26 o                         
  -9   2   5         21.16         25.65         8.71 o                         
  -7   2   5         15.29         16.32         3.56 o                         
  -5   2   5        366.04        379.67         5.92 o                         
  -3   2   5       1119.16       1192.43         9.08 o                         
  -1   2   5        975.87        988.59         6.97 o                         
   1   2   5       4049.03       4256.72        21.39 o                         
   3   2   5        311.66        321.31         3.27 o                         
   5   2   5        395.97        385.06         8.70 o                         
   7   2   5        178.79        200.72        13.20 o                         
  -8   3   5         38.06         47.91         8.71 o                         
  -6   3   5         69.46         65.03         4.86 o                         
  -4   3   5        449.04        424.12         5.92 o                         
  -2   3   5        194.63        181.61         3.55 o                         
   0   3   5        840.30        905.20         7.44 o                         
   2   3   5        909.95        874.25         7.57 o                         
   4   3   5        193.72        190.75         3.53 o                         
   6   3   5         48.12         57.73         6.16 o                         
   8   3   5         14.55         22.26        13.23 o                         
  -7   4   5         41.50         46.06         7.47 o                         
  -5   4   5        209.73        204.45         7.14 o                         
  -3   4   5         50.13         45.24         3.12 o                         
  -1   4   5         85.04         81.80         3.67 o                         
   1   4   5        141.07        141.51         3.62 o                         
   3   4   5         77.78         79.36         3.17 o                         
   5   4   5        218.78        206.98         6.68 o                         
   7   4   5         61.73         56.25         9.68 o                         
  -6   5   5         54.03         67.10         7.82 o                         
  -4   5   5         24.40         15.39         4.40 o                         
  -2   5   5         60.71         57.70         4.07 o                         
   0   5   5        958.10        956.83        14.61 o                         
   2   5   5        565.54        571.76         9.95 o                         
   4   5   5         44.08         42.43         3.78 o                         
   6   5   5          1.73          5.16        10.00 o                         
  -5   6   5         50.41         38.39        10.48 o                         
  -3   6   5        195.51        191.38         8.26 o                         
  -1   6   5        129.54        134.65         6.15 o                         
   1   6   5         30.18         32.03         4.18 o                         
   3   6   5         53.71         47.54         6.06 o                         
  -2   7   5         42.57         41.39         8.80 o                         
   0   7   5         82.70         96.38         7.30 o                         
   2   7   5         63.25         56.89        11.19 o                         
  -1  -7   6        254.25        249.43        13.22 o                         
   1  -7   6         48.31         50.61         8.13 o                         
   3  -7   6         35.51         38.23        10.97 o                         
  -6  -6   6          9.62         14.19        10.32 o                         
  -4  -6   6         74.72         79.17         6.12 o                         
  -2  -6   6        413.88        414.33        14.13 o                         
   0  -6   6          1.11          1.45         2.87 o                         
   2  -6   6         48.57         47.12         5.85 o                         
   4  -6   6         55.50         61.43        10.65 o                         
  -7  -5   6         66.14         48.07        12.26 o                         
  -5  -5   6         70.75         71.38         5.79 o                         
  -3  -5   6         28.61         30.11         3.23 o                         
  -1  -5   6        764.78        786.21        13.47 o                         
   1  -5   6        435.40        431.85         9.22 o                         
   3  -5   6         83.27         83.22         8.87 o                         
   5  -5   6        140.95        139.54        15.29 o                         
  -8  -4   6         14.69         14.84         9.19 o                         
  -6  -4   6        244.76        239.97        12.30 o                         
  -4  -4   6        232.29        225.51         6.70 o                         
  -2  -4   6        449.46        451.54         7.08 o                         
   0  -4   6        121.09        116.98         3.81 o                         
   2  -4   6         91.51         75.12         3.05 o                         
   4  -4   6        119.83        120.06         4.44 o                         
   6  -4   6        126.03        117.17        11.52 o                         
  -7  -3   6         79.67         68.64         9.11 o                         
  -5  -3   6        834.81        772.83        11.22 o                         
  -3  -3   6         65.68         70.08         2.69 o                         
  -1  -3   6       1977.96       2064.73        13.10 o                         
   1  -3   6        664.10        723.63         6.60 o                         
   3  -3   6        243.00        251.53         5.81 o                         
   5  -3   6         78.77         78.60         5.37 o                         
   7  -3   6         72.89         69.19        10.66 o                         
  -8  -2   6         19.53         19.46         4.92 o                         
  -6  -2   6        166.39        162.68         5.04 o                         
  -4  -2   6        161.81        153.38         2.88 o                         
  -2  -2   6        165.41        152.98         2.42 o                         
   0  -2   6       2414.04       2495.75        14.04 o                         
   2  -2   6        673.46        691.03         5.09 o                         
   4  -2   6       1278.86       1260.30        12.11 o                         
   6  -2   6        135.80        135.08         6.12 o                         
   8  -2   6         26.10         18.74         6.62 o                         
  -9  -1   6          0.83         -1.94         6.45 o                         
  -7  -1   6         26.60         32.26         4.77 o                         
  -5  -1   6        281.06        255.63         5.61 o                         
  -3  -1   6        596.48        637.44         5.03 o                         
  -1  -1   6       1787.22       1722.77         9.46 o                         
   1  -1   6        898.36        884.10         5.71 o                         
   3  -1   6       1770.06       1933.22        12.39 o                         
   5  -1   6         41.22         47.27         2.23 o                         
   7  -1   6        186.01        209.94         9.80 o                         
   9  -1   6         46.64         46.96        10.65 o                         
  -8   0   6          4.15          1.59         4.50 o                         
  -6   0   6        243.12        227.60         5.30 o                         
  -4   0   6        140.23        146.74         2.78 o                         
  -2   0   6       3903.80       3464.81        18.53 o                         
   0   0   6        548.05        599.09         3.78 o                         
   2   0   6       1742.22       1954.60        15.51 o                         
   4   0   6         39.02         43.24         2.07 o                         
   6   0   6        136.08        130.42         6.67 o                         
   8   0   6        177.37        176.50        11.08 o                         
  -9   1   6          0.85         -0.97         5.32 o                         
  -7   1   6         26.73         24.46         2.73 o                         
  -5   1   6        286.28        269.66         4.86 o                         
  -3   1   6        611.29        649.65         5.45 o                         
  -1   1   6       1759.41       1684.19         9.94 o                         
   1   1   6        878.76        865.83         5.48 o                         
   3   1   6       1799.58       1959.73        12.70 o                         
   5   1   6         42.95         52.06         2.77 o                         
   7   1   6        185.98        206.06        11.40 o                         
   9   1   6         46.48         60.49        15.32 o                         
  -8   2   6         19.52         37.26         9.03 o                         
  -6   2   6        168.06        165.09         6.12 o                         
  -4   2   6        160.50        146.58         3.10 o                         
  -2   2   6        161.79        153.52         2.96 o                         
   0   2   6       2468.37       2557.78        14.66 o                         
   2   2   6        685.13        702.65         5.37 o                         
   4   2   6       1271.98       1288.71         9.56 o                         
   6   2   6        137.29        140.05         5.91 o                         
   8   2   6         25.84         23.67         6.09 o                         
  -7   3   6         78.59         88.32         8.10 o                         
  -5   3   6        842.92        803.07        12.74 o                         
  -3   3   6         71.12         72.86         2.77 o                         
  -1   3   6       1984.58       2060.36        13.99 o                         
   1   3   6        685.02        745.81         6.39 o                         
   3   3   6        251.20        266.20         4.09 o                         
   5   3   6         78.37         74.22         3.98 o                         
   7   3   6         73.93         65.21         5.54 o                         
  -6   4   6        247.46        259.93         9.32 o                         
  -4   4   6        229.70        222.25         7.18 o                         
  -2   4   6        449.21        450.17         7.16 o                         
   0   4   6        114.98         98.13         3.85 o                         
   2   4   6         98.58         78.79         2.90 o                         
   4   4   6        119.81        126.74         4.86 o                         
   6   4   6        126.50        122.68         8.39 o                         
  -5   5   6         73.34         75.06         8.31 o                         
  -3   5   6         29.74         30.90         3.60 o                         
  -1   5   6        768.93        796.43        12.97 o                         
   1   5   6        443.37        435.97         9.62 o                         
   3   5   6         83.45         81.93         5.05 o                         
   5   5   6        142.93        152.74        10.69 o                         
   7   5   6         26.25        -10.97        10.97 o                         
  -4   6   6         74.54         74.45         6.48 o                         
  -2   6   6        412.25        408.78         9.90 o                         
   0   6   6          1.72          0.88         3.18 o                         
   2   6   6         45.35         41.43         5.39 o                         
   4   6   6         53.13         43.07        10.73 o                         
  -3   7   6          0.05          6.94        11.61 o                         
  -1   7   6        256.66        261.04        11.44 o                         
   1   7   6         49.47         41.85         7.85 o                         
   3   7   6         34.27         13.23         9.36 o                         
  -2  -7   7        290.20        308.38        22.26 o                         
   0  -7   7        120.03        123.01        11.54 o                         
   2  -7   7        152.30        160.00        17.74 o                         
  -5  -6   7        299.68        306.61        20.97 o                         
  -3  -6   7         23.54         20.50         4.84 o                         
  -1  -6   7         18.42         13.45         5.47 o                         
   1  -6   7          6.55          2.21         2.61 o                         
   3  -6   7         31.27         28.12         4.41 o                         
  -6  -5   7         47.91         48.99         6.08 o                         
  -4  -5   7         62.05         56.37         4.67 o                         
  -2  -5   7         16.62         10.93         2.37 o                         
   0  -5   7        382.71        398.86         9.51 o                         
   2  -5   7        639.14        623.53        11.13 o                         
   4  -5   7         43.82         37.90         5.96 o                         
  -7  -4   7         16.67         25.32         9.36 o                         
  -5  -4   7        173.16        183.09         6.43 o                         
  -3  -4   7        754.61        768.53         9.78 o                         
  -1  -4   7        207.71        198.55         4.63 o                         
   1  -4   7         75.10         77.14         3.16 o                         
   3  -4   7        213.82        201.31         6.06 o                         
   5  -4   7         97.21        101.04         7.70 o                         
  -8  -3   7         14.82          9.68         7.74 o                         
  -6  -3   7         43.35         41.88         3.73 o                         
  -4  -3   7        188.11        179.16         4.12 o                         
  -2  -3   7         14.16         19.59         1.72 o                         
   0  -3   7       2296.77       2320.62        13.38 o                         
   2  -3   7       1488.99       1502.97        11.04 o                         
   4  -3   7       1568.55       1535.53        13.81 o                         
   6  -3   7          1.32         -1.50         2.95 o                         
   8  -3   7         44.31         41.56         8.25 o                         
  -9  -2   7          1.78          6.29         7.58 o                         
  -7  -2   7         46.14         42.86         7.26 o                         
  -5  -2   7        907.00        893.38         7.97 o                         
  -3  -2   7       1722.43       1684.96        12.84 o                         
  -1  -2   7       2032.63       2102.30        12.03 o                         
   1  -2   7         54.62         73.55         1.60 o                         
   3  -2   7         51.78         48.77         1.53 o                         
   5  -2   7         29.89         32.11         2.62 o                         
   7  -2   7         88.03         84.32         6.10 o                         
  -8  -1   7          8.98         11.29         6.77 o                         
  -6  -1   7        244.14        224.04         6.09 o                         
  -4  -1   7        262.47        249.22         3.48 o                         
  -2  -1   7        360.11        350.18         3.40 o                         
   0  -1   7      11276.10      11151.21        53.30 o                         
   2  -1   7       4533.92       4778.05        41.14 o                         
   4  -1   7        121.21        125.59         2.67 o                         
   6  -1   7         50.49         45.33         3.48 o                         
   8  -1   7          8.83         14.15         5.73 o                         
  -9   0   7         10.36         12.90         7.90 o                         
  -7   0   7        384.21        409.32         7.85 o                         
  -5   0   7       1357.61       1382.62        10.60 o                         
  -3   0   7       1804.28       1996.95        12.49 o                         
  -1   0   7       7289.76       7211.54        33.04 o                         
   1   0   7        333.18        372.22         4.05 o                         
   3   0   7          0.06          1.97         0.52 o                         
   5   0   7          6.45          7.97         1.08 o                         
   7   0   7        183.78        181.22        13.34 o                         
   9   0   7         35.20         41.78        13.23 o                         
  -8   1   7          8.78         10.00         6.94 o                         
  -6   1   7        247.06        236.70         5.87 o                         
  -4   1   7        262.70        246.10         3.52 o                         
  -2   1   7        368.14        356.59         3.40 o                         
   0   1   7      11275.12      11251.41        53.41 o                         
   2   1   7       4535.31       4838.45        24.98 o                         
   4   1   7        127.22        133.68         2.83 o                         
   6   1   7         52.06         41.47         2.91 o                         
   8   1   7          9.23         22.84        12.23 o                         
  -9   2   7          1.77         -1.13         6.13 o                         
  -7   2   7         45.88         46.80         3.80 o                         
  -5   2   7        898.83        879.91         9.65 o                         
  -3   2   7       1706.25       1671.73        11.70 o                         
  -1   2   7       1996.87       2085.65        12.48 o                         
   1   2   7         62.76         83.48         1.72 o                         
   3   2   7         57.03         56.36         1.58 o                         
   5   2   7         27.76         24.47         2.50 o                         
   7   2   7         87.48         76.59         7.49 o                         
  -8   3   7         14.44          7.42         4.79 o                         
  -6   3   7         41.48         46.88         4.59 o                         
  -4   3   7        180.76        168.58         3.94 o                         
  -2   3   7         16.40         19.33         1.87 o                         
   0   3   7       2290.94       2309.44        15.06 o                         
   2   3   7       1477.05       1490.73        11.41 o                         
   4   3   7       1547.23       1505.55        11.87 o                         
   6   3   7          1.43          0.46         3.00 o                         
   8   3   7         45.00         19.52        10.81 o                         
  -5   4   7        170.74        176.11         6.85 o                         
  -3   4   7        749.61        770.36        10.80 o                         
  -1   4   7        214.70        200.28         5.23 o                         
   1   4   7         72.98         66.08         3.02 o                         
   3   4   7        221.18        208.64         4.88 o                         
   5   4   7        100.54        104.96         5.50 o                         
   7   4   7        270.61        289.19        21.61 o                         
  -6   5   7         48.92         68.72        12.26 o                         
  -4   5   7         65.82         57.56         5.26 o                         
  -2   5   7         14.14         11.84         2.40 o                         
   0   5   7        367.51        381.64         9.02 o                         
   2   5   7        646.43        633.43        10.20 o                         
   4   5   7         43.33         44.38         4.35 o                         
   6   5   7          6.18          0.65        10.00 o                         
  -5   6   7        296.26        261.93        22.74 o                         
  -3   6   7         24.01         20.66         9.55 o                         
  -1   6   7         20.20         20.95         3.33 o                         
   1   6   7          5.05          5.33         3.15 o                         
   3   6   7         30.86         31.46         4.99 o                         
  -2   7   7        293.45        303.84        28.05 o                         
   0   7   7        117.36        127.19        10.02 o                         
   2   7   7        149.35        152.77        24.11 o                         
  -1  -7   8         30.72         26.94        10.32 o                         
   1  -7   8        176.15        205.74        14.03 o                         
  -6  -6   8        163.25        177.90        19.52 o                         
  -4  -6   8         80.25         74.46         6.04 o                         
  -2  -6   8         23.39         22.44         3.92 o                         
   0  -6   8        189.63        182.87         7.32 o                         
   2  -6   8         63.21         60.32         5.74 o                         
   4  -6   8          6.77          1.68        25.32 o                         
  -7  -5   8         86.20         82.09        14.68 o                         
  -5  -5   8         37.61         42.11         5.10 o                         
  -3  -5   8        144.21        152.95         5.50 o                         
  -1  -5   8        159.34        171.91         8.10 o                         
   1  -5   8        269.57        275.23         9.88 o                         
   3  -5   8        431.42        416.89        10.80 o                         
   5  -5   8         70.06         72.53        10.28 o                         
  -8  -4   8          4.73         -0.32         7.74 o                         
  -6  -4   8         41.24         45.85         6.17 o                         
  -4  -4   8          6.53          3.61         2.08 o                         
  -2  -4   8        217.36        225.81         5.07 o                         
   0  -4   8        158.89        160.02         4.49 o                         
   2  -4   8         22.80         25.37         1.77 o                         
   4  -4   8         11.15          8.46         2.85 o                         
   6  -4   8          4.28         -1.75        12.81 o                         
  -7  -3   8         12.37         11.13         4.96 o                         
  -5  -3   8         21.71         17.76         2.74 o                         
  -3  -3   8        103.59        113.90         3.48 o                         
  -1  -3   8       1419.16       1384.40        10.69 o                         
   1  -3   8        716.05        765.89         7.59 o                         
   3  -3   8        545.26        546.78         6.77 o                         
   5  -3   8        140.00        132.29         6.21 o                         
   7  -3   8         81.36         65.62        12.12 o                         
  -8  -2   8         59.72         62.28         7.65 o                         
  -6  -2   8         55.09         50.33         3.87 o                         
  -4  -2   8         79.78         86.01         2.48 o                         
  -2  -2   8       2724.94       2842.14        16.15 o                         
   0  -2   8        866.12        952.11         6.75 o                         
   2  -2   8         97.59        103.78         2.02 o                         
   4  -2   8        653.00        650.03         5.60 o                         
   6  -2   8         80.61         72.36         5.27 o                         
   8  -2   8        183.14        185.68        12.54 o                         
  -9  -1   8          1.44          7.10         7.26 o                         
  -7  -1   8         60.38         69.16         6.62 o                         
  -5  -1   8        199.11        174.13         2.84 o                         
  -3  -1   8        681.29        705.11         5.81 o                         
  -1  -1   8       7956.66       8128.41        40.17 o                         
   1  -1   8       1289.79       1346.63         8.19 o                         
   3  -1   8       1838.67       1997.14        12.68 o                         
   5  -1   8         91.92         87.75         2.80 o                         
   7  -1   8         88.55         85.08         7.68 o                         
  -8   0   8          4.18          6.13         5.16 o                         
  -6   0   8        812.51        856.70        12.33 o                         
  -4   0   8        250.00        200.15         2.85 o                         
  -2   0   8       1373.56       1281.64         8.43 o                         
   0   0   8         20.53         25.31         0.89 o                         
   2   0   8       4209.95       4945.28        25.38 o                         
   4   0   8        110.18        100.93         1.36 o                         
   6   0   8        662.06        624.85        16.69 o                         
   8   0   8        131.02        167.57        13.88 o                         
  -9   1   8          1.48         13.39         7.58 o                         
  -7   1   8         61.14         72.07         4.50 o                         
  -5   1   8        203.12        174.87         3.49 o                         
  -3   1   8        663.80        684.50         5.83 o                         
  -1   1   8       7923.37       8110.76        39.29 o                         
   1   1   8       1310.69       1373.51         8.63 o                         
   3   1   8       1827.93       1963.28        11.26 o                         
   5   1   8         96.32         95.39         5.00 o                         
   7   1   8         87.38         85.39         7.18 o                         
  -8   2   8         59.84         71.62        11.61 o                         
  -6   2   8         55.73         51.82         4.30 o                         
  -4   2   8         83.24         87.47         2.56 o                         
  -2   2   8       2770.29       2898.89        16.44 o                         
   0   2   8        850.65        932.85         6.97 o                         
   2   2   8         89.30         96.05         1.79 o                         
   4   2   8        655.27        639.01         6.48 o                         
   6   2   8         79.65         69.21         4.68 o                         
   8   2   8        182.81        187.47        16.39 o                         
  -7   3   8         12.84         21.81         8.55 o                         
  -5   3   8         20.07         21.26         3.45 o                         
  -3   3   8        105.20        117.31         3.49 o                         
  -1   3   8       1436.83       1390.83        12.31 o                         
   1   3   8        722.08        770.76         6.87 o                         
   3   3   8        529.94        530.38         5.94 o                         
   5   3   8        145.47        139.92         9.06 o                         
   7   3   8         80.83         77.22        10.67 o                         
  -6   4   8         42.80         43.38         5.01 o                         
  -4   4   8          7.64          4.77         2.63 o                         
  -2   4   8        218.80        215.24         5.22 o                         
   0   4   8        163.26        164.63         4.94 o                         
   2   4   8         24.27         21.24         1.82 o                         
   4   4   8         11.02          9.43         2.23 o                         
   6   4   8          4.03          0.10         4.19 o                         
  -5   5   8         38.84         43.67         5.94 o                         
  -3   5   8        141.52        144.57         6.12 o                         
  -1   5   8        153.10        159.71         5.75 o                         
   1   5   8        263.54        261.53         7.50 o                         
   3   5   8        426.50        394.85         9.20 o                         
   5   5   8         72.91         80.65         6.34 o                         
   7   5   8         55.58         44.84        14.52 o                         
  -4   6   8         79.22         76.63         7.58 o                         
  -2   6   8         25.52         24.54         4.30 o                         
   0   6   8        197.94        189.08         7.57 o                         
   2   6   8         67.61         65.47         6.39 o                         
   4   6   8          6.44         16.13         7.58 o                         
  -1   7   8         29.97         54.37         8.44 o                         
   1   7   8        175.26        196.57        12.72 o                         
   3   7   8         84.02         93.86        17.10 o                         
  -2  -7   9         20.96         22.26        10.97 o                         
   0  -7   9         31.33         25.16        10.81 o                         
  -5  -6   9          5.04         12.26         8.55 o                         
  -3  -6   9         67.48         62.65         5.62 o                         
  -1  -6   9         94.41         96.88         6.50 o                         
   1  -6   9        218.27        232.04         8.23 o                         
   3  -6   9         13.42         13.09         4.24 o                         
  -6  -5   9         22.60         24.95         5.49 o                         
  -4  -5   9         65.67         63.44         4.83 o                         
  -2  -5   9         40.37         50.17         3.79 o                         
   0  -5   9        691.76        719.66        13.03 o                         
   2  -5   9        135.29        134.88         5.62 o                         
   4  -5   9         28.18         25.03         7.35 o                         
  -7  -4   9          9.27         12.42         8.71 o                         
  -5  -4   9         13.83         18.09         3.22 o                         
  -3  -4   9        240.43        244.91         5.51 o                         
  -1  -4   9       1128.88       1136.10        12.02 o                         
   1  -4   9         30.44         29.83         2.23 o                         
   3  -4   9         21.76         20.48         2.13 o                         
   5  -4   9        257.62        259.14        14.60 o                         
   7  -4   9         54.60         31.14        44.36 o                         
  -8  -3   9         49.26         60.17        12.74 o                         
  -6  -3   9         53.02         51.05         4.53 o                         
  -4  -3   9         38.42         33.92         2.19 o                         
  -2  -3   9        143.17        133.88         3.59 o                         
   0  -3   9        368.21        342.12         4.30 o                         
   2  -3   9        770.75        766.65         7.73 o                         
   4  -3   9        974.18        998.19        11.24 o                         
   6  -3   9         26.51         24.89         4.26 o                         
   8  -3   9         31.07         12.42        10.81 o                         
  -7  -2   9         22.19         21.32         5.26 o                         
  -5  -2   9        775.17        733.01        18.90 o                         
  -3  -2   9         70.62         71.76         2.47 o                         
  -1  -2   9        396.30        444.90         4.28 o                         
   1  -2   9        742.15        849.02         6.82 o                         
   3  -2   9        157.61        156.74         2.50 o                         
   5  -2   9         61.77         50.49         3.69 o                         
   7  -2   9        193.93        200.91         7.67 o                         
  -8  -1   9          5.62         -0.89         6.05 o                         
  -6  -1   9        199.02        201.53         8.98 o                         
  -4  -1   9        437.32        425.66         4.82 o                         
  -2  -1   9        217.72        196.00         2.79 o                         
   0  -1   9       1677.31       1637.40         9.10 o                         
   2  -1   9         41.57         46.13         1.48 o                         
   4  -1   9         77.42         70.91         2.20 o                         
   6  -1   9          5.74          4.25         1.94 o                         
   8  -1   9        206.42        220.22        13.71 o                         
  -9   0   9         63.45         60.33        12.10 o                         
  -7   0   9        246.68        237.63         8.45 o                         
  -5   0   9         44.85         55.63         2.09 o                         
  -3   0   9        815.31        882.15         6.86 o                         
  -1   0   9         62.51         54.31         1.38 o                         
   1   0   9       1255.78       1326.00         7.90 o                         
   3   0   9         35.53         46.37         1.29 o                         
   5   0   9        342.32        361.79         5.38 o                         
   7   0   9         33.39         37.41         5.36 o                         
  -8   1   9          5.40          2.10         6.29 o                         
  -6   1   9        199.27        200.04         6.82 o                         
  -4   1   9        442.41        429.61         5.29 o                         
  -2   1   9        204.66        183.46         2.56 o                         
   0   1   9       1634.09       1602.90         9.71 o                         
   2   1   9         47.26         54.77         1.50 o                         
   4   1   9         77.35         70.39         1.56 o                         
   6   1   9          6.21          6.18         2.84 o                         
   8   1   9        206.94        233.15        13.87 o                         
  -7   2   9         21.42         18.10         3.42 o                         
  -5   2   9        774.15        741.40        15.36 o                         
  -3   2   9         71.98         73.36         2.48 o                         
  -1   2   9        389.79        432.58         4.55 o                         
   1   2   9        763.71        859.70         6.91 o                         
   3   2   9        162.45        160.60         2.61 o                         
   5   2   9         62.08         53.88         1.69 o                         
   7   2   9        193.58        208.21        17.83 o                         
  -8   3   9         48.68         49.36        11.45 o                         
  -6   3   9         52.08         47.80         4.79 o                         
  -4   3   9         41.85         42.30         3.08 o                         
  -2   3   9        152.82        147.17         4.88 o                         
   0   3   9        370.05        343.93         5.19 o                         
   2   3   9        778.67        780.00         7.07 o                         
   4   3   9        987.69        995.90        10.71 o                         
   6   3   9         27.48         24.70         4.17 o                         
   8   3   9         31.42         21.78        10.32 o                         
  -5   4   9         13.31         18.40         3.58 o                         
  -3   4   9        248.75        256.14         5.72 o                         
  -1   4   9       1102.55       1128.02        13.62 o                         
   1   4   9         31.71         25.27         2.15 o                         
   3   4   9         21.22         21.32         2.84 o                         
   5   4   9        254.60        260.44         8.25 o                         
   7   4   9         55.32         65.97        14.68 o                         
  -4   5   9         63.15         59.91         5.27 o                         
  -2   5   9         42.24         44.45         3.58 o                         
   0   5   9        701.03        707.45        12.52 o                         
   2   5   9        135.52        141.15         5.94 o                         
   4   5   9         28.67         28.74         3.82 o                         
   6   5   9         39.68         36.94        12.26 o                         
  -3   6   9         69.40         56.61         6.98 o                         
  -1   6   9         90.34         93.71         7.44 o                         
   1   6   9        220.59        225.85         8.18 o                         
   3   6   9         15.32         17.03         4.50 o                         
  -2   7   9         23.33         -4.03        10.32 o                         
   0   7   9         31.53         32.83         7.74 o                         
   2   7   9         94.03         84.91        12.24 o                         
  -1  -7  10         85.63         92.41        15.49 o                         
   1  -7  10        108.95        112.74        16.29 o                         
  -6  -6  10         18.71         31.13        10.97 o                         
  -4  -6  10         40.56         37.10         5.43 o                         
  -2  -6  10        119.38        135.55         7.22 o                         
   0  -6  10         27.01         31.29         4.31 o                         
   2  -6  10         46.06         39.32         5.06 o                         
   4  -6  10        110.43        130.64        11.61 o                         
  -7  -5  10         70.90         68.39        13.87 o                         
  -5  -5  10          9.40         11.22         3.59 o                         
  -3  -5  10         85.45         83.66         4.87 o                         
  -1  -5  10         54.59         51.02         4.35 o                         
   1  -5  10         10.59          8.70         3.53 o                         
   3  -5  10         60.45         51.40         6.57 o                         
   5  -5  10         18.25         20.97         8.23 o                         
  -8  -4  10         42.92         29.68         9.68 o                         
  -6  -4  10         10.11         12.97         3.55 o                         
  -4  -4  10         96.49         83.83         5.07 o                         
  -2  -4  10        360.60        336.08         8.09 o                         
   0  -4  10        178.85        179.55         4.75 o                         
   2  -4  10        142.05        136.54         3.72 o                         
   4  -4  10        155.33        137.43         4.95 o                         
   6  -4  10         19.65         18.29         5.37 o                         
  -7  -3  10        100.28        126.40        10.46 o                         
  -5  -3  10         67.86         71.51         4.38 o                         
  -3  -3  10        112.52        118.60         3.35 o                         
  -1  -3  10        524.89        513.69         5.78 o                         
   1  -3  10        274.79        323.22         4.50 o                         
   3  -3  10       1527.33       1572.34        13.64 o                         
   5  -3  10        206.10        212.79         9.15 o                         
   7  -3  10        147.55        157.99        12.34 o                         
  -8  -2  10          9.05          8.86         7.82 o                         
  -6  -2  10         44.78         42.13         5.24 o                         
  -4  -2  10         20.68         18.55         1.65 o                         
  -2  -2  10       3639.95       3699.88        20.20 o                         
   0  -2  10       1089.36       1022.09         7.11 o                         
   2  -2  10          9.07          4.83         0.89 o                         
   4  -2  10        147.78        144.22         3.00 o                         
   6  -2  10        106.15         97.52         5.81 o                         
   8  -2  10         89.41         74.64        26.69 o                         
  -9  -1  10         14.26         19.68         7.90 o                         
  -7  -1  10        103.84        111.05         5.82 o                         
  -5  -1  10         41.65         41.52         3.03 o                         
  -3  -1  10        602.87        644.30         6.14 o                         
  -1  -1  10       4897.72       4992.94        26.24 o                         
   1  -1  10        987.39       1048.55         8.17 o                         
   3  -1  10        608.03        621.28         5.51 o                         
   5  -1  10        391.09        363.34         7.71 o                         
   7  -1  10         56.95         65.98         6.99 o                         
  -8   0  10         87.82         82.09        12.58 o                         
  -6   0  10        778.90        773.27        12.12 o                         
  -4   0  10          0.52         -0.90         0.94 o                         
  -2   0  10        465.89        448.16         4.40 o                         
   0   0  10         65.71         86.11         1.52 o                         
   2   0  10       6082.36       6601.10        35.51 o                         
   4   0  10        987.69       1032.20         7.55 o                         
   6   0  10         16.19         11.73         1.87 o                         
   8   0  10          0.22         16.39        17.90 o                         
  -9   1  10         14.24         14.68         8.55 o                         
  -7   1  10        105.36        110.80         5.27 o                         
  -5   1  10         39.25         38.16         2.12 o                         
  -3   1  10        617.21        656.33         5.92 o                         
  -1   1  10       4948.62       5063.77        25.76 o                         
   1   1  10        972.30       1043.52         6.81 o                         
   3   1  10        600.85        620.79         5.16 o                         
   5   1  10        384.74        364.83         5.98 o                         
   7   1  10         58.14         60.09         6.24 o                         
  -8   2  10          8.87         11.14         4.63 o                         
  -6   2  10         46.48         43.67         6.44 o                         
  -4   2  10         20.32         18.80         1.62 o                         
  -2   2  10       3589.26       3650.48        20.42 o                         
   0   2  10       1093.71       1021.93         7.64 o                         
   2   2  10          7.72          4.13         0.75 o                         
   4   2  10        147.06        141.13         2.10 o                         
   6   2  10        104.93         90.67         5.23 o                         
   8   2  10         89.08         63.23        14.03 o                         
  -7   3  10        101.61        105.41         6.74 o                         
  -5   3  10         65.54         71.97         4.87 o                         
  -3   3  10        109.82        113.66         3.53 o                         
  -1   3  10        513.13        505.96         6.98 o                         
   1   3  10        260.62        306.03         4.66 o                         
   3   3  10       1525.63       1535.08        12.23 o                         
   5   3  10        202.39        201.00         5.54 o                         
   7   3  10        146.21        138.00        14.20 o                         
  -6   4  10         10.87         10.58         3.72 o                         
  -4   4  10         96.00         82.44         5.40 o                         
  -2   4  10        360.07        336.30         7.06 o                         
   0   4  10        188.30        194.11         4.32 o                         
   2   4  10        133.81        127.53         3.47 o                         
   4   4  10        157.29        148.02         4.89 o                         
   6   4  10         19.43         25.71         5.06 o                         
  -5   5  10          9.04         12.50         4.35 o                         
  -3   5  10         85.04         83.13         5.20 o                         
  -1   5  10         57.48         52.05         3.82 o                         
   1   5  10         10.80         15.14         3.52 o                         
   3   5  10         57.06         54.00         4.53 o                         
   5   5  10         17.32         24.66         4.35 o                         
  -4   6  10         38.57         41.25         7.85 o                         
  -2   6  10        116.13        125.26         7.61 o                         
   0   6  10         26.95         29.22         4.16 o                         
   2   6  10         42.16         42.67         5.18 o                         
   4   6  10        112.96        118.22        14.19 o                         
  -1   7  10         88.15         82.71         9.75 o                         
   1   7  10        105.46         96.70        13.06 o                         
  -2  -7  11         67.09         73.39        15.32 o                         
   0  -7  11         99.55         87.89        14.36 o                         
  -5  -6  11         59.03         62.10        12.26 o                         
  -3  -6  11         31.05         41.25         6.04 o                         
  -1  -6  11        111.78        120.76         8.52 o                         
   1  -6  11         66.35         60.38         6.02 o                         
   3  -6  11        143.16        138.62        12.67 o                         
  -6  -5  11        101.85        110.75        18.79 o                         
  -4  -5  11        360.96        361.85         9.48 o                         
  -2  -5  11        223.73        225.89         6.56 o                         
   0  -5  11        118.28        101.05         5.52 o                         
   2  -5  11         23.86         27.81         3.53 o                         
   4  -5  11         35.78         27.42        10.30 o                         
  -7  -4  11         21.74         19.03         9.03 o                         
  -5  -4  11         66.97         55.92         4.44 o                         
  -3  -4  11         19.92         18.80         2.35 o                         
  -1  -4  11        758.53        708.47         9.09 o                         
   1  -4  11        916.81        919.71        10.74 o                         
   3  -4  11        840.40        844.40        14.18 o                         
   5  -4  11          9.96          0.67         6.66 o                         
  -8  -3  11        119.11        150.32        17.74 o                         
  -6  -3  11        143.21        127.46         6.63 o                         
  -4  -3  11        494.93        429.46         7.73 o                         
  -2  -3  11        606.23        559.71         7.23 o                         
   0  -3  11        123.07        104.21         2.55 o                         
   2  -3  11        359.59        354.62         5.13 o                         
   4  -3  11        197.10        182.70         6.21 o                         
   6  -3  11         33.66         36.91         5.67 o                         
   8  -3  11         14.08         -1.94         9.36 o                         
  -7  -2  11         14.18         13.67         4.80 o                         
  -5  -2  11        253.45        218.21         6.01 o                         
  -3  -2  11        431.32        363.27         5.18 o                         
  -1  -2  11        254.94        268.86         3.46 o                         
   1  -2  11        442.78        469.54         4.98 o                         
   3  -2  11        135.41        124.78         2.75 o                         
   5  -2  11          7.83          3.92         2.29 o                         
   7  -2  11        166.83        171.68         7.66 o                         
  -8  -1  11         11.55         13.83         4.74 o                         
  -6  -1  11         58.68         54.19         4.33 o                         
  -4  -1  11        115.45        109.83         2.87 o                         
  -2  -1  11        972.36        895.87         6.99 o                         
   0  -1  11       2575.20       2844.65        14.92 o                         
   2  -1  11        765.15        763.68         5.75 o                         
   4  -1  11        367.10        388.62         3.88 o                         
   6  -1  11         19.15         15.06         3.10 o                         
   8  -1  11         46.67         61.64         7.72 o                         
  -9   0  11          8.70          6.61         7.74 o                         
  -7   0  11         39.71         38.21         3.59 o                         
  -5   0  11         19.54         22.25         1.86 o                         
  -3   0  11       1605.50       1743.59        11.61 o                         
  -1   0  11         77.27         77.14         1.61 o                         
   1   0  11          2.03          4.85         0.66 o                         
   3   0  11         61.07         61.37         1.48 o                         
   5   0  11        716.92        661.22         8.26 o                         
   7   0  11          6.88          9.16         3.90 o                         
  -8   1  11         11.65         15.81         8.23 o                         
  -6   1  11         56.88         53.75         6.74 o                         
  -4   1  11        112.39        112.51         2.92 o                         
  -2   1  11        982.19        906.78         6.68 o                         
   0   1  11       2627.43       2891.32        15.89 o                         
   2   1  11        758.16        744.55         6.36 o                         
   4   1  11        368.87        386.87         4.31 o                         
   6   1  11         19.64         16.91         2.62 o                         
   8   1  11         47.49         42.01         7.66 o                         
  -7   2  11         14.59         17.36         3.35 o                         
  -5   2  11        256.00        221.74         5.04 o                         
  -3   2  11        446.43        389.36         5.09 o                         
  -1   2  11        269.06        280.91         3.69 o                         
   1   2  11        440.17        453.65         4.88 o                         
   3   2  11        136.97        125.42         2.39 o                         
   5   2  11          8.89          8.48         1.53 o                         
   7   2  11        169.37        181.96        23.35 o                         
  -8   3  11        119.46        136.45        16.13 o                         
  -6   3  11        142.07        135.80         6.93 o                         
  -4   3  11        497.33        435.17         7.03 o                         
  -2   3  11        592.42        541.55         7.44 o                         
   0   3  11        126.78        108.85         3.30 o                         
   2   3  11        374.53        373.72         4.61 o                         
   4   3  11        198.30        187.30         4.90 o                         
   6   3  11         33.24         37.79         5.56 o                         
   8   3  11         14.51         -1.13        10.16 o                         
  -7   4  11         21.58         27.42         7.90 o                         
  -5   4  11         69.32         64.80         5.08 o                         
  -3   4  11         20.51         15.03         2.52 o                         
  -1   4  11        780.38        751.10        10.82 o                         
   1   4  11        924.45        923.92        10.17 o                         
   3   4  11        839.34        839.12        10.89 o                         
   5   4  11         10.94         11.20         3.01 o                         
   7   4  11         18.34         23.55        11.94 o                         
  -4   5  11        364.13        393.32        12.27 o                         
  -2   5  11        224.34        211.57         6.43 o                         
   0   5  11        116.33        107.40         5.29 o                         
   2   5  11         24.11         24.23         3.59 o                         
   4   5  11         33.38         22.44         4.13 o                         
   6   5  11         45.70         38.71        11.94 o                         
  -3   6  11         31.18         35.28         4.90 o                         
  -1   6  11        108.02        121.98         7.70 o                         
   1   6  11         69.00         69.24         6.47 o                         
   3   6  11        146.13        128.07         8.55 o                         
   0   7  11         98.27         91.96        10.01 o                         
   2   7  11         67.96         75.65        15.16 o                         
  -1  -7  12         33.41         12.10         9.19 o                         
  -6  -6  12         71.16         81.60        13.55 o                         
  -4  -6  12         11.44         15.10         5.83 o                         
  -2  -6  12          5.98         11.91         3.63 o                         
   0  -6  12        216.46        227.69         8.31 o                         
   2  -6  12        125.01        118.24         7.72 o                         
   4  -6  12         27.73         33.07         7.26 o                         
  -7  -5  12         41.62         51.29        12.58 o                         
  -5  -5  12        113.88        116.56         7.92 o                         
  -3  -5  12         82.62         84.96         5.42 o                         
  -1  -5  12        746.77        766.40        13.09 o                         
   1  -5  12         16.91         17.31         3.09 o                         
   3  -5  12         63.92         57.30        11.15 o                         
   5  -5  12         24.47        -21.29        21.29 o                         
  -6  -4  12        110.70        115.28         7.56 o                         
  -4  -4  12         64.89         69.36         4.85 o                         
  -2  -4  12        105.07        103.92         4.45 o                         
   0  -4  12        328.15        326.28         6.16 o                         
   2  -4  12        728.57        681.67         8.59 o                         
   4  -4  12        144.43        135.20         6.75 o                         
   6  -4  12          4.21         -2.74         7.68 o                         
  -7  -3  12          1.65         -1.09         4.30 o                         
  -5  -3  12         93.91         95.01         5.04 o                         
  -3  -3  12        259.41        270.94         5.23 o                         
  -1  -3  12        130.29        141.03         3.57 o                         
   1  -3  12        185.98        191.89         4.60 o                         
   3  -3  12        632.73        598.70         6.84 o                         
   5  -3  12          9.50          6.46         3.72 o                         
   7  -3  12         26.39         18.51         9.97 o                         
  -8  -2  12         48.75         40.33        10.81 o                         
  -6  -2  12         25.87         27.48         3.66 o                         
  -4  -2  12        214.33        206.20         4.12 o                         
  -2  -2  12       2621.83       2501.85        17.28 o                         
   0  -2  12       1606.12       1731.72         9.47 o                         
   2  -2  12       1230.67       1210.25         9.68 o                         
   4  -2  12       1288.90       1264.60        10.57 o                         
   6  -2  12         31.81         28.00         4.65 o                         
   8  -2  12          4.80         -0.81         6.61 o                         
  -9  -1  12          8.21         15.97         7.90 o                         
  -7  -1  12        303.00        312.38         8.02 o                         
  -5  -1  12        426.02        416.34         5.94 o                         
  -3  -1  12       3002.54       3246.09        23.34 o                         
  -1  -1  12       1316.64       1385.35         8.84 o                         
   1  -1  12        399.20        438.46         4.17 o                         
   3  -1  12        203.66        217.92         2.94 o                         
   5  -1  12        166.58        133.11         5.02 o                         
   7  -1  12         23.62         24.77         5.15 o                         
  -8   0  12         56.65         71.37         7.34 o                         
  -6   0  12         13.02         12.88         2.48 o                         
  -4   0  12        117.37        144.14         5.02 o                         
  -2   0  12         91.30         58.98         1.70 o                         
   0   0  12       2879.93       2793.96        14.65 o                         
   2   0  12        908.44        862.49         6.48 o                         
   4   0  12        543.60        516.70         5.84 o                         
   6   0  12          5.26          6.96         1.71 o                         
   8   0  12         57.98         78.80        11.96 o                         
  -9   1  12          8.16         -2.10         7.26 o                         
  -7   1  12        298.99        299.45         8.16 o                         
  -5   1  12        423.81        428.16         5.96 o                         
  -3   1  12       3001.36       3256.95        21.92 o                         
  -1   1  12       1292.03       1345.63         9.18 o                         
   1   1  12        380.67        415.71         3.81 o                         
   3   1  12        192.68        210.76         2.75 o                         
   5   1  12        167.32        139.38         2.95 o                         
   7   1  12         23.11         29.23         4.72 o                         
  -8   2  12         49.40         54.30         6.61 o                         
  -6   2  12         24.74         25.86         3.88 o                         
  -4   2  12        206.91        203.84         3.91 o                         
  -2   2  12       2639.92       2494.32        17.08 o                         
   0   2  12       1591.49       1734.60        11.42 o                         
   2   2  12       1214.50       1199.46         8.40 o                         
   4   2  12       1292.94       1263.13         8.82 o                         
   6   2  12         30.64         33.11         3.59 o                         
   8   2  12          5.02         12.26         8.87 o                         
  -7   3  12          1.46          2.38         3.31 o                         
  -5   3  12         95.77         95.29         5.46 o                         
  -3   3  12        254.14        272.16         5.43 o                         
  -1   3  12        126.15        133.08         3.99 o                         
   1   3  12        176.85        178.12         4.31 o                         
   3   3  12        643.60        614.24         6.59 o                         
   5   3  12         10.71         10.97         2.22 o                         
   7   3  12         26.89          9.52         9.68 o                         
  -6   4  12        108.89        111.69         7.28 o                         
  -4   4  12         63.21         60.32         5.08 o                         
  -2   4  12        100.88        108.03         5.46 o                         
   0   4  12        315.27        313.17         5.82 o                         
   2   4  12        715.57        662.69         8.56 o                         
   4   4  12        142.06        135.13         5.70 o                         
   6   4  12          3.87          1.02         6.45 o                         
  -5   5  12        111.47        126.29         8.87 o                         
  -3   5  12         80.83         90.24         5.44 o                         
  -1   5  12        755.59        773.06        12.29 o                         
   1   5  12         14.36         17.66         3.34 o                         
   3   5  12         67.44         59.64         4.75 o                         
   5   5  12         23.00         15.68         5.89 o                         
  -4   6  12         12.49          6.62        12.42 o                         
  -2   6  12          7.32          7.05         3.42 o                         
   0   6  12        212.23        214.45         8.91 o                         
   2   6  12        122.68        110.01         7.79 o                         
  -1   7  12         34.54         32.26         6.50 o                         
   1   7  12        123.78        107.09        20.49 o                         
   0  -7  13         13.94         13.07        10.65 o                         
  -5  -6  13         10.29         10.48         8.39 o                         
  -3  -6  13          0.04          2.15         3.38 o                         
  -1  -6  13         36.27         36.09         4.85 o                         
   1  -6  13        160.44        173.81         8.44 o                         
   3  -6  13        221.66        207.51        19.18 o                         
  -6  -5  13         60.49         74.22         8.02 o                         
  -4  -5  13         89.94         89.14         5.97 o                         
  -2  -5  13        314.33        291.06         7.46 o                         
   0  -5  13         80.00         74.57         5.19 o                         
   2  -5  13         55.93         57.35         5.29 o                         
   4  -5  13          2.60          0.03         7.82 o                         
  -7  -4  13         48.00         51.46        11.78 o                         
  -5  -4  13         10.82         10.49         2.72 o                         
  -3  -4  13         50.53         43.06         3.51 o                         
  -1  -4  13        505.65        532.49         7.56 o                         
   1  -4  13        376.84        374.07         5.81 o                         
   3  -4  13         77.51         80.40         4.18 o                         
   5  -4  13         38.04         28.51         5.45 o                         
   7  -4  13         24.26         13.23         9.19 o                         
  -8  -3  13          4.16          9.68         8.87 o                         
  -6  -3  13        157.39        156.67         8.28 o                         
  -4  -3  13        363.14        379.55         7.53 o                         
  -2  -3  13        241.26        238.86         4.86 o                         
   0  -3  13        143.98        183.67         3.23 o                         
   2  -3  13        144.77        134.36         3.91 o                         
   4  -3  13        280.14        274.40         6.15 o                         
   6  -3  13         99.92         95.30        13.14 o                         
  -7  -2  13          3.78          6.19         3.04 o                         
  -5  -2  13        251.73        233.19         6.52 o                         
  -3  -2  13         57.03         62.47         2.68 o                         
  -1  -2  13         30.41         29.52         2.08 o                         
   1  -2  13        815.40        868.21         7.64 o                         
   3  -2  13        865.42        858.79         8.50 o                         
   5  -2  13         24.65         30.19         4.01 o                         
   7  -2  13        151.34        166.46        15.92 o                         
  -8  -1  13        236.60        248.70        18.87 o                         
  -6  -1  13         19.00         19.58         3.06 o                         
  -4  -1  13        379.20        336.48         5.47 o                         
  -2  -1  13        223.73        216.81         3.04 o                         
   0  -1  13        700.20        599.78         4.84 o                         
   2  -1  13        541.48        670.10         5.54 o                         
   4  -1  13         93.46         83.41         2.54 o                         
   6  -1  13         62.18         64.16         5.27 o                         
   8  -1  13        259.35        291.44        24.20 o                         
  -9   0  13         19.98         24.68         9.52 o                         
  -7   0  13        232.37        237.82         7.27 o                         
  -5   0  13         19.63         11.92         1.66 o                         
  -3   0  13         44.68         37.39         2.07 o                         
  -1   0  13       3800.74       3487.03        18.14 o                         
   1   0  13       1164.62       1436.09         9.16 o                         
   3   0  13       1491.41       1661.22        10.90 o                         
   5   0  13        112.21         49.69         1.85 o                         
   7   0  13          0.41         -0.16         7.42 o                         
  -8   1  13        236.92        257.17        11.77 o                         
  -6   1  13         18.96         24.67         3.74 o                         
  -4   1  13        385.72        346.97         5.14 o                         
  -2   1  13        235.66        228.27         3.27 o                         
   0   1  13        694.59        592.90         5.33 o                         
   2   1  13        559.62        684.59         5.91 o                         
   4   1  13         88.71         89.13         1.91 o                         
   6   1  13         61.62         55.78         3.57 o                         
   8   1  13        257.94        240.97        22.91 o                         
  -7   2  13          3.57          3.53         2.74 o                         
  -5   2  13        258.29        244.41         6.05 o                         
  -3   2  13         52.38         60.00         2.44 o                         
  -1   2  13         29.31         22.32         1.44 o                         
   1   2  13        817.21        864.36         7.70 o                         
   3   2  13        873.56        861.46         7.36 o                         
   5   2  13         26.12         32.15         2.53 o                         
   7   2  13        149.56        199.81        30.14 o                         
  -6   3  13        160.42        171.05         9.41 o                         
  -4   3  13        365.96        358.87         7.65 o                         
  -2   3  13        240.60        228.21         4.94 o                         
   0   3  13        154.70        195.04         4.43 o                         
   2   3  13        147.81        137.13         3.38 o                         
   4   3  13        272.35        266.98         5.74 o                         
   6   3  13        101.27         99.76         7.81 o                         
  -7   4  13         47.44         51.46         9.68 o                         
  -5   4  13         11.93         14.56         4.28 o                         
  -3   4  13         54.57         42.73         4.45 o                         
  -1   4  13        503.51        540.22        10.57 o                         
   1   4  13        379.42        379.12         9.31 o                         
   3   4  13         82.65         81.22         4.88 o                         
   5   4  13         36.08         36.74         4.33 o                         
   7   4  13         24.77         19.36        11.45 o                         
  -4   5  13         91.56         95.30         6.61 o                         
  -2   5  13        309.96        296.36         8.28 o                         
   0   5  13         82.97         80.44         4.81 o                         
   2   5  13         60.06         50.63         6.06 o                         
   4   5  13          2.47          3.40         3.05 o                         
   6   5  13         16.01         26.29        11.29 o                         
  -3   6  13          0.02         -1.38         3.95 o                         
  -1   6  13         38.26         35.22         3.97 o                         
   1   6  13        158.61        162.83         9.00 o                         
   3   6  13        217.53        206.29        12.85 o                         
   0   7  13         15.39          7.42         7.10 o                         
  -1  -7  14         63.57         63.07        12.26 o                         
  -4  -6  14         25.71         22.23         5.99 o                         
  -2  -6  14        122.78        133.76         7.65 o                         
   0  -6  14         16.36         15.98         3.76 o                         
   2  -6  14        102.93        104.93         8.52 o                         
   4  -6  14        255.10        268.70        15.32 o                         
  -5  -5  14         11.47         19.11         4.73 o                         
  -3  -5  14        126.94        132.38         5.81 o                         
  -1  -5  14         71.26         73.44         4.48 o                         
   1  -5  14          7.95          3.34         2.63 o                         
   3  -5  14         21.44         15.99         6.72 o                         
  -6  -4  14          7.99          8.90         3.89 o                         
  -4  -4  14         61.00         69.36         5.03 o                         
  -2  -4  14        265.49        259.68         5.86 o                         
   0  -4  14        330.92        340.32         5.45 o                         
   2  -4  14        554.87        534.87         8.45 o                         
   4  -4  14        193.27        180.07         6.67 o                         
   6  -4  14         46.72         22.44        25.57 o                         
  -7  -3  14          3.14          7.10         7.26 o                         
  -5  -3  14        310.65        302.75         7.94 o                         
  -3  -3  14       1264.85       1306.69        12.97 o                         
  -1  -3  14       1465.87       1436.04        14.12 o                         
   1  -3  14        309.16        315.80         6.03 o                         
   3  -3  14        183.76        187.42         3.92 o                         
   5  -3  14         79.27         80.10         8.08 o                         
   7  -3  14         60.87         60.63         7.55 o                         
  -8  -2  14         86.01         84.67        13.71 o                         
  -6  -2  14         49.25         50.90         4.79 o                         
  -4  -2  14         72.02         67.42         3.10 o                         
  -2  -2  14       1031.18       1034.35        10.06 o                         
   0  -2  14        177.83        167.20         2.88 o                         
   2  -2  14        577.59        566.85         6.67 o                         
   4  -2  14        477.85        462.02         7.04 o                         
   6  -2  14        123.55        127.37         8.62 o                         
   8  -2  14        226.91        279.67        22.91 o                         
  -7  -1  14        243.83        249.90        10.02 o                         
  -5  -1  14        135.07        136.06         5.34 o                         
  -3  -1  14        757.28        779.30         8.10 o                         
  -1  -1  14       2455.15       2609.48        14.61 o                         
   1  -1  14        457.43        453.61         4.56 o                         
   3  -1  14        956.31        947.41         7.45 o                         
   5  -1  14         16.87         13.39         3.07 o                         
   7  -1  14         33.50         30.38         7.80 o                         
  -8   0  14        108.10        108.13         9.07 o                         
  -6   0  14         44.05         38.29         3.80 o                         
  -4   0  14         44.89         47.91         2.56 o                         
  -2   0  14        573.73        515.99         5.06 o                         
   0   0  14        577.01        583.79         4.86 o                         
   2   0  14         39.38         49.77         1.60 o                         
   4   0  14        457.74        485.01         4.83 o                         
   6   0  14         11.01         14.18         2.49 o                         
   8   0  14         56.21         71.94        15.65 o                         
  -7   1  14        246.02        253.98         7.88 o                         
  -5   1  14        133.83        140.85         4.14 o                         
  -3   1  14        742.88        757.10         8.01 o                         
  -1   1  14       2457.44       2605.88        15.74 o                         
   1   1  14        470.03        463.94         4.30 o                         
   3   1  14        978.00        975.59         7.62 o                         
   5   1  14         18.15         16.43         2.17 o                         
   7   1  14         32.87         32.03         6.42 o                         
  -8   2  14         85.47        112.41        15.32 o                         
  -6   2  14         47.60         46.43         4.94 o                         
  -4   2  14         74.83         69.94         3.10 o                         
  -2   2  14       1036.87       1036.68         9.83 o                         
   0   2  14        170.74        161.78         3.17 o                         
   2   2  14        578.96        556.11         4.50 o                         
   4   2  14        469.31        435.67         6.28 o                         
   6   2  14        126.33        120.63         6.65 o                         
   8   2  14        227.29        238.07        21.29 o                         
  -7   3  14          3.17          4.24         3.87 o                         
  -5   3  14        306.29        298.53        10.18 o                         
  -3   3  14       1254.62       1262.60        12.97 o                         
  -1   3  14       1468.86       1443.43        15.48 o                         
   1   3  14        307.88        301.50         5.89 o                         
   3   3  14        174.66        183.27         3.37 o                         
   5   3  14         79.65         72.43         4.87 o                         
   7   3  14         60.94         54.68        13.87 o                         
  -6   4  14          8.54          8.99         4.08 o                         
  -4   4  14         58.81         63.44         5.29 o                         
  -2   4  14        275.39        282.26         7.90 o                         
   0   4  14        329.62        336.03         7.43 o                         
   2   4  14        568.68        564.92         8.74 o                         
   4   4  14        194.92        189.19         7.45 o                         
   6   4  14         46.16         48.11         7.21 o                         
  -5   5  14         11.39         11.61         5.13 o                         
  -3   5  14        125.58        127.74         7.78 o                         
  -1   5  14         65.51         68.48         4.60 o                         
   1   5  14          6.35          2.12         2.63 o                         
   3   5  14         23.91         27.29         3.67 o                         
   5   5  14         91.76        104.64        10.24 o                         
  -4   6  14         26.30         13.71        10.81 o                         
  -2   6  14        127.89        129.82         7.28 o                         
   0   6  14         14.02         10.85         3.58 o                         
   2   6  14        101.98        101.64         7.85 o                         
  -1   7  14         63.10         69.87         9.27 o                         
   1   7  14         77.80         96.77        20.49 o                         
   0  -7  15         31.54         26.94        11.94 o                         
  -5  -6  15         40.47         28.39        10.16 o                         
  -3  -6  15         12.14         15.38         4.89 o                         
  -1  -6  15          5.63          4.11         3.07 o                         
   1  -6  15        217.53        234.69        16.48 o                         
   3  -6  15        106.98        107.59         9.32 o                         
  -6  -5  15         83.34         68.88        11.94 o                         
  -4  -5  15        173.67        197.35         7.87 o                         
  -2  -5  15         11.75          8.34         2.51 o                         
   0  -5  15         43.69         34.66         4.08 o                         
   2  -5  15        293.74        257.09         8.92 o                         
   4  -5  15         30.16         17.37        15.46 o                         
  -7  -4  15          8.95         18.55         9.03 o                         
  -5  -4  15         55.52         52.92         4.87 o                         
  -3  -4  15        245.26        264.65         6.79 o                         
  -1  -4  15        141.68        150.10         4.07 o                         
   1  -4  15        178.66        198.44         6.36 o                         
   3  -4  15        699.69        699.86        11.31 o                         
   5  -4  15         54.56         51.78        11.67 o                         
   7  -4  15         32.12         34.04        10.48 o                         
  -8  -3  15          8.73          0.48         8.07 o                         
  -6  -3  15          3.70          2.39         3.15 o                         
  -4  -3  15        129.53        119.79         4.73 o                         
  -2  -3  15        502.47        509.60         7.88 o                         
   0  -3  15        518.84        441.79         5.05 o                         
   2  -3  15        174.82        181.21         4.61 o                         
   4  -3  15        179.16        180.89         5.23 o                         
   6  -3  15         14.45         19.09         8.43 o                         
  -7  -2  15         15.27         16.22         3.42 o                         
  -5  -2  15        120.87        109.80         5.06 o                         
  -3  -2  15         98.02        104.33         3.43 o                         
  -1  -2  15         20.01         17.33         1.64 o                         
   1  -2  15       2299.86       2471.32        18.62 o                         
   3  -2  15       2388.18       2331.94        17.71 o                         
   5  -2  15        125.08        124.53         7.47 o                         
   7  -2  15         86.33         86.81        12.32 o                         
  -8  -1  15         54.23         61.63         7.91 o                         
  -6  -1  15         92.37         84.86         5.03 o                         
  -4  -1  15        674.27        589.87         7.54 o                         
  -2  -1  15        947.82        881.00         7.85 o                         
   0  -1  15        100.40        118.08         2.13 o                         
   2  -1  15        217.98        226.65         3.42 o                         
   4  -1  15        131.70        112.43         3.70 o                         
   6  -1  15        109.52         99.79         6.31 o                         
   8  -1  15        187.02        216.78        23.55 o                         
  -7   0  15        442.46        423.67        10.13 o                         
  -5   0  15          8.85          6.53         1.71 o                         
  -3   0  15         21.86         14.59         1.67 o                         
  -1   0  15       2302.77       2370.63        13.57 o                         
   1   0  15       1951.71       2093.48        12.68 o                         
   3   0  15         99.04         98.05         2.22 o                         
   5   0  15        120.23        141.28         4.13 o                         
   7   0  15        135.14        177.43        23.95 o                         
  -8   1  15         54.30         58.33         5.65 o                         
  -6   1  15         95.03         90.25         7.62 o                         
  -4   1  15        668.87        596.76         7.19 o                         
  -2   1  15        932.48        876.94         8.12 o                         
   0   1  15         91.66        111.45         2.37 o                         
   2   1  15        208.09        213.63         3.13 o                         
   4   1  15        137.90        114.94         3.59 o                         
   6   1  15        108.93         92.18         4.74 o                         
   8   1  15        186.36        180.32        21.94 o                         
  -7   2  15         15.30         15.68         3.66 o                         
  -5   2  15        119.11        115.35         5.65 o                         
  -3   2  15        104.60        108.46         3.33 o                         
  -1   2  15         23.97         19.01         1.74 o                         
   1   2  15       2308.71       2473.38        20.61 o                         
   3   2  15       2371.96       2330.96        16.28 o                         
   5   2  15        122.04        135.33         4.48 o                         
   7   2  15         86.74        120.50        26.81 o                         
  -6   3  15          3.48          0.84         3.19 o                         
  -4   3  15        129.00        114.48         4.92 o                         
  -2   3  15        517.54        507.88         8.24 o                         
   0   3  15        516.99        452.96         7.88 o                         
   2   3  15        166.14        171.96         4.51 o                         
   4   3  15        181.50        174.57         5.78 o                         
   6   3  15         15.51         22.33         4.92 o                         
  -5   4  15         57.62         63.12         5.51 o                         
  -3   4  15        239.79        248.99        10.92 o                         
  -1   4  15        133.41        138.86         5.99 o                         
   1   4  15        177.75        206.13         5.51 o                         
   3   4  15        687.21        692.21        13.48 o                         
   5   4  15         56.42         62.22         5.34 o                         
   7   4  15         31.22         26.45        12.10 o                         
  -4   5  15        170.06        181.70         8.14 o                         
  -2   5  15         10.76          8.77         2.64 o                         
   0   5  15         45.94         41.38         3.91 o                         
   2   5  15        298.75        266.39        11.20 o                         
   4   5  15         30.05         29.71         4.53 o                         
   6   5  15          7.41          2.10         8.23 o                         
  -3   6  15         13.61         11.50         5.24 o                         
  -1   6  15          4.82          3.12         2.71 o                         
   1   6  15        217.54        249.81        12.32 o                         
  -4  -6  16          6.44          7.27         5.54 o                         
  -2  -6  16         33.09         31.03         4.00 o                         
   0  -6  16        160.63        162.48         7.67 o                         
   2  -6  16        116.05        132.70        12.10 o                         
  -5  -5  16          4.29          7.15         4.73 o                         
  -3  -5  16         33.46         36.80         3.98 o                         
  -1  -5  16        286.29        301.94         7.47 o                         
   1  -5  16         77.36         78.72         5.40 o                         
   3  -5  16         87.94         85.56         9.54 o                         
  -6  -4  16         15.71         17.61         5.27 o                         
  -4  -4  16         17.79         17.89         3.53 o                         
  -2  -4  16        551.74        532.59         9.51 o                         
   0  -4  16        178.52        175.52         4.33 o                         
   2  -4  16          0.58          2.19         2.31 o                         
   4  -4  16         75.03         73.49         9.55 o                         
   6  -4  16         28.13         22.91         8.87 o                         
  -7  -3  16         14.89         13.22         4.68 o                         
  -5  -3  16          6.97          4.37         2.60 o                         
  -3  -3  16       1042.87       1045.52        12.95 o                         
  -1  -3  16         10.56         17.09         2.33 o                         
   1  -3  16        166.27        197.32         5.09 o                         
   3  -3  16        196.10        194.82         5.56 o                         
   5  -3  16         23.15         18.31         4.62 o                         
   7  -3  16          6.10         14.52         8.55 o                         
  -8  -2  16         19.84         22.26         8.55 o                         
  -6  -2  16        203.19        180.78         7.62 o                         
  -4  -2  16          9.28          4.17         1.66 o                         
  -2  -2  16        531.88        514.60         6.84 o                         
   0  -2  16        272.74        263.16         4.60 o                         
   2  -2  16        165.83        169.94         3.79 o                         
   4  -2  16        778.79        757.40        10.09 o                         
   6  -2  16         15.59         14.82         5.10 o                         
   8  -2  16         44.09         50.17        13.07 o                         
  -7  -1  16          1.86         -1.02         2.64 o                         
  -5  -1  16         10.87          7.31         2.03 o                         
  -3  -1  16        174.63        161.32         3.79 o                         
  -1  -1  16        653.07        683.00         5.87 o                         
   1  -1  16       1082.39       1151.77         9.28 o                         
   3  -1  16        259.38        267.01         4.05 o                         
   5  -1  16         12.89         10.76         3.04 o                         
   7  -1  16         17.39         28.00         7.76 o                         
  -8   0  16         12.44         14.61         5.23 o                         
  -6   0  16         11.81         13.73         3.42 o                         
  -4   0  16         90.25        117.44         3.56 o                         
  -2   0  16          0.04          1.67         0.96 o                         
   0   0  16         19.80         35.27         1.48 o                         
   2   0  16          2.29          2.52         0.93 o                         
   4   0  16          9.98         10.86         1.17 o                         
   6   0  16         36.00         26.66         3.60 o                         
   8   0  16        846.37        905.14        39.52 o                         
  -7   1  16          1.76          7.22         3.27 o                         
  -5   1  16         10.64          9.00         2.11 o                         
  -3   1  16        182.36        173.47         3.70 o                         
  -1   1  16        641.62        671.91         6.31 o                         
   1   1  16       1090.67       1150.48         9.16 o                         
   3   1  16        253.40        271.52         4.12 o                         
   5   1  16         12.25         12.90         2.16 o                         
   7   1  16         17.94         18.66         7.55 o                         
  -8   2  16         19.55         15.81         9.36 o                         
  -6   2  16        203.29        183.62         8.32 o                         
  -4   2  16          8.21          5.11         1.90 o                         
  -2   2  16        529.77        494.91         7.16 o                         
   0   2  16        276.02        272.12         4.69 o                         
   2   2  16        175.43        178.64         3.87 o                         
   4   2  16        790.54        758.60        12.70 o                         
   6   2  16         14.96         17.49         4.47 o                         
   8   2  16         44.54         60.17        13.39 o                         
  -7   3  16         14.37          8.71         6.61 o                         
  -5   3  16          6.73          5.04         2.73 o                         
  -3   3  16       1062.24       1056.80        13.40 o                         
  -1   3  16         10.41         14.99         2.28 o                         
   1   3  16        170.26        183.47         5.10 o                         
   3   3  16        204.58        201.02         4.71 o                         
   5   3  16         24.06         24.71         3.30 o                         
   7   3  16          5.87          9.19         9.68 o                         
  -6   4  16         15.14          8.07         6.61 o                         
  -4   4  16         19.10         20.64         3.81 o                         
  -2   4  16        547.11        522.85         9.77 o                         
   0   4  16        178.48        170.84         6.41 o                         
   2   4  16          0.19          2.00         2.08 o                         
   4   4  16         76.23         73.56         5.66 o                         
   6   4  16         29.18         22.74        10.32 o                         
  -3   5  16         36.14         40.68         4.36 o                         
  -1   5  16        281.88        303.72         8.06 o                         
   1   5  16         78.81         81.81         5.58 o                         
   3   5  16         92.03         92.30         5.75 o                         
   5   5  16        135.97        130.06        13.31 o                         
  -4   6  16          5.71          4.03        10.32 o                         
  -2   6  16         35.27         35.25         4.97 o                         
   0   6  16        163.75        174.76         7.75 o                         
   2   6  16        117.20        116.63         8.40 o                         
  -1   7  16         78.53         88.22        10.61 o                         
  -5  -6  17         21.43          5.32         7.74 o                         
  -3  -6  17        169.43        187.18         9.40 o                         
  -1  -6  17         21.07         20.00         4.30 o                         
   1  -6  17         31.63         31.53         6.94 o                         
  -6  -5  17          3.78          9.52         8.23 o                         
  -4  -5  17         19.62         11.82         3.64 o                         
  -2  -5  17         30.50         33.86         3.70 o                         
   0  -5  17         34.06         36.54         4.20 o                         
   2  -5  17        418.50        395.42        11.01 o                         
   4  -5  17          7.40          9.58         3.85 o                         
  -7  -4  17         73.51         69.84        11.94 o                         
  -5  -4  17         56.85         56.61         5.05 o                         
  -3  -4  17         40.40         39.14         3.67 o                         
  -1  -4  17         93.44         89.84         4.26 o                         
   1  -4  17        349.05        338.05         8.95 o                         
   3  -4  17         74.06         71.03         5.23 o                         
   5  -4  17          5.71          4.73        12.69 o                         
  -8  -3  17         51.12         64.04        12.26 o                         
  -6  -3  17         23.97         28.62         4.34 o                         
  -4  -3  17        257.31        245.29         8.82 o                         
  -2  -3  17       1231.45       1242.47        14.12 o                         
   0  -3  17         60.34         69.41         3.10 o                         
   2  -3  17        736.08        725.52         9.77 o                         
   4  -3  17         20.70         17.18         2.83 o                         
   6  -3  17        220.90        235.63        10.92 o                         
  -7  -2  17         48.96         49.00         4.76 o                         
  -5  -2  17         94.81         98.48         5.36 o                         
  -3  -2  17        208.28        215.64         5.07 o                         
  -1  -2  17        216.54        200.33         4.43 o                         
   1  -2  17        273.27        275.84         4.93 o                         
   3  -2  17        257.03        246.61         4.27 o                         
   5  -2  17         32.36         31.02         5.02 o                         
   7  -2  17        118.99        115.48        16.13 o                         
  -8  -1  17         32.31         50.65        11.94 o                         
  -6  -1  17        129.03        146.04         6.46 o                         
  -4  -1  17        337.53        323.45         6.08 o                         
  -2  -1  17         23.48         19.86         1.80 o                         
   0  -1  17       1303.94       1291.80         9.90 o                         
   2  -1  17       2229.26       2173.36        15.61 o                         
   4  -1  17        109.83         93.37         4.49 o                         
   6  -1  17         67.73         59.15         5.66 o                         
   8  -1  17        119.20        148.71        20.32 o                         
  -7   0  17          0.91          2.49         2.74 o                         
  -5   0  17        400.27        370.79         7.55 o                         
  -3   0  17        863.56        840.13         9.27 o                         
  -1   0  17        255.97        251.89         3.42 o                         
   1   0  17       1222.21       1322.79        10.49 o                         
   3   0  17        713.65        702.08         6.68 o                         
   5   0  17         26.41         22.29         2.90 o                         
   7   0  17         76.02         64.33        10.94 o                         
  -8   1  17         32.74         35.96         5.20 o                         
  -6   1  17        129.78        140.06         7.29 o                         
  -4   1  17        338.33        325.91         5.25 o                         
  -2   1  17         21.11         19.34         1.68 o                         
   0   1  17       1307.11       1295.22        10.71 o                         
   2   1  17       2231.66       2178.63        15.33 o                         
   4   1  17        105.73         92.62         4.31 o                         
   6   1  17         68.37         63.02         8.24 o                         
   8   1  17        120.09        118.70        18.87 o                         
  -7   2  17         48.88         44.98         6.32 o                         
  -5   2  17         94.25         90.79         5.58 o                         
  -3   2  17        199.79        195.53         4.44 o                         
  -1   2  17        214.35        207.98         4.97 o                         
   1   2  17        264.69        256.55         4.54 o                         
   3   2  17        249.73        245.64         3.79 o                         
   5   2  17         33.06         34.17         3.47 o                         
   7   2  17        117.89        107.87        13.31 o                         
  -6   3  17         23.41         21.24         5.11 o                         
  -4   3  17        255.59        258.70         8.26 o                         
  -2   3  17       1209.10       1223.42        14.09 o                         
   0   3  17         57.58         63.51         3.71 o                         
   2   3  17        734.21        709.23        10.01 o                         
   4   3  17         18.88         16.02         3.10 o                         
   6   3  17        217.42        223.62        20.01 o                         
  -5   4  17         56.10         56.15         5.32 o                         
  -3   4  17         40.98         35.38         3.49 o                         
  -1   4  17         99.58         98.58         4.94 o                         
   1   4  17        349.65        336.67         7.92 o                         
   3   4  17         75.54         69.62         5.37 o                         
   5   4  17          5.29          7.31         3.16 o                         
  -4   5  17         20.36         14.72         4.37 o                         
  -2   5  17         27.68         27.54         3.50 o                         
   0   5  17         35.37         38.90         4.22 o                         
   2   5  17        408.42        387.27        15.47 o                         
   4   5  17          7.64         10.24         3.66 o                         
   6   5  17         65.92         62.42        13.23 o                         
  -3   6  17        166.49        176.37        13.25 o                         
  -1   6  17         23.09         23.29         3.81 o                         
   1   6  17         33.70         27.42         5.89 o                         
  -4  -6  18         73.92         70.01        11.45 o                         
  -2  -6  18        246.40        257.51        10.33 o                         
   0  -6  18        154.07        160.22         8.51 o                         
   2  -6  18         28.30         15.65         8.71 o                         
  -5  -5  18          6.24          5.00         6.94 o                         
  -3  -5  18        134.08        150.27         7.23 o                         
  -1  -5  18         62.25         63.07         5.09 o                         
   1  -5  18         33.33         34.89         4.19 o                         
   3  -5  18        166.27        156.41        12.22 o                         
  -6  -4  18         14.51         16.81         5.51 o                         
  -4  -4  18        154.45        143.49         6.55 o                         
  -2  -4  18        160.69        161.06         5.88 o                         
   0  -4  18         45.87         41.57         4.54 o                         
   2  -4  18        230.86        241.79        12.94 o                         
   4  -4  18        216.44        223.31        12.62 o                         
   6  -4  18         16.90         10.81         7.90 o                         
  -7  -3  18        140.92        133.70         9.52 o                         
  -5  -3  18         61.97         64.89         5.11 o                         
  -3  -3  18         54.38         49.04         3.72 o                         
  -1  -3  18        209.49        219.28         4.50 o                         
   1  -3  18        180.61        153.77         4.85 o                         
   3  -3  18        458.54        440.50         8.71 o                         
   5  -3  18         35.76         42.71         5.91 o                         
   7  -3  18        107.08        101.12        15.49 o                         
  -8  -2  18        184.25        215.49        19.36 o                         
  -6  -2  18         86.18         88.42         5.79 o                         
  -4  -2  18         24.82         23.60         2.25 o                         
  -2  -2  18       1765.26       1754.99        15.54 o                         
   0  -2  18        271.87        274.26         5.77 o                         
   2  -2  18         78.03         78.75         2.97 o                         
   4  -2  18        148.64        137.61         5.23 o                         
   6  -2  18         20.61         25.24         4.81 o                         
  -7  -1  18        130.47        132.37         6.81 o                         
  -5  -1  18         29.32         32.93         3.55 o                         
  -3  -1  18        121.08        111.29         3.70 o                         
  -1  -1  18        475.49        520.66         6.20 o                         
   1  -1  18        224.91        239.78         4.17 o                         
   3  -1  18          2.87          1.93         1.13 o                         
   5  -1  18        203.63        203.45         8.08 o                         
   7  -1  18         98.89        114.19        15.97 o                         
  -8   0  18         10.58          6.98         8.07 o                         
  -6   0  18         18.87         19.15         3.65 o                         
  -4   0  18       1152.08       1113.15        11.61 o                         
  -2   0  18       2002.09       2036.89        15.45 o                         
   0   0  18        160.12        143.35         2.92 o                         
   2   0  18        101.30         98.42         2.85 o                         
   4   0  18        381.12        313.75         7.19 o                         
   6   0  18        161.31        148.03        11.53 o                         
   8   0  18         58.83         71.94        14.52 o                         
  -7   1  18        129.84        123.02         7.86 o                         
  -5   1  18         30.95         26.41         2.95 o                         
  -3   1  18        127.23        120.31         3.71 o                         
  -1   1  18        491.04        540.24         7.35 o                         
   1   1  18        213.62        229.88         3.69 o                         
   3   1  18          3.27          1.47         1.09 o                         
   5   1  18        205.95        199.78         5.97 o                         
   7   1  18        100.09        107.07        12.89 o                         
  -6   2  18         85.29         84.66         6.62 o                         
  -4   2  18         26.56         24.81         3.03 o                         
  -2   2  18       1765.98       1754.44        17.16 o                         
   0   2  18        285.02        295.78         5.54 o                         
   2   2  18         82.95         88.62         3.34 o                         
   4   2  18        143.89        131.60         6.33 o                         
   6   2  18         20.12         28.86         5.91 o                         
  -5   3  18         63.91         64.40         5.20 o                         
  -3   3  18         52.46         51.50         3.82 o                         
  -1   3  18        211.76        213.03         6.02 o                         
   1   3  18        190.18        158.56         4.99 o                         
   3   3  18        463.34        453.40         9.28 o                         
   5   3  18         34.67         38.90         4.14 o                         
   7   3  18        107.64         99.99        15.81 o                         
  -6   4  18         14.22         10.32         7.10 o                         
  -4   4  18        156.88        149.95         7.66 o                         
  -2   4  18        163.98        171.09         6.08 o                         
   0   4  18         45.55         44.52         4.00 o                         
   2   4  18        227.06        248.32         6.55 o                         
   4   4  18        217.16        227.51         8.55 o                         
   6   4  18         16.21          9.68         9.52 o                         
  -3   5  18        137.57        149.40         7.49 o                         
  -1   5  18         66.28         67.16         4.78 o                         
   1   5  18         37.04         39.01         4.45 o                         
   3   5  18        164.59        167.11         8.53 o                         
   5   5  18          4.66          4.84         8.39 o                         
  -4   6  18         74.73         70.49        14.52 o                         
  -2   6  18        241.94        264.16        10.13 o                         
   0   6  18        150.24        166.76         8.71 o                         
   2   6  18         30.80         21.88         7.06 o                         
  -5  -6  19         50.88         51.94        11.29 o                         
  -3  -6  19         28.08         25.16         8.07 o                         
  -1  -6  19        176.11        206.81         9.07 o                         
   1  -6  19         30.75         27.27         7.48 o                         
  -6  -5  19         15.38         13.87         9.19 o                         
  -4  -5  19         26.28         29.56         4.46 o                         
  -2  -5  19         55.71         54.69         4.41 o                         
   0  -5  19         62.98         73.08         5.44 o                         
   2  -5  19        411.14        447.49        16.34 o                         
   4  -5  19         22.92         13.39         5.81 o                         
  -7  -4  19        102.05        105.48        16.13 o                         
  -5  -4  19         42.98         43.60         4.77 o                         
  -3  -4  19         82.19         94.12         5.21 o                         
  -1  -4  19        194.95        180.00         5.47 o                         
   1  -4  19        372.64        326.40         9.54 o                         
   3  -4  19        113.32        105.67         5.02 o                         
   5  -4  19         89.71        104.46         9.48 o                         
  -6  -3  19         89.23         96.77         7.09 o                         
  -4  -3  19         39.13         37.27         3.57 o                         
  -2  -3  19       1095.22       1076.13        13.29 o                         
   0  -3  19        217.68        231.86         7.00 o                         
   2  -3  19        236.56        235.02         5.72 o                         
   4  -3  19        134.70        136.38         6.73 o                         
   6  -3  19        104.43        114.86         9.92 o                         
  -7  -2  19         61.96         59.63         5.86 o                         
  -5  -2  19        247.75        239.36         6.69 o                         
  -3  -2  19       1962.45       1955.88        18.17 o                         
  -1  -2  19        687.99        634.13         8.50 o                         
   1  -2  19        678.24        661.12         8.89 o                         
   3  -2  19        688.84        693.64         8.48 o                         
   5  -2  19         13.07         15.65         4.50 o                         
   7  -2  19         85.61         83.86        14.68 o                         
  -8  -1  19        102.81         94.02        14.36 o                         
  -6  -1  19        193.87        210.66         7.48 o                         
  -4  -1  19         29.62         36.57         2.85 o                         
  -2  -1  19         39.67         38.16         2.65 o                         
   0  -1  19        399.86        415.79         5.06 o                         
   2  -1  19       1063.10       1050.35         9.69 o                         
   4  -1  19        126.53        106.33         5.27 o                         
   6  -1  19        229.38        244.05         9.94 o                         
  -7   0  19          3.59          0.13         3.10 o                         
  -5   0  19        305.99        277.55         6.92 o                         
  -3   0  19        140.30        146.07         4.61 o                         
  -1   0  19          1.06          2.02         1.08 o                         
   1   0  19       1437.59       1477.48        12.01 o                         
   3   0  19        264.26        261.71         4.10 o                         
   5   0  19          5.28          6.72         2.77 o                         
   7   0  19         48.80         59.20        13.87 o                         
  -8   1  19        101.95        130.48        18.07 o                         
  -6   1  19        191.25        189.87        13.62 o                         
  -4   1  19         30.11         34.76         3.72 o                         
  -2   1  19         44.25         42.07         2.50 o                         
   0   1  19        399.24        422.64         5.69 o                         
   2   1  19       1041.42       1038.88         9.32 o                         
   4   1  19        124.35        101.52         4.90 o                         
   6   1  19        229.72        259.84        14.37 o                         
  -7   2  19         61.93         63.94         7.39 o                         
  -5   2  19        246.78        250.49         8.16 o                         
  -3   2  19       1960.80       1934.51        17.76 o                         
  -1   2  19        680.19        639.58         9.52 o                         
   1   2  19        668.68        662.53        10.20 o                         
   3   2  19        703.34        709.84         7.43 o                         
   5   2  19         13.49         17.07         3.30 o                         
   7   2  19         86.15         97.73        15.97 o                         
  -6   3  19         90.14         87.57         7.28 o                         
  -4   3  19         37.05         35.26         3.72 o                         
  -2   3  19       1099.95       1083.85        14.07 o                         
   0   3  19        223.28        236.31         6.22 o                         
   2   3  19        233.50        225.98         6.50 o                         
   4   3  19        136.47        117.80         8.82 o                         
   6   3  19        105.75        127.23         9.64 o                         
  -5   4  19         41.62         44.10         5.39 o                         
  -3   4  19         77.92         79.30         6.93 o                         
  -1   4  19        194.43        167.36         6.12 o                         
   1   4  19        364.03        320.33         9.85 o                         
   3   4  19        113.06        110.24         6.00 o                         
   5   4  19         90.63         97.25         8.63 o                         
  -4   5  19         26.77         19.68         4.67 o                         
  -2   5  19         59.08         51.74         4.56 o                         
   0   5  19         60.80         72.01         4.97 o                         
   2   5  19        407.65        461.17        13.20 o                         
   4   5  19         22.88         16.28         5.30 o                         
  -3   6  19         26.28         20.65        12.10 o                         
  -1   6  19        177.53        175.17         7.72 o                         
   1   6  19         31.34         33.76        12.50 o                         
  -4  -6  20         32.18         45.81        10.65 o                         
  -2  -6  20        289.56        296.93        22.91 o                         
   0  -6  20          4.66          0.80         6.88 o                         
   2  -6  20         22.75         23.07         8.23 o                         
  -5  -5  20         17.95         15.00         8.23 o                         
  -3  -5  20          0.69         -1.47         2.84 o                         
  -1  -5  20         64.51         76.36         5.60 o                         
   1  -5  20        119.13        129.36        12.78 o                         
   3  -5  20        129.38        131.17        16.41 o                         
  -6  -4  20          1.94         -6.13         6.13 o                         
  -4  -4  20         74.83         74.03         5.55 o                         
  -2  -4  20        603.74        628.48        10.85 o                         
   0  -4  20        140.05        125.62         6.12 o                         
   2  -4  20        398.76        382.48        14.43 o                         
   4  -4  20        143.39        149.54         7.62 o                         
   6  -4  20         21.07         15.32         7.58 o                         
  -7  -3  20         95.41        107.25        15.32 o                         
  -5  -3  20         10.44         11.59         3.07 o                         
  -3  -3  20        350.92        355.21         7.06 o                         
  -1  -3  20          2.78          2.68         1.22 o                         
   1  -3  20         64.29         57.63         3.62 o                         
   3  -3  20        441.47        449.56         9.05 o                         
   5  -3  20        189.46        210.30        13.87 o                         
   7  -3  20         12.30          7.26         8.39 o                         
  -8  -2  20         50.22         57.26        12.90 o                         
  -6  -2  20        108.80         98.07         6.21 o                         
  -4  -2  20        126.95        119.23         4.39 o                         
  -2  -2  20        575.18        586.12         8.88 o                         
   0  -2  20        185.77        183.75         5.41 o                         
   2  -2  20          3.36          5.81         1.70 o                         
   4  -2  20         60.80         55.88         4.62 o                         
   6  -2  20        233.94        227.99        10.95 o                         
  -7  -1  20        172.08        180.95         7.87 o                         
  -5  -1  20        120.32        114.08         5.06 o                         
  -3  -1  20         58.74         49.14         3.37 o                         
  -1  -1  20        144.43        132.65         3.83 o                         
   1  -1  20        203.79        220.49         4.26 o                         
   3  -1  20       1998.70       1923.26        17.30 o                         
   5  -1  20        181.15        207.55         5.83 o                         
   7  -1  20        139.33        150.64        18.23 o                         
  -8   0  20          0.00         -2.10         8.39 o                         
  -6   0  20         54.91         59.22         5.70 o                         
  -4   0  20        349.04        365.54         7.67 o                         
  -2   0  20        375.11        363.63         9.66 o                         
   0   0  20          0.66          0.52         0.93 o                         
   2   0  20         10.88         16.83         1.92 o                         
   4   0  20         14.04         13.33         2.69 o                         
   6   0  20         11.39         11.97         5.13 o                         
  -7   1  20        171.70        188.43        10.48 o                         
  -5   1  20        121.43        111.78         5.21 o                         
  -3   1  20         60.27         58.07         3.28 o                         
  -1   1  20        138.48        129.68         3.90 o                         
   1   1  20        213.80        220.02         3.72 o                         
   3   1  20       2002.49       1955.44        14.12 o                         
   5   1  20        178.64        204.40         6.39 o                         
   7   1  20        138.33        159.61        15.73 o                         
  -6   2  20        110.30        100.37         7.58 o                         
  -4   2  20        131.15        133.61         6.11 o                         
  -2   2  20        575.09        572.21         8.94 o                         
   0   2  20        176.20        176.72         5.13 o                         
   2   2  20          3.57          3.34         1.50 o                         
   4   2  20         60.24         49.44         5.27 o                         
   6   2  20        233.78        235.42         9.39 o                         
  -5   3  20         11.19          8.30         3.31 o                         
  -3   3  20        345.79        336.81         7.94 o                         
  -1   3  20          1.86          1.75         1.82 o                         
   1   3  20         59.32         45.50         3.79 o                         
   3   3  20        439.45        429.77        10.77 o                         
   5   3  20        188.36        199.41         7.70 o                         
   7   3  20         12.09          8.39         8.07 o                         
  -4   4  20         77.75         77.13         6.25 o                         
  -2   4  20        601.33        597.94        12.07 o                         
   0   4  20        141.82        120.86         5.57 o                         
   2   4  20        411.09        402.06         9.59 o                         
   4   4  20        138.70        147.40         7.29 o                         
   6   4  20         21.30          5.32         9.52 o                         
  -3   5  20          0.99          2.70         3.10 o                         
  -1   5  20         64.31         73.67         5.46 o                         
   1   5  20        113.50        123.20         8.15 o                         
   3   5  20        128.05        128.77         7.56 o                         
   5   5  20         12.98         21.13         9.52 o                         
  -2   6  20        287.83        289.12        16.09 o                         
   0   6  20          5.61          5.06         4.48 o                         
  -3  -6  21         85.00         86.77        11.29 o                         
  -1  -6  21         84.90         93.13        17.41 o                         
   1  -6  21        175.52        184.35        16.45 o                         
  -6  -5  21         19.97         33.39        10.00 o                         
  -4  -5  21         25.70         28.09         4.98 o                         
  -2  -5  21        111.89        106.58         5.85 o                         
   0  -5  21        103.79         99.50         6.28 o                         
   2  -5  21        142.42        136.81        10.17 o                         
   4  -5  21         22.23         25.49         6.61 o                         
  -7  -4  21         80.88         74.52        13.39 o                         
  -5  -4  21         76.41         82.17         6.04 o                         
  -3  -4  21        179.47        170.30         9.39 o                         
  -1  -4  21        204.07        195.77         7.12 o                         
   1  -4  21         79.63         85.66         5.59 o                         
   3  -4  21         58.05         58.15         6.99 o                         
   5  -4  21        152.68        180.64        14.68 o                         
  -6  -3  21         48.46         39.09         5.88 o                         
  -4  -3  21         73.32         68.33         4.05 o                         
  -2  -3  21        149.64        150.65         5.43 o                         
   0  -3  21        137.86        153.62         5.78 o                         
   2  -3  21         60.27         60.91         4.81 o                         
   4  -3  21         28.92         27.53         3.67 o                         
   6  -3  21        135.12        134.83        15.97 o                         
  -7  -2  21         31.63         29.79         6.86 o                         
  -5  -2  21         72.77         67.60         4.56 o                         
  -3  -2  21        223.84        244.15         5.76 o                         
  -1  -2  21        267.54        236.86         5.17 o                         
   1  -2  21        830.34        788.96        10.29 o                         
   3  -2  21        425.32        437.01         9.21 o                         
   5  -2  21         32.69         32.69         5.36 o                         
   7  -2  21          4.38          6.94         9.19 o                         
  -8  -1  21         25.75         14.19        10.00 o                         
  -6  -1  21        136.20        139.65         6.75 o                         
  -4  -1  21        103.20        107.52         4.82 o                         
  -2  -1  21        832.40        805.38        10.55 o                         
   0  -1  21        178.54        206.41         3.91 o                         
   2  -1  21        850.92        855.49         9.57 o                         
   4  -1  21        101.65         97.76         4.84 o                         
   6  -1  21         34.96         29.94         5.06 o                         
  -7   0  21          0.90         -1.26         3.05 o                         
  -5   0  21         41.19         33.90         3.40 o                         
  -3   0  21          9.94          8.00         2.04 o                         
  -1   0  21       1493.76       1557.13        13.89 o                         
   1   0  21        623.74        591.12         6.96 o                         
   3   0  21        393.95        389.07         5.55 o                         
   5   0  21         30.09         30.36         4.33 o                         
   7   0  21        433.40        474.19        28.55 o                         
  -8   1  21         25.87         23.55         9.52 o                         
  -6   1  21        137.11        147.07         7.96 o                         
  -4   1  21        101.59        108.99         5.11 o                         
  -2   1  21        836.93        818.46        10.07 o                         
   0   1  21        175.71        202.40         5.05 o                         
   2   1  21        869.61        875.47         8.60 o                         
   4   1  21        105.89         97.01         4.96 o                         
   6   1  21         33.97         27.35         6.42 o                         
  -5   2  21         73.40         72.00         5.49 o                         
  -3   2  21        219.29        242.46         7.40 o                         
  -1   2  21        273.63        252.95         6.26 o                         
   1   2  21        836.89        790.24        10.88 o                         
   3   2  21        417.84        411.01        10.04 o                         
   5   2  21         34.12         32.96         3.78 o                         
   7   2  21          4.39         -0.16         6.29 o                         
  -6   3  21         47.80         37.44         7.00 o                         
  -4   3  21         71.05         65.22         5.14 o                         
  -2   3  21        156.97        162.65         5.61 o                         
   0   3  21        132.17        145.44         5.30 o                         
   2   3  21         61.45         64.53         3.96 o                         
   4   3  21         28.84         30.61         4.42 o                         
   6   3  21        135.78        133.53        22.91 o                         
  -5   4  21         76.98         78.45         7.26 o                         
  -3   4  21        178.32        165.93         6.59 o                         
  -1   4  21        205.13        203.37         6.64 o                         
   1   4  21         83.61         86.80         6.28 o                         
   3   4  21         61.39         57.61         4.81 o                         
   5   4  21        153.29        138.87        16.45 o                         
  -4   5  21         24.37         23.87        11.29 o                         
  -2   5  21        115.90        103.76         6.81 o                         
   0   5  21        107.00        105.69         6.01 o                         
   2   5  21        147.34        151.88         7.11 o                         
   4   5  21         22.94         31.94         9.52 o                         
  -1   6  21         81.90         82.40         8.38 o                         
   1   6  21        169.93        157.92        15.89 o                         
  -4  -6  22          3.87          2.90         6.77 o                         
  -2  -6  22          3.43         -6.61         8.23 o                         
   0  -6  22          8.15          8.87        10.81 o                         
   2  -6  22         94.21        104.51        15.00 o                         
  -5  -5  22          0.90          3.71         6.94 o                         
  -3  -5  22         27.55         24.45         3.97 o                         
  -1  -5  22         80.88         83.98         5.94 o                         
   1  -5  22        288.34        304.98        18.67 o                         
   3  -5  22        220.07        207.26        13.87 o                         
  -6  -4  22         11.78         16.33         6.03 o                         
  -4  -4  22        393.01        413.48        10.78 o                         
  -2  -4  22        326.62        360.41         9.69 o                         
   0  -4  22         23.01         13.23         3.26 o                         
   2  -4  22        174.92        176.65        10.83 o                         
   4  -4  22         40.18         37.70         5.93 o                         
   6  -4  22         24.61         27.74        10.00 o                         
  -7  -3  22         14.82         14.68         7.74 o                         
  -5  -3  22          5.19          2.22         2.48 o                         
  -3  -3  22        282.35        267.94         8.20 o                         
  -1  -3  22          1.26          1.05         1.07 o                         
   1  -3  22         27.39         17.72         2.78 o                         
   3  -3  22        868.37        867.62        13.39 o                         
   5  -3  22         18.52         20.96         5.79 o                         
  -8  -2  22        176.59        199.19        21.13 o                         
  -6  -2  22          5.69          4.34         3.27 o                         
  -4  -2  22        139.61        154.75         5.24 o                         
  -2  -2  22        671.03        667.88         9.90 o                         
   0  -2  22        262.07        239.88         6.46 o                         
   2  -2  22        587.91        570.42         8.58 o                         
   4  -2  22         10.21          8.27         3.78 o                         
   6  -2  22         84.52        100.45        10.65 o                         
  -7  -1  22          6.83          5.72         5.31 o                         
  -5  -1  22         95.03         95.06         5.60 o                         
  -3  -1  22        544.51        534.14         9.41 o                         
  -1  -1  22         67.05         60.89         3.03 o                         
   1  -1  22         45.59         49.00         3.13 o                         
   3  -1  22       1121.03       1116.78        13.48 o                         
   5  -1  22         47.14         45.68         3.64 o                         
   7  -1  22        216.79        262.09        22.42 o                         
  -8   0  22         30.23         45.81        12.74 o                         
  -6   0  22          5.30          1.50         2.85 o                         
  -4   0  22        126.19        131.37         5.10 o                         
  -2   0  22       1584.46       1645.27        16.34 o                         
   0   0  22         22.25         22.16         1.88 o                         
   2   0  22          9.06          9.01         1.53 o                         
   4   0  22        227.87        237.88         7.13 o                         
   6   0  22         56.90         56.65        13.35 o                         
  -7   1  22          6.82          3.34        10.89 o                         
  -5   1  22         92.96         95.25         5.30 o                         
  -3   1  22        537.98        518.40         7.90 o                         
  -1   1  22         67.28         61.53         3.22 o                         
   1   1  22         43.37         46.05         2.16 o                         
   3   1  22       1116.46       1104.75        12.69 o                         
   5   1  22         45.52         51.87         4.22 o                         
   7   1  22        215.92        261.44        21.29 o                         
  -6   2  22          5.88          3.55         3.37 o                         
  -4   2  22        137.34        144.40         5.83 o                         
  -2   2  22        670.01        685.48        10.77 o                         
   0   2  22        259.05        223.93         5.84 o                         
   2   2  22        583.96        568.22        10.27 o                         
   4   2  22          9.53         13.82         3.79 o                         
   6   2  22         85.69         91.60         7.38 o                         
  -5   3  22          5.32          2.29         3.19 o                         
  -3   3  22        290.06        276.35        10.08 o                         
  -1   3  22          0.79         -1.80         2.08 o                         
   1   3  22         25.91         13.08         2.97 o                         
   3   3  22        859.07        849.10        16.07 o                         
   5   3  22         19.14         24.11         3.94 o                         
  -4   4  22        387.64        430.94        12.29 o                         
  -2   4  22        323.13        345.86         8.64 o                         
   0   4  22         21.21         14.89         3.02 o                         
   2   4  22        168.21        169.19         7.86 o                         
   4   4  22         41.49         39.97         4.93 o                         
   6   4  22         24.44         25.97        10.97 o                         
  -3   5  22         26.46         18.51         5.13 o                         
  -1   5  22         76.77         84.36         6.54 o                         
   1   5  22        295.17        289.75        11.14 o                         
   3   5  22        218.01        213.52        18.63 o                         
   5   5  22         41.10         47.26        12.42 o                         
  -2   6  22          3.64          6.80        10.73 o                         
   0   6  22          8.11         19.92         6.57 o                         
  -1  -6  23         58.27         47.26        11.61 o                         
  -4  -5  23          2.22          1.44         8.31 o                         
  -2  -5  23         89.99         91.30         6.52 o                         
   0  -5  23        226.91        243.74        15.08 o                         
   2  -5  23         21.40         24.32        11.13 o                         
   4  -5  23         83.59         91.12        11.13 o                         
  -5  -4  23         41.21         48.15         7.64 o                         
  -3  -4  23         98.36         99.26         5.69 o                         
  -1  -4  23         52.46         46.68         4.54 o                         
   1  -4  23        163.20        142.36         6.40 o                         
   3  -4  23         25.95         19.22         7.07 o                         
   5  -4  23         19.70         21.78         8.07 o                         
  -6  -3  23         12.42         15.75         4.23 o                         
  -4  -3  23        174.80        161.94         5.54 o                         
  -2  -3  23         12.61         13.24         2.18 o                         
   0  -3  23        573.90        600.21        11.51 o                         
   2  -3  23         28.61         24.15         3.92 o                         
   4  -3  23         47.56         44.30         4.51 o                         
   6  -3  23        161.18        197.42        17.74 o                         
  -7  -2  23         57.52         58.07        11.61 o                         
  -5  -2  23         18.94         19.55         3.15 o                         
  -3  -2  23        844.48        855.33        12.55 o                         
  -1  -2  23        154.68        142.00         4.30 o                         
   1  -2  23         41.10         38.34         3.05 o                         
   3  -2  23        173.67        156.27         6.14 o                         
   5  -2  23         47.89         48.13         6.15 o                         
   7  -2  23          8.49         15.65         9.84 o                         
  -8  -1  23        101.40        101.77        15.32 o                         
  -6  -1  23         17.41         18.07         3.59 o                         
  -4  -1  23         11.42          8.92         2.53 o                         
  -2  -1  23        178.95        188.60         5.12 o                         
   0  -1  23        514.51        515.56         7.56 o                         
   2  -1  23        114.19        113.85         3.92 o                         
   4  -1  23          5.78          7.11         3.05 o                         
   6  -1  23        127.74        149.31         9.91 o                         
  -7   0  23         46.72         58.51         8.20 o                         
  -5   0  23        197.75        202.08         6.51 o                         
  -3   0  23         56.30         59.93         3.40 o                         
  -1   0  23          0.54          9.33         2.21 o                         
   1   0  23        400.15        445.81         6.69 o                         
   3   0  23        280.02        270.00         6.29 o                         
   5   0  23        132.58        129.75         7.70 o                         
   7   0  23         61.12         66.78        13.23 o                         
  -8   1  23        101.67        163.38        20.81 o                         
  -6   1  23         17.69         17.53         4.11 o                         
  -4   1  23         10.43          6.53         2.38 o                         
  -2   1  23        171.59        178.13         5.14 o                         
   0   1  23        521.18        535.57         8.42 o                         
   2   1  23        114.31        113.08         3.83 o                         
   4   1  23          5.30          6.75         2.58 o                         
   6   1  23        127.40        135.28        13.63 o                         
  -5   2  23         18.22         13.98         3.69 o                         
  -3   2  23        856.84        874.02        11.95 o                         
  -1   2  23        157.11        145.08         5.24 o                         
   1   2  23         37.69         31.57         3.28 o                         
   3   2  23        179.91        167.97         6.46 o                         
   5   2  23         49.02         52.51         6.33 o                         
   7   2  23          8.54          6.77        10.32 o                         
  -4   3  23        178.86        169.40         6.58 o                         
  -2   3  23         12.80         12.07         2.96 o                         
   0   3  23        573.09        599.88        10.54 o                         
   2   3  23         31.00         32.41         3.12 o                         
   4   3  23         50.16         45.86         5.01 o                         
   6   3  23        160.19        154.19        18.07 o                         
  -3   4  23        102.13        102.99         9.73 o                         
  -1   4  23         52.22         48.38         4.30 o                         
   1   4  23        165.51        141.87         7.62 o                         
   3   4  23         27.73         26.55         4.25 o                         
   5   4  23         20.82         13.55         8.55 o                         
  -4   5  23          1.83          2.26        10.48 o                         
  -2   5  23         88.44         89.06         6.82 o                         
   0   5  23        224.98        224.69         8.08 o                         
   2   5  23         20.63         27.50         4.18 o                         
   4   5  23         82.95         93.86        13.55 o                         
  -1   6  23         60.04         63.98         8.93 o                         
   1   6  23        219.82        244.83        21.13 o                         
  -4  -6  24          6.30          3.39         6.29 o                         
  -5  -5  24         52.89         65.81        11.94 o                         
  -3  -5  24        102.66        123.51         9.12 o                         
  -1  -5  24         79.88         85.61         6.30 o                         
   1  -5  24         19.56         14.38         6.68 o                         
   3  -5  24          7.20          7.42         6.29 o                         
  -6  -4  24          5.93          5.00         7.58 o                         
  -4  -4  24        141.45        142.46        10.14 o                         
  -2  -4  24         28.82         34.99         3.81 o                         
   0  -4  24          8.63          6.46         3.28 o                         
   2  -4  24        133.13        148.47        11.32 o                         
   4  -4  24        142.80        170.64        14.19 o                         
  -7  -3  24         18.35         28.71        10.65 o                         
  -5  -3  24         14.94         12.79         3.29 o                         
  -3  -3  24        676.76        696.87        10.54 o                         
  -1  -3  24        213.46        193.96         6.43 o                         
   1  -3  24        295.55        263.76         7.73 o                         
   3  -3  24         27.68         29.66         4.99 o                         
   5  -3  24        103.68        117.74        14.36 o                         
  -6  -2  24         22.22         31.75         4.91 o                         
  -4  -2  24         52.17         61.79         3.97 o                         
  -2  -2  24        119.73        122.43         4.70 o                         
   0  -2  24        214.74        193.20         6.43 o                         
   2  -2  24        286.68        306.69         7.25 o                         
   4  -2  24         60.41         77.60         5.88 o                         
   6  -2  24        165.24        172.10        11.24 o                         
  -7  -1  24         16.72         12.10         9.36 o                         
  -5  -1  24        107.19         91.73         5.82 o                         
  -3  -1  24        286.02        266.94         6.40 o                         
  -1  -1  24        122.98        111.00         6.05 o                         
   1  -1  24         57.44         57.59         3.53 o                         
   3  -1  24         88.98         88.54         4.95 o                         
   5  -1  24        107.25         97.89         7.62 o                         
   7  -1  24        119.41        104.03        17.10 o                         
  -8   0  24         84.95        105.15        16.13 o                         
  -6   0  24          1.79          7.75         3.82 o                         
  -4   0  24        308.17        345.85         8.07 o                         
  -2   0  24        327.90        347.03         6.89 o                         
   0   0  24          0.07         -0.71         1.36 o                         
   2   0  24       3289.55       3266.90        22.99 o                         
   4   0  24          5.37          6.29         2.59 o                         
   6   0  24         20.86         17.92         6.96 o                         
  -5   1  24        108.21         95.82         6.20 o                         
  -3   1  24        286.64        267.31         6.09 o                         
  -1   1  24        119.14        105.19         4.40 o                         
   1   1  24         59.67         63.51         2.83 o                         
   3   1  24         90.47         90.20         6.25 o                         
   5   1  24        109.69        120.43         7.54 o                         
   7   1  24        120.48        110.64        17.90 o                         
  -6   2  24         21.33         29.00         5.04 o                         
  -4   2  24         50.09         57.59         5.79 o                         
  -2   2  24        114.59        115.79         4.77 o                         
   0   2  24        218.72        201.68         5.93 o                         
   2   2  24        282.51        302.62         7.78 o                         
   4   2  24         58.92         62.12         8.50 o                         
   6   2  24        163.26        185.81        17.42 o                         
  -5   3  24         14.62         20.53         4.18 o                         
  -3   3  24        669.45        680.33        12.07 o                         
  -1   3  24        208.66        184.11         6.18 o                         
   1   3  24        297.48        259.97         7.76 o                         
   3   3  24         28.19         19.41         4.46 o                         
   5   3  24        103.61        113.23         7.67 o                         
  -4   4  24        144.35        141.59         8.50 o                         
  -2   4  24         26.93         31.64         3.97 o                         
   0   4  24          7.84          7.07         2.65 o                         
   2   4  24        132.13        152.27         9.06 o                         
   4   4  24        143.26        163.00        10.77 o                         
  -3   5  24        100.45        122.85        14.60 o                         
  -1   5  24         83.98         92.64         6.72 o                         
   1   5  24         20.27         32.78         5.44 o                         
   3   5  24          6.76          9.68         6.45 o                         
   0   6  24         16.33         17.58        14.19 o                         
  -4  -5  25        136.84        126.29        14.36 o                         
  -2  -5  25         25.14         30.26         4.90 o                         
   0  -5  25         95.08         97.15         7.83 o                         
   2  -5  25          3.02          2.26         5.05 o                         
  -5  -4  25         77.13         56.94        10.81 o                         
  -3  -4  25         16.65         21.84         3.36 o                         
  -1  -4  25         71.60         67.60         5.47 o                         
   1  -4  25         82.90         82.13        11.15 o                         
   3  -4  25         14.87         15.64         5.75 o                         
   5  -4  25        103.90        112.25        14.19 o                         
  -6  -3  25          3.12         -1.78         4.64 o                         
  -4  -3  25         99.02         97.94         5.47 o                         
  -2  -3  25        113.79        123.91         5.19 o                         
   0  -3  25        422.15        408.65         9.72 o                         
   2  -3  25         52.88         49.84         4.94 o                         
   4  -3  25         79.44         84.23         8.80 o                         
   6  -3  25         44.68         43.23        11.29 o                         
  -7  -2  25         45.08         52.59        13.07 o                         
  -5  -2  25        209.04        231.64         7.37 o                         
  -3  -2  25         66.88         62.26         3.96 o                         
  -1  -2  25         34.42         27.06         2.40 o                         
   1  -2  25        107.61        106.07         4.88 o                         
   3  -2  25         64.67         56.57         8.61 o                         
   5  -2  25        530.98        530.57        16.76 o                         
  -6  -1  25          2.55          2.37         3.39 o                         
  -4  -1  25        278.46        291.19         7.61 o                         
  -2  -1  25        531.69        533.92        11.26 o                         
   0  -1  25        726.71        726.45         9.61 o                         
   2  -1  25        336.17        318.60         7.45 o                         
   4  -1  25         10.10          6.43         2.79 o                         
   6  -1  25        132.39        129.93         9.79 o                         
  -7   0  25        176.09        203.23        17.58 o                         
  -5   0  25         17.36         22.48         3.34 o                         
  -3   0  25        219.84        218.46         5.91 o                         
  -1   0  25         22.07         17.37         2.07 o                         
   1   0  25        495.24        484.52         9.18 o                         
   3   0  25         88.75         78.91         5.88 o                         
   5   0  25         81.96         73.29         5.00 o                         
   7   0  25         17.82          7.74        10.00 o                         
  -6   1  25          2.33         -0.02         3.55 o                         
  -4   1  25        280.05        286.49         7.77 o                         
  -2   1  25        539.05        549.73         9.19 o                         
   0   1  25        723.94        720.64        10.40 o                         
   2   1  25        329.37        316.31         7.52 o                         
   4   1  25         10.48          5.74         2.65 o                         
   6   1  25        133.67        134.17        14.52 o                         
  -5   2  25        209.22        212.99         8.60 o                         
  -3   2  25         64.02         58.35         5.16 o                         
  -1   2  25         33.75         26.44         2.89 o                         
   1   2  25        113.91        110.57         5.31 o                         
   3   2  25         64.23         62.82         5.13 o                         
   5   2  25        528.63        545.67        12.18 o                         
  -4   3  25         99.08         92.83         5.62 o                         
  -2   3  25        114.43        122.39         5.78 o                         
   0   3  25        429.95        410.08         8.93 o                         
   2   3  25         53.24         44.15         4.91 o                         
   4   3  25         77.64         90.04         6.68 o                         
   6   3  25         43.82         70.49        14.84 o                         
  -3   4  25         18.17         18.31         3.69 o                         
  -1   4  25         71.10         67.03         4.79 o                         
   1   4  25         79.38         81.08         8.80 o                         
   3   4  25         15.24         15.55         3.91 o                         
   5   4  25        102.26         85.31        14.52 o                         
  -4   5  25        138.50        120.32        17.74 o                         
  -2   5  25         24.51         27.14         5.68 o                         
   0   5  25         94.64         89.02         7.00 o                         
   2   5  25          2.36         -1.13         5.16 o                         
   4   5  25         15.31         20.97         9.68 o                         
  -5  -5  26         23.84         26.62         9.03 o                         
  -3  -5  26         83.27        101.12        12.10 o                         
  -1  -5  26        133.09        146.10         9.67 o                         
   1  -5  26        397.47        415.02        42.28 o                         
  -6  -4  26          7.82         10.00         7.74 o                         
  -4  -4  26          5.49          5.45         4.04 o                         
  -2  -4  26        126.99        126.00         5.84 o                         
   0  -4  26         48.37         42.59         4.76 o                         
   2  -4  26        251.38        273.35        16.95 o                         
   4  -4  26          1.68         -1.19         3.56 o                         
  -7  -3  26         58.14         60.01        12.26 o                         
  -5  -3  26         23.90         26.01         3.58 o                         
  -3  -3  26         98.31        115.38         5.97 o                         
  -1  -3  26        144.43        144.46         5.44 o                         
   1  -3  26        128.44        119.90         7.61 o                         
   3  -3  26        159.72        172.56        15.66 o                         
   5  -3  26         57.90         74.68        12.90 o                         
  -6  -2  26         42.05         46.25         7.67 o                         
  -4  -2  26        438.87        469.79         9.12 o                         
  -2  -2  26         39.48         39.96         3.34 o                         
   0  -2  26        190.40        166.98         7.85 o                         
   2  -2  26        109.39        103.62         5.92 o                         
   4  -2  26         41.92         45.35         4.77 o                         
   6  -2  26        215.03        243.21        20.49 o                         
  -7  -1  26         70.99         77.10        13.71 o                         
  -5  -1  26         62.00         64.96         5.39 o                         
  -3  -1  26        856.70        875.96        12.27 o                         
  -1  -1  26         36.31         36.86         2.96 o                         
   1  -1  26        789.78        779.42        12.14 o                         
   3  -1  26         46.49         41.66         4.97 o                         
   5  -1  26        152.32        142.53         9.45 o                         
  -6   0  26         22.26         21.72         4.67 o                         
  -4   0  26         19.97         21.88         3.27 o                         
  -2   0  26        161.17        167.72         5.15 o                         
   0   0  26        162.29        152.12         4.31 o                         
   2   0  26         54.02         56.52         3.95 o                         
   4   0  26         11.94          8.78         3.17 o                         
   6   0  26          0.73         -4.68         7.26 o                         
  -5   1  26         61.73         64.52         5.69 o                         
  -3   1  26        856.79        875.47        13.07 o                         
  -1   1  26         36.75         38.99         3.20 o                         
   1   1  26        778.14        753.73        14.09 o                         
   3   1  26         46.11         47.34         5.13 o                         
   5   1  26        152.85        140.73         8.65 o                         
  -4   2  26        439.76        478.82        10.54 o                         
  -2   2  26         42.61         48.32         3.68 o                         
   0   2  26        191.02        171.61         5.62 o                         
   2   2  26        111.65        118.59         5.70 o                         
   4   2  26         42.83         42.35         5.51 o                         
   6   2  26        216.37        247.41        21.78 o                         
  -5   3  26         23.04         16.45         7.74 o                         
  -3   3  26         96.26         96.04         8.11 o                         
  -1   3  26        148.73        142.61         6.14 o                         
   1   3  26        126.45        113.93         7.01 o                         
   3   3  26        164.80        169.72        11.62 o                         
   5   3  26         58.52         55.65        11.13 o                         
  -4   4  26          5.11         -0.76         5.95 o                         
  -2   4  26        128.72        118.51         6.49 o                         
   0   4  26         51.84         53.53         4.75 o                         
   2   4  26        248.66        268.06        10.26 o                         
   4   4  26          1.98          0.17         4.94 o                         
  -3   5  26         83.58        100.80        19.20 o                         
  -1   5  26        131.02        140.75         8.25 o                         
   1   5  26        390.85        419.40        17.06 o                         
   3   5  26         32.21         40.49         9.84 o                         
  -4  -5  27         56.53         49.84        10.48 o                         
  -2  -5  27        136.57        149.34        13.51 o                         
   0  -5  27        156.30        132.55        16.08 o                         
  -5  -4  27         59.40         66.13        11.78 o                         
  -3  -4  27          6.90          6.15         3.28 o                         
  -1  -4  27         31.18         29.42         4.36 o                         
   1  -4  27         19.96          3.05         6.59 o                         
   3  -4  27        108.18        108.88         8.86 o                         
   5  -4  27        190.63        210.00        17.42 o                         
  -6  -3  27         11.00         12.90         9.03 o                         
  -4  -3  27          1.96         -0.13         2.88 o                         
  -2  -3  27        224.42        236.14         7.07 o                         
   0  -3  27        828.80        782.07        13.97 o                         
   2  -3  27         41.10         52.76         6.96 o                         
   4  -3  27         11.76         21.16         5.56 o                         
  -7  -2  27         44.57         41.94        12.74 o                         
  -5  -2  27         15.71         14.71         3.34 o                         
  -3  -2  27         32.34         27.31         3.11 o                         
  -1  -2  27         32.57         30.02         3.90 o                         
   1  -2  27         60.65         58.63         5.01 o                         
   3  -2  27        212.57        205.24         9.75 o                         
   5  -2  27        324.84        357.26        14.91 o                         
  -6  -1  27         13.16         16.35         5.72 o                         
  -4  -1  27        156.95        172.29         6.21 o                         
  -2  -1  27        261.00        270.16         6.68 o                         
   0  -1  27        316.39        328.79         8.25 o                         
   2  -1  27         67.87         65.05         4.32 o                         
   4  -1  27         85.69         96.14         6.80 o                         
   6  -1  27        132.81        173.06        20.81 o                         
  -5   0  27          5.54          7.44         3.29 o                         
  -3   0  27          9.91          8.18         2.72 o                         
  -1   0  27        324.29        303.79         6.81 o                         
   1   0  27        167.56        167.40         7.77 o                         
   3   0  27         86.47         72.84         6.12 o                         
   5   0  27        915.51        965.23        20.93 o                         
  -6   1  27         13.70          3.06         7.26 o                         
  -4   1  27        160.41        168.40         6.48 o                         
  -2   1  27        258.62        271.20         6.81 o                         
   0   1  27        312.70        342.87         7.44 o                         
   2   1  27         71.95         68.61         4.44 o                         
   4   1  27         85.26         98.26         6.18 o                         
   6   1  27        133.25        125.80        16.94 o                         
  -5   2  27         16.11         17.55         4.23 o                         
  -3   2  27         30.28         24.31         3.63 o                         
  -1   2  27         32.92         32.69         3.30 o                         
   1   2  27         56.80         49.12         4.24 o                         
   3   2  27        211.58        205.65         9.82 o                         
   5   2  27        323.44        361.70        16.26 o                         
  -4   3  27          1.59         -0.73         2.58 o                         
  -2   3  27        221.54        235.82         7.89 o                         
   0   3  27        820.78        782.50        12.95 o                         
   2   3  27         43.73         35.37         4.74 o                         
   4   3  27         11.01         19.05         4.54 o                         
  -3   4  27          6.09          0.92         3.14 o                         
  -1   4  27         31.88         30.35         4.23 o                         
   1   4  27         21.29         15.63         4.19 o                         
   3   4  27        105.41        127.96        20.89 o                         
   5   4  27        189.71        215.00        19.36 o                         
  -2   5  27        136.07        130.20        30.08 o                         
   0   5  27        153.74        146.21        22.74 o                         
   2   5  27         61.27         62.91        10.65 o                         
   4   5  27         37.36         28.07         9.36 o                         
  -1  -5  28         46.93         37.41        13.96 o                         
   1  -5  28         79.22         77.26        12.58 o                         
  -4  -4  28        175.27        169.73        18.71 o                         
  -2  -4  28        162.01        174.74         7.99 o                         
   0  -4  28          0.54         -3.30         3.30 o                         
   2  -4  28         83.45         99.00         9.75 o                         
   4  -4  28         52.57         51.78        10.81 o                         
  -5  -3  28         15.68         15.90         5.76 o                         
  -3  -3  28         68.68         73.08         5.24 o                         
  -1  -3  28         11.20          4.80         6.50 o                         
   1  -3  28        214.67        223.78         9.19 o                         
   3  -3  28        100.44        106.24        12.23 o                         
   5  -3  28         37.04         34.04         8.87 o                         
  -6  -2  28         38.98         39.48        14.03 o                         
  -4  -2  28        117.54        115.69         5.55 o                         
  -2  -2  28         34.22         30.61         5.68 o                         
   0  -2  28         21.83         16.14         3.33 o                         
   2  -2  28         25.42         21.30         4.90 o                         
   4  -2  28         46.78         46.84         5.15 o                         
   6  -2  28         19.00         27.42        10.97 o                         
  -7  -1  28         57.40         70.81        14.19 o                         
  -5  -1  28          3.92         -0.90         2.55 o                         
  -3  -1  28         41.47         40.37         3.72 o                         
  -1  -1  28         24.68         19.88         2.47 o                         
   1  -1  28        501.44        489.34         9.87 o                         
   3  -1  28         30.43         31.60         4.74 o                         
   5  -1  28        279.39        307.92        14.38 o                         
  -6   0  28          2.75         -4.19         6.61 o                         
  -4   0  28        225.46        251.64         7.54 o                         
  -2   0  28         26.45         21.07         2.75 o                         
   0   0  28          9.72          9.09         2.19 o                         
   2   0  28        121.01        118.50         5.32 o                         
   4   0  28         26.73         30.46         4.27 o                         
   6   0  28         93.38         57.75        13.71 o                         
  -5   1  28          4.31          2.05         3.51 o                         
  -3   1  28         43.89         38.64         3.73 o                         
  -1   1  28         27.27         25.22         2.96 o                         
   1   1  28        510.35        516.16        10.23 o                         
   3   1  28         31.43         28.01         5.40 o                         
   5   1  28        278.15        281.82        12.35 o                         
  -4   2  28        115.03        123.18         6.55 o                         
  -2   2  28         34.57         36.35         3.53 o                         
   0   2  28         21.35         22.49         3.00 o                         
   2   2  28         26.74         28.42         3.93 o                         
   4   2  28         49.01         48.29         4.94 o                         
   6   2  28         18.63         15.81         7.90 o                         
  -3   3  28         70.10         69.85         6.14 o                         
  -1   3  28         12.14         11.57         2.99 o                         
   1   3  28        215.90        209.91         7.94 o                         
   3   3  28         98.15         92.07         6.98 o                         
   5   3  28         37.81         30.33        11.29 o                         
  -4   4  28        173.05        155.48        19.36 o                         
  -2   4  28        165.69        175.90         7.46 o                         
   0   4  28          0.80         -2.76         2.76 o                         
   2   4  28         87.13         87.68         8.40 o                         
   4   4  28         52.49         59.04        11.94 o                         
  -1   5  28         47.80         46.49        13.31 o                         
   1   5  28         81.45         90.48        15.81 o                         
   3   5  28         15.93         11.61         8.23 o                         
  -4  -5  29          9.01          6.61         6.45 o                         
  -2  -5  29         64.89         66.00        10.30 o                         
  -5  -4  29        102.21        112.74        14.84 o                         
  -3  -4  29          4.42          3.92         3.17 o                         
  -1  -4  29          6.85          2.99         7.48 o                         
   1  -4  29         18.88         21.69         8.03 o                         
   3  -4  29          6.22          4.19         5.97 o                         
  -6  -3  29         22.79         17.26         9.19 o                         
  -4  -3  29          5.90          0.76         3.34 o                         
  -2  -3  29        130.67        142.86         6.00 o                         
   0  -3  29          8.22          7.17         5.19 o                         
   2  -3  29        107.11        104.33         7.72 o                         
   4  -3  29         60.22         63.93         7.17 o                         
  -5  -2  29          5.01          4.03         5.78 o                         
  -3  -2  29         57.82         51.70         5.34 o                         
  -1  -2  29        310.35        292.29         8.81 o                         
   1  -2  29         30.78         28.73         4.17 o                         
   3  -2  29        134.30        153.50         9.91 o                         
   5  -2  29         88.42         91.60        14.84 o                         
  -6  -1  29         27.22         29.07         7.26 o                         
  -4  -1  29        304.06        342.08        10.36 o                         
  -2  -1  29        271.71        272.88         7.02 o                         
   0  -1  29        745.75        779.05        13.05 o                         
   2  -1  29         53.21         45.46         4.65 o                         
   4  -1  29        102.43        108.90         6.62 o                         
   6  -1  29         77.44         75.65        13.71 o                         
  -5   0  29          0.23          3.52         4.00 o                         
  -3   0  29        158.63        154.60         6.29 o                         
  -1   0  29        153.70        149.87         5.27 o                         
   1   0  29        980.23        965.33        14.55 o                         
   3   0  29        120.82        131.14         8.53 o                         
   5   0  29         76.73         75.14         9.77 o                         
  -4   1  29        299.06        333.49         9.10 o                         
  -2   1  29        269.35        277.70         7.14 o                         
   0   1  29        748.31        784.60        11.77 o                         
   2   1  29         52.04         42.43         6.56 o                         
   4   1  29         99.88        109.50         6.72 o                         
   6   1  29         76.11         64.68        14.52 o                         
  -5   2  29          4.66         -1.94         7.10 o                         
  -3   2  29         60.35         55.37         5.67 o                         
  -1   2  29        308.77        313.75         7.85 o                         
   1   2  29         30.77         28.39         3.69 o                         
   3   2  29        131.72        146.51         8.61 o                         
   5   2  29         90.79         95.41         9.54 o                         
  -4   3  29          5.87          4.92         3.61 o                         
  -2   3  29        130.18        136.22         7.23 o                         
   0   3  29          6.94          6.43         4.30 o                         
   2   3  29        103.38        103.77         8.76 o                         
   4   3  29         60.27         60.26        12.98 o                         
  -3   4  29          3.91          4.51         4.48 o                         
  -1   4  29          6.48         -0.28         5.94 o                         
   1   4  29         20.19         16.19         5.31 o                         
   3   4  29          5.85         10.00         7.42 o                         
  -2   5  29         63.09         34.50        38.87 o                         
   0   5  29         51.57         51.62        14.19 o                         
   2   5  29         99.25        121.45        14.36 o                         
  -4  -4  30         57.57         49.84         9.84 o                         
  -2  -4  30          6.54          6.05         4.54 o                         
   0  -4  30         17.83          6.51        10.27 o                         
   4  -4  30         16.72         14.03         8.55 o                         
  -5  -3  30         92.61         74.52        12.58 o                         
  -3  -3  30        119.01        127.49         6.71 o                         
  -1  -3  30         58.21         63.67         5.59 o                         
   1  -3  30         43.52         37.17         5.91 o                         
   3  -3  30         63.16         62.42         9.52 o                         
   5  -3  30         37.61         50.17        12.10 o                         
  -6  -2  30         70.05         64.52        12.58 o                         
  -4  -2  30        101.88         99.48         6.14 o                         
  -2  -2  30         26.91         30.62         4.33 o                         
   0  -2  30         73.06         74.54         5.65 o                         
   2  -2  30        378.12        396.58        13.53 o                         
   4  -2  30          8.71          0.88         4.36 o                         
  -7  -1  30          5.00          1.94         9.36 o                         
  -5  -1  30        132.68        145.83        13.03 o                         
  -3  -1  30         11.68         17.80         3.07 o                         
  -1  -1  30         12.23          9.31         3.32 o                         
   1  -1  30          2.14          4.42         2.78 o                         
   3  -1  30         23.01         10.90         8.66 o                         
   5  -1  30         32.09         35.49        11.29 o                         
  -4   0  30         38.87         45.24         4.21 o                         
  -2   0  30          3.00         -1.94         1.94 o                         
   0   0  30          0.82         -1.27         3.10 o                         
   2   0  30         91.15         78.27         6.85 o                         
   4   0  30          0.96          1.35         3.94 o                         
   6   0  30         44.29         53.55        12.58 o                         
  -5   1  30        131.67        128.53         9.13 o                         
  -3   1  30         10.80          5.45         3.32 o                         
  -1   1  30         13.36          7.86         2.60 o                         
   1   1  30          1.55          6.76         3.80 o                         
   3   1  30         23.08         15.89         4.33 o                         
   5   1  30         33.02         37.79         6.80 o                         
  -4   2  30        104.62        101.67         6.39 o                         
  -2   2  30         28.85         24.18         5.70 o                         
   0   2  30         71.95         72.21         4.63 o                         
   2   2  30        379.41        396.19        13.21 o                         
   4   2  30          7.95          5.62         3.93 o                         
  -3   3  30        122.50        121.99         7.03 o                         
  -1   3  30         56.64         54.42         4.66 o                         
   1   3  30         41.76         39.40         6.89 o                         
   3   3  30         65.31         66.94         7.56 o                         
   5   3  30         38.63         51.46        12.58 o                         
  -4   4  30         58.91         53.23        16.13 o                         
  -2   4  30          5.71          3.47         5.77 o                         
   0   4  30         17.09         10.21         6.30 o                         
   2   4  30         51.84         48.71        10.65 o                         
   4   4  30         17.55         15.81         9.19 o                         
   1   5  30        138.45        145.00        18.39 o                         
   3   5  30          6.03          2.74         7.10 o                         
  -5  -4  31         33.69         27.91        10.16 o                         
  -3  -4  31         63.32         93.22        11.94 o                         
  -1  -4  31        216.28        218.53        11.85 o                         
   1  -4  31         39.76         17.83        41.29 o                         
   3  -4  31         18.31         26.78         9.19 o                         
  -6  -3  31         24.51         21.29         9.03 o                         
  -4  -3  31         10.76         15.38         8.79 o                         
  -2  -3  31         16.34          4.89         4.63 o                         
   0  -3  31         27.47         26.15         4.45 o                         
   2  -3  31         21.85         12.77         5.29 o                         
   4  -3  31         21.64         25.49        10.00 o                         
  -5  -2  31         22.64         17.42         9.68 o                         
  -3  -2  31        111.85        117.18         7.23 o                         
  -1  -2  31        182.11        181.64         7.65 o                         
   1  -2  31          5.57          3.35         3.65 o                         
   3  -2  31         18.64         10.67         4.59 o                         
   5  -2  31         14.56         -2.42         7.74 o                         
  -6  -1  31         55.96         48.88        12.90 o                         
  -4  -1  31         24.34         30.81         3.81 o                         
  -2  -1  31         85.11         79.32         4.67 o                         
   0  -1  31        217.60        234.49        10.28 o                         
   2  -1  31          0.92         -1.68         3.59 o                         
   4  -1  31         55.31         68.73         6.36 o                         
  -5   0  31         94.18         85.15        12.26 o                         
  -3   0  31         28.60         21.11         3.23 o                         
  -1   0  31        165.13        159.99         5.65 o                         
   1   0  31        819.65        833.15        13.88 o                         
   3   0  31         30.76         28.19         5.04 o                         
   5   0  31         14.79         15.35         5.40 o                         
  -4   1  31         25.54         24.57         3.66 o                         
  -2   1  31         86.28         82.04         5.08 o                         
   0   1  31        220.84        220.85         6.93 o                         
   2   1  31          0.89          2.47         3.59 o                         
   4   1  31         56.95         63.59         6.15 o                         
  -3   2  31        108.78        112.06         6.26 o                         
  -1   2  31        178.88        183.18         9.09 o                         
   1   2  31          5.97          6.54         3.21 o                         
   3   2  31         20.02         16.41         4.17 o                         
   5   2  31         13.76         19.03         9.68 o                         
  -4   3  31         10.74         12.74        10.97 o                         
  -2   3  31         15.40         10.80         3.53 o                         
   0   3  31         29.79         20.00         5.09 o                         
   2   3  31         20.93         26.01         6.96 o                         
   4   3  31         21.61          3.71         7.90 o                         
  -3   4  31         62.27         42.15        61.30 o                         
  -1   4  31        214.40        218.71        13.40 o                         
   1   4  31         41.17         40.65        11.45 o                         
   3   4  31         18.41         23.07         9.19 o                         
   2   5  31         24.19         22.91         8.55 o                         
  -4  -4  32          7.30          8.87         8.07 o                         
  -2  -4  32         13.71         11.26         5.95 o                         
   0  -4  32        143.74        132.37        51.29 o                         
  -5  -3  32         45.81         33.87        10.65 o                         
  -3  -3  32         99.68        104.09         7.24 o                         
  -1  -3  32          9.62          2.91         3.31 o                         
   1  -3  32         14.74         12.59         9.10 o                         
  -6  -2  32          2.86         -0.16         6.29 o                         
  -4  -2  32          0.55         -2.12         4.38 o                         
  -2  -2  32         21.84         25.61         4.39 o                         
   0  -2  32        185.47        183.27         7.76 o                         
   2  -2  32         65.52         58.43        13.04 o                         
   4  -2  32         10.60         10.61         5.19 o                         
  -5  -1  32         52.49         53.71        10.00 o                         
  -3  -1  32         49.88         49.61         5.21 o                         
  -1  -1  32         34.28         27.16         7.68 o                         
   1  -1  32        184.56        193.89         7.77 o                         
   3  -1  32         17.12         13.40        12.04 o                         
   5  -1  32        146.11        144.19        18.39 o                         
  -4   0  32        109.88        115.04         6.50 o                         
  -2   0  32         49.45         44.59         6.76 o                         
   0   0  32        347.06        340.24        11.84 o                         
   2   0  32        105.01        102.00         7.77 o                         
   4   0  32        120.95        125.05         8.45 o                         
  -5   1  32         52.36         52.10        11.13 o                         
  -3   1  32         50.48         48.10         4.33 o                         
  -1   1  32         31.93         27.65         3.37 o                         
   1   1  32        181.61        185.51        11.02 o                         
   3   1  32         17.93         17.80         4.73 o                         
   5   1  32        145.92        142.25        18.07 o                         
  -4   2  32          0.69          0.92         3.17 o                         
  -2   2  32         21.49         14.50         3.53 o                         
   0   2  32        189.27        182.63         9.42 o                         
   2   2  32         62.42         71.90         7.09 o                         
   4   2  32         10.25         -0.16         8.07 o                         
  -3   3  32         98.71        110.14         7.63 o                         
  -1   3  32         10.46         -0.06         5.67 o                         
   1   3  32         15.89         24.06         5.93 o                         
   3   3  32         16.64         23.39         8.39 o                         
  -2   4  32         12.68         13.71         6.65 o                         
   0   4  32        143.37        142.90        18.07 o                         
   2   4  32         78.96        102.57        14.19 o                         
  -1  -4  33         73.31        -20.32        22.26 o                         
   1  -4  33        334.91        411.92        25.00 o                         
   3  -4  33         23.10         13.39         8.23 o                         
  -4  -3  33          4.74         11.29         8.39 o                         
  -2  -3  33         50.05         44.76         4.76 o                         
   0  -3  33         66.46         76.23        11.97 o                         
   4  -3  33          5.33          4.36         8.07 o                         
  -5  -2  33         14.40         10.65         9.36 o                         
  -3  -2  33         36.27         33.29         4.87 o                         
  -1  -2  33        169.94        162.97         7.33 o                         
   1  -2  33         77.94         67.61         8.80 o                         
   3  -2  33         71.43         57.83        52.59 o                         
   5  -2  33         61.47         81.28        15.16 o                         
  -6  -1  33         32.59         31.78        12.42 o                         
  -4  -1  33        174.75        177.19        10.29 o                         
  -2  -1  33          4.02          2.49         3.14 o                         
   0  -1  33        206.86        215.18        11.78 o                         
   2  -1  33         72.54         65.14         7.18 o                         
   4  -1  33         53.70         49.44         7.00 o                         
  -5   0  33        527.28        610.96        28.87 o                         
  -3   0  33          8.66          6.51         3.29 o                         
  -1   0  33        219.05        239.04         7.95 o                         
   1   0  33         13.98         19.08         6.29 o                         
   3   0  33          4.92          0.26         9.73 o                         
   5   0  33         39.47         25.65         9.84 o                         
  -4   1  33        175.33        185.39         7.96 o                         
  -2   1  33          3.51          0.93         3.26 o                         
   0   1  33        202.37        203.45        11.57 o                         
   2   1  33         71.57         69.58        11.41 o                         
   4   1  33         55.22         53.23        11.45 o                         
  -3   2  33         36.79         40.81         4.56 o                         
  -1   2  33        174.91        169.21         8.88 o                         
   1   2  33         77.18         62.41         7.66 o                         
   3   2  33         71.66         85.80        13.71 o                         
   5   2  33         62.24         67.75        13.55 o                         
  -4   3  33          4.51          0.97        10.48 o                         
  -2   3  33         51.96         38.00         7.41 o                         
   0   3  33         69.47         79.49         8.02 o                         
   4   3  33          5.79          3.06         8.55 o                         
  -1   4  33         75.07         93.86        15.32 o                         
   3   4  33         23.63         22.74         9.84 o                         
  -4  -4  34          7.60          1.29         7.10 o                         
  -5  -3  34         29.52         31.13        10.32 o                         
  -3  -3  34         20.06         21.49         6.32 o                         
  -1  -3  34          0.63         -3.17         3.73 o                         
   1  -3  34          3.66         -1.61         7.42 o                         
  -4  -2  34         36.74         43.64         7.87 o                         
  -2  -2  34         48.77         61.40         5.85 o                         
   0  -2  34        303.09        310.37        10.86 o                         
   2  -2  34        166.60        177.73        36.61 o                         
   4  -2  34          6.67         10.48         8.55 o                         
  -3  -1  34         43.50         45.63         5.60 o                         
  -1  -1  34         12.56          3.49         4.18 o                         
   1  -1  34          1.77          2.44         3.42 o                         
   3  -1  34          8.20          9.68         6.29 o                         
   5  -1  34         27.27         33.71        10.65 o                         
  -4   0  34         50.81         43.05         5.94 o                         
  -2   0  34         61.71         63.76         7.08 o                         
   0   0  34        480.83        468.53        13.31 o                         
   2   0  34        233.34        239.95        17.44 o                         
   4   0  34        208.81        199.68        21.78 o                         
  -3   1  34         43.87         46.56         6.67 o                         
  -1   1  34         12.69          4.94         3.12 o                         
   1   1  34          2.36         -3.41         3.41 o                         
   5   1  34         27.38         13.71        10.32 o                         
  -4   2  34         36.16         25.30         7.59 o                         
  -2   2  34         47.07         50.96         5.06 o                         
   0   2  34        297.31        305.02        12.81 o                         
   2   2  34        168.97        277.25        33.23 o                         
   4   2  34          6.28          5.00         8.55 o                         
  -3   3  34         19.07          5.16         8.71 o                         
  -1   3  34          0.44         -3.77         3.77 o                         
   3   3  34         15.23         17.42         7.90 o                         
   0   4  34        183.28        205.81        19.84 o                         
   2   4  34         25.37         30.65         9.84 o                         
  -4  -3  35         68.48         49.68        10.81 o                         
  -2  -3  35         14.17         16.87         8.55 o                         
   0  -3  35          6.87         11.61         7.58 o                         
  -5  -2  35          5.63         13.71         9.84 o                         
  -3  -2  35         20.11         24.98         6.21 o                         
  -1  -2  35         22.74         22.66         7.32 o                         
   1  -2  35         13.05          1.52         7.27 o                         
  -4  -1  35         11.89         11.13         8.23 o                         
  -2  -1  35          3.21         -1.23         3.28 o                         
   0  -1  35        176.79        190.35        13.00 o                         
   2  -1  35         54.57         53.16         9.35 o                         
   4  -1  35         70.95         62.59        13.87 o                         
  -5   0  35          3.88         -1.77         6.94 o                         
  -3   0  35          1.62         -1.56         3.86 o                         
  -1   0  35         10.51         19.00         4.35 o                         
   1   0  35          9.06         11.32         4.96 o                         
  -4   1  35         11.66          8.68         4.85 o                         
  -2   1  35          3.77         -0.73         2.82 o                         
   0   1  35        179.68        190.05        10.29 o                         
   2   1  35         56.71         77.29        11.02 o                         
   4   1  35         69.26         72.59        14.52 o                         
  -3   2  35         20.93         14.94         5.29 o                         
  -1   2  35         22.45         17.93         9.52 o                         
   3   2  35         13.57         10.00         7.26 o                         
  -2   3  35         14.75          4.67         5.97 o                         
   0   3  35          6.23          9.52         7.42 o                         
  -3  -3  36         10.49          6.45         6.94 o                         
  -4  -2  36         11.48         10.16         8.23 o                         
  -2  -2  36         14.50         19.09         5.77 o                         
   0  -2  36        211.78        204.12        14.91 o                         
   2  -2  36         79.12        -23.07        23.07 o                         
   4  -2  36         10.19         11.13         9.36 o                         
  -3  -1  36         34.71         40.67         6.89 o                         
  -1  -1  36        133.64        110.53        11.67 o                         
   1  -1  36          3.32         -2.31         6.06 o                         
  -4   0  36         27.48         33.52         8.20 o                         
  -2   0  36          0.26          4.30         4.38 o                         
   0   0  36          9.65         19.82         4.19 o                         
   2   0  36         30.76         44.52        17.74 o                         
   4   0  36          8.74         18.39        10.48 o                         
  -3   1  36         33.93         27.70         5.52 o                         
  -1   1  36        133.80        124.35         9.38 o                         
   1   1  36          3.15         -3.63        18.63 o                         
  -2   2  36         14.42         12.48         3.81 o                         
   0   2  36        213.86        230.32        54.11 o                         
   4   2  36          9.80         11.45         9.84 o                         
  -1   3  36         20.83          7.95        10.29 o                         
   3   3  36          6.25          3.87         6.77 o                         
  -3  -2  37         23.67         38.39        13.07 o                         
  -1  -2  37        182.57        208.97        12.60 o                         
   1  -2  37         10.46        -17.26        18.55 o                         
  -2  -1  37         73.60         68.40         6.36 o                         
   0  -1  37          2.82         -2.13         5.16 o                         
   4  -1  37         17.04         15.49        10.16 o                         
  -3   0  37          2.49          9.71         8.39 o                         
  -1   0  37         42.71         50.59         9.74 o                         
   1   0  37         22.38         29.52        14.36 o                         
  -4   1  37         16.67         15.05         5.77 o                         
  -2   1  37         75.61         73.01         6.45 o                         
   0   1  37          3.18         10.68         6.36 o                         
   4   1  37         17.43          9.52         9.84 o                         
  -3   2  37         24.07         16.45         9.52 o                         
  -1   2  37        180.96        201.57        15.04 o                         
   3   2  37          1.12          2.42         6.94 o                         
   0   3  37         51.61         47.42        13.71 o                         
  -4  -2  38          7.53          1.13         8.39 o                         
   0  -2  38         84.29         87.91        36.20 o                         
  -3  -1  38          9.16         12.10        11.61 o                         
  -1  -1  38         22.31         18.43         6.28 o                         
   1  -1  38        271.63        288.54        38.87 o                         
  -2   0  38          9.20          5.58         6.94 o                         
   0   0  38         15.52         19.70         8.26 o                         
  -1   1  38         22.90         22.13         6.66 o                         
   1   1  38        273.08        362.26        36.78 o                         
   3   1  38         59.18         54.52        12.26 o                         
   0   2  38         84.87         80.17        15.81 o                         
  -3  -2  39         49.73         39.84        10.65 o                         
   0  -1  39        157.93        141.12        17.26 o                         
  -1   0  39         83.85         95.65        11.00 o                         
   1   0  39          5.24          4.84        12.26 o                         
  -1   2  39         61.94         51.94        13.23 o                         
  -1   1  40         14.14          5.00        10.00 o                         
                                                                                
